# Supplementary material for: Design and Testing of Root-Specific Synthetic Promoters by Machine Learning
Source: Int J Mol Sci. 2026 Mar 10;27(6):2540. doi: 10.3390/ijms27062540 (PMC13026494; doi:10.3390/ijms27062540)
Supplement: Supplementary file 1 [file ijms-27-02540-s001.zip]

Archive with 3 entries (3 files):
- Supplementary Tables S1–S9.xlsx
- Supporting Information Methods S1 and Supplementary Figures S1–S7.pdf
- Supplementary Method S1 The processing of WGCNA data.pdf
