# Supplementary material for: Design and Testing of Root-Specific Synthetic Promoters by Machine Learning
Source: Int J Mol Sci. 2026 Mar 10;27(6):2540. doi: 10.3390/ijms27062540 (PMC13026494; doi:10.3390/ijms27062540)
Supplement: Supplementary file 1 [file ijms-27-02540-s001.zip › Supplementary Tables S1–S9.xlsx]

## Sheet: Table S1
	Table S1 The primer sets used in this study
	Primers ID	Sequence	Usage
	qNActinR	ACTTCCGGACATCTGAACCT	Control gene for tabacco plant
	qNActinF	GATCTTGCTGGTCGTGATCT	Control gene for tabacco plant
	qGUSR	CGTAAGGGTAATGCGAGGTAC	Reporter gene
	qGUSF	TCTACTTTACTGGCTTTGGTCG	Reporter gene
	qHygF	CTCCAGTCAATGACCGCTGT	Reporter gene
	qHygR	CTCGGAGGGCGAAGAATCTC	Reporter gene
	qPopRSF	AATGGGATTGTCTCAGATCGG	Target gene
	qPopRSR	CATCCTGCAGTGGTATCTCAC	Target gene
	qP18SF	GGCATGGAAGGTGATGCAGATC	Control gene for poplar plant
	qP18SR	CTGTGTCAAACAAGAACTTGTCC	Control gene for poplar plant

## Sheet: Table S2
Table S2 The expression of magenta module in P. trichocarpa
nodeName	class	TF	τ	CV	Pto	nodeAttr
Potri.002G158200	IFre	#N/A	0.491616	0.387302	evm.TU.HIC_ASM_15.1755	magenta
Potri.017G014500	IFre	#N/A	0.631311	0.432566	evm.TU.HIC_ASM_14.473	magenta
Potri.019G079900	IFre	bHLH	0.634478	0.351598	evm.TU.HIC_ASM_0.314	magenta
Potri.019G129300	Consititutiv	#N/A	0.705759	0.142027	#N/A	magenta
Potri.014G113700	IFre	#N/A	0.722414	0.498019	evm.TU.HIC_ASM_17.722	magenta
Potri.005G065900	Consititutiv	#N/A	0.756675	0.188418	#N/A	magenta
Potri.011G028800	Consititutiv	#N/A	0.792015	0.26005	evm.TU.HIC_ASM_10.360	magenta
Potri.011G066500	IFre	#N/A	0.802694	0.573072	evm.TU.HIC_ASM_10.57	magenta
Potri.011G029000	Consititutiv	#N/A	0.806252	0.120206	evm.TU.HIC_ASM_10.359	magenta
Potri.004G089700	IFre	#N/A	0.808547	0.30436	evm.TU.HIC_ASM_8.1261	magenta
Potri.003G043600	Consititutiv	#N/A	0.814471	0.138777	evm.TU.HIC_ASM_9.1636	magenta
Potri.008G218300	IFre	#N/A	0.825453	0.316515	#N/A	magenta
Potri.009G110900	Consititutiv	#N/A	0.826141	0.192655	#N/A	magenta
Potri.001G236200	Consititutiv	#N/A	0.834164	0.151404	evm.TU.HIC_ASM_2.231	magenta
Potri.015G005300	Consititutiv	#N/A	0.835873	0.0574935	#N/A	magenta
Potri.018G143700	IFre	#N/A	0.838236	0.408173	evm.TU.HIC_ASM_5.635	magenta
Potri.015G076400	IFre	#N/A	0.8439	1.18613	evm.TU.HIC_ASM_13.763	magenta
Potri.013G160800	IFre	#N/A	0.848299	0.509309	#N/A	magenta
Potri.009G100500	Consititutiv	#N/A	0.84921	0.0711265	evm.TU.HIC_ASM_2.839	magenta
Potri.T027200	IFre	#N/A	0.851166	0.312397	#N/A	magenta
Potri.003G187000	IFre	#N/A	0.85378	0.143299	#N/A	magenta
Potri.006G147900	IFre	#N/A	0.8545	0.0702361	evm.TU.HIC_ASM_1.1403	magenta
Potri.001G467900	IFre	#N/A	0.855527	0.285272	#N/A	magenta
Potri.003G015900	IFre	#N/A	0.863527	0.160939	#N/A	magenta
Potri.017G123800	IFre	#N/A	0.865997	0.263908	#N/A	magenta
Potri.T028300	IFre	#N/A	0.869656	0.0330191	#N/A	magenta
Potri.003G111900	IFre	WRKY	0.872977	0.321179	evm.TU.HIC_ASM_9.1036	magenta
Potri.T110100	IFre	#N/A	0.873243	0.0409517	evm.TU.HIC_ASM_5.882	magenta
Potri.016G022400	IFre	#N/A	0.876017	0.432951	#N/A	magenta
Potri.008G210600	IFre	#N/A	0.876175	0.439419	#N/A	magenta
Potri.008G025100	IFre	#N/A	0.878695	0.513924	#N/A	magenta
Potri.002G002300	IFre	#N/A	0.881785	0.512146	#N/A	magenta
Potri.003G169700	IFre	MIKC_MADS	0.882131	0.517763	evm.TU.HIC_ASM_9.468	magenta
Potri.011G025400	IFre	#N/A	0.882209	1.25443	evm.TU.HIC_ASM_10.379	magenta
Potri.003G063400	IFre	#N/A	0.884106	1.07225	evm.TU.HIC_ASM_9.1469	magenta
Potri.005G014800	IFre	#N/A	0.887983	0.0686708	#N/A	magenta
Potri.001G270400	IFre	#N/A	0.889182	0.484278	#N/A	magenta
Potri.001G452600	IFre	#N/A	0.889621	0.435937	evm.TU.HIC_ASM_6.4114	magenta
Potri.009G110600	IFre	#N/A	0.88977	0.189695	evm.TU.HIC_ASM_2.938	magenta
Potri.001G232700	IFre	#N/A	0.890787	0.766435	#N/A	magenta
Potri.T030900	IFre	#N/A	0.890893	0.853173	#N/A	magenta
Potri.008G087700	IFre	#N/A	0.891286	1.24204	#N/A	magenta
Potri.019G114300	IFre	#N/A	0.897567	0.102232	#N/A	magenta
Potri.015G035400	IFre	#N/A	0.897635	0.434698	evm.TU.HIC_ASM_13.286	magenta
Potri.003G202600	IFre	#N/A	0.898675	0.159538	#N/A	magenta
Potri.006G195700	IFre	#N/A	0.89987	0.03741	evm.TU.HIC_ASM_1.1774	magenta
Potri.T031300	IFre	#N/A	0.900101	0.539875	#N/A	magenta
Potri.016G122500	IFre	GRAS	0.902992	0.0571917	evm.TU.HIC_ASM_11.900	magenta
Potri.005G120300	IFre	#N/A	0.904807	0.423588	evm.TU.HIC_ASM_16.224	magenta
Potri.003G128100	IFre	#N/A	0.905111	0.648328	evm.TU.HIC_ASM_9.892	magenta
Potri.013G126100	IFre	#N/A	0.907041	0.129578	#N/A	magenta
Potri.010G155800	IFre	#N/A	0.907659	0.867519	#N/A	magenta
Potri.001G213300	IFre	#N/A	0.908874	0.892178	evm.TU.HIC_ASM_6.2079	magenta
Potri.004G133400	IFre	#N/A	0.909416	0.50789	#N/A	magenta
Potri.014G055000	IFre	#N/A	0.909585	0.13132	#N/A	magenta
Potri.017G064500	IFre	#N/A	0.911928	0.298294	#N/A	magenta
Potri.007G027900	IFre	#N/A	0.913131	1.37757	evm.TU.HIC_ASM_16.286	magenta
Potri.T134600	IFre	#N/A	0.913135	0.353949	#N/A	magenta
Potri.001G270300	IFre	#N/A	0.913159	0.472608	#N/A	magenta
Potri.001G213500	IFre	#N/A	0.915245	0.58755	#N/A	magenta
Potri.T029600	IFre	#N/A	0.915886	0.353388	#N/A	magenta
Potri.001G445200	IFre	#N/A	0.921569	0.142565	#N/A	magenta
Potri.018G068800	IFre	#N/A	0.922337	0.236382	#N/A	magenta
Potri.010G230000	IFre	#N/A	0.922658	0.211294	#N/A	magenta
Potri.012G060900	IFre	#N/A	0.922841	0.115459	#N/A	magenta
Potri.005G199900	IFre	#N/A	0.922886	0.248662	#N/A	magenta
Potri.008G042900	IFre	#N/A	0.924941	0.244984	evm.TU.HIC_ASM_4.408	magenta
Potri.003G147900	IFre	#N/A	0.925229	0.112404	evm.TU.HIC_ASM_9.686	magenta
Potri.011G068500	IFre	#N/A	0.926402	0.0898402	evm.TU.HIC_ASM_10.40	magenta
Potri.001G203700	IFre	#N/A	0.926661	0.121494	#N/A	magenta
Potri.001G349600	IFre	#N/A	0.927257	1.05474	evm.TU.HIC_ASM_6.3299	magenta
Potri.010G138700	IFre	#N/A	0.927691	0.632907	evm.TU.HIC_ASM_3.1104	magenta
Potri.001G175800	IFre	#N/A	0.928417	0.111529	#N/A	magenta
Potri.004G019700	IFre	#N/A	0.929	0.456469	#N/A	magenta
Potri.T143500	IFre	#N/A	0.92958	0.0979636	#N/A	magenta
Potri.018G071900	IFre	#N/A	0.930789	0.119596	evm.TU.HIC_ASM_5.1254	magenta
Potri.010G226000	IFre	#N/A	0.931155	1.68981	evm.TU.HIC_ASM_3.265	magenta
Potri.001G003200	IFre	#N/A	0.931184	0.357056	evm.TU.HIC_ASM_6.106	magenta
Potri.008G019900	IFre	#N/A	0.933055	0.466932	evm.TU.HIC_ASM_4.174	magenta
Potri.001G202800	IFre	#N/A	0.933403	0.127574	#N/A	magenta
Potri.009G106400	IFre	#N/A	0.933787	0.180223	#N/A	magenta
Potri.001G232900	IFre	#N/A	0.933797	1.16958	evm.TU.HIC_ASM_6.2231	magenta
Potri.002G151300	IFre	#N/A	0.933815	0.206239	evm.TU.HIC_ASM_15.1690	magenta
Potri.003G099100	IFre	#N/A	0.935702	0.0840902	#N/A	magenta
Potri.001G284400	IFre	#N/A	0.935705	0.23233	#N/A	magenta
Potri.002G012900	IFre	#N/A	0.936196	0.842635	evm.TU.HIC_ASM_7.2483	magenta
Potri.013G056700	IFre	ERF	0.936275	0.40593	evm.TU.HIC_ASM_12.787	magenta
Potri.003G170100	IFre	#N/A	0.936281	0.241762	#N/A	magenta
Potri.T160000	IFre	#N/A	0.936713	0.428548	#N/A	magenta
Potri.008G022700	IFre	#N/A	0.936911	0.279332	#N/A	magenta
Potri.007G077200	IFre	#N/A	0.937182	1.85356	#N/A	magenta
Potri.008G064300	IFre	#N/A	0.938304	0.175155	#N/A	magenta
Potri.006G096500	IFre	#N/A	0.938558	0.100516	#N/A	magenta
Potri.008G027700	IFre	#N/A	0.938661	0.115587	#N/A	magenta
Potri.019G038300	IFre	#N/A	0.939039	0.401484	#N/A	magenta
Potri.008G210800	IFre	#N/A	0.940058	1.19975	#N/A	magenta
Potri.008G218600	IFre	#N/A	0.940188	0.70894	#N/A	magenta
Potri.003G170000	IFre	MIKC_MADS	0.940463	1.42003	#N/A	magenta
Potri.T005400	IFre	#N/A	0.941316	0.464888	#N/A	magenta
Potri.016G124400	IFre	#N/A	0.941515	0.230041	#N/A	magenta
Potri.010G018000	IFre	#N/A	0.942474	0.149715	#N/A	magenta
Potri.015G101500	IFre	#N/A	0.94248	1.07816	evm.TU.HIC_ASM_13.1021	magenta
Potri.017G024400	IFre	#N/A	0.94331	1.27069	evm.TU.HIC_ASM_14.527	magenta
Potri.017G024600	IFre	#N/A	0.943609	0.484281	#N/A	magenta
Potri.006G237100	IFre	#N/A	0.943982	2.21127	evm.TU.HIC_ASM_1.2278	magenta
Potri.T044800	IFre	#N/A	0.944205	0.240732	#N/A	magenta
Potri.006G107000	IFre	#N/A	0.944226	0.160138	evm.TU.HIC_ASM_1.1010	magenta
Potri.004G019500	IFre	#N/A	0.944404	0.843062	evm.TU.HIC_ASM_8.1789	magenta
Potri.013G160900	IFre	#N/A	0.945371	0.262105	#N/A	magenta
Potri.014G088400	IFre	#N/A	0.946012	1.02868	#N/A	magenta
Potri.001G040200	IFre	#N/A	0.946164	1.3446	#N/A	magenta
Potri.013G051300	IFre	#N/A	0.94635	1.15546	evm.TU.HIC_ASM_12.901	magenta
Potri.019G075500	IFre	ERF	0.947244	1.36092	evm.TU.HIC_ASM_0.357	magenta
Potri.001G463100	IFre	#N/A	0.947447	0.49064	#N/A	magenta
Potri.015G140000	IFre	#N/A	0.948978	0.372325	#N/A	magenta
Potri.003G116700	IFre	#N/A	0.949038	0.832369	evm.TU.HIC_ASM_9.987	magenta
Potri.015G010500	IFre	#N/A	0.949593	0.338346	evm.TU.HIC_ASM_13.102	magenta
Potri.014G131400	IFre	#N/A	0.949828	0.73679	evm.TU.HIC_ASM_17.897	magenta
Potri.003G007400	IFre	#N/A	0.950119	0.364165	#N/A	magenta
Potri.018G138400	IFre	#N/A	0.950244	0.731811	#N/A	magenta
Potri.016G143500	IFre	#N/A	0.95067	0.306309	evm.TU.HIC_ASM_11.1075	magenta
Potri.011G159600	IFre	#N/A	0.951829	0.300968	#N/A	magenta
Potri.002G120800	IFre	#N/A	0.953491	0.116963	evm.TU.HIC_ASM_15.1306	magenta
Potri.016G007200	IFre	#N/A	0.95451	0.162282	evm.TU.HIC_ASM_11.1163	magenta
Potri.011G161300	IFre	#N/A	0.95634	0.0827787	#N/A	magenta
Potri.015G062300	IFre	#N/A	0.95671	0.190889	evm.TU.HIC_ASM_13.622	magenta
Potri.018G075600	IFre	#N/A	0.956954	0.0876698	#N/A	magenta
Potri.001G105800	IFre	#N/A	0.956985	0.871942	evm.TU.HIC_ASM_6.1024	magenta
Potri.T016100	IFre	#N/A	0.957387	1.12026	#N/A	magenta
Potri.001G205200	IFre	#N/A	0.957598	0.108224	evm.TU.HIC_ASM_6.2008	magenta
Potri.001G150700	IFre	#N/A	0.958	0.455556	#N/A	magenta
Potri.008G173400	IFre	MYB	0.958001	0.933115	evm.TU.HIC_ASM_4.1369	magenta
Potri.014G163900	IFre	#N/A	0.958039	3.19793	evm.TU.HIC_ASM_17.1242	magenta
Potri.016G023300	IFre	#N/A	0.958095	0.311402	#N/A	magenta
Potri.T043400	IFre	#N/A	0.958118	0.430355	evm.TU.HIC_ASM_14.860	magenta
Potri.T017200	IFre	#N/A	0.958215	1.73709	#N/A	magenta
Potri.002G044400	IFre	#N/A	0.958815	0.426939	#N/A	magenta
Potri.019G051600	IFre	#N/A	0.959049	0.0572035	evm.TU.HIC_ASM_0.1061	magenta
Potri.016G015600	IFre	#N/A	0.959288	0.364063	evm.TU.HIC_ASM_11.1251	magenta
Potri.003G014400	IFre	#N/A	0.959691	2.9836	#N/A	magenta
Potri.019G126400	IFre	#N/A	0.959881	1.93989	evm.TU.HIC_ASM_0.105	magenta
Potri.001G307800	IFre	#N/A	0.959972	0.921898	evm.TU.HIC_ASM_6.2959	magenta
Potri.016G137800	IFre	#N/A	0.960089	0.205716	#N/A	magenta
Potri.012G140100	IFre	#N/A	0.960293	0.173416	#N/A	magenta
Potri.002G155300	IFre	#N/A	0.960495	1.5117	evm.TU.HIC_ASM_15.1731	magenta
Potri.002G191800	IFre	MYB	0.960821	1.60001	evm.TU.HIC_ASM_15.2077	magenta
Potri.T160100	IFre	#N/A	0.960895	0.479712	#N/A	magenta
Potri.005G040200	IFre	#N/A	0.960939	0.164127	evm.TU.HIC_ASM_7.311	magenta
Potri.010G070300	IFre	#N/A	0.961574	0.397988	#N/A	magenta
Potri.010G096800	IFre	#N/A	0.961711	0.863842	evm.TU.HIC_ASM_3.1629	magenta
Potri.008G224400	IFre	#N/A	0.961957	2.08345	#N/A	magenta
Potri.002G079800	IFre	#N/A	0.962456	0.634841	#N/A	magenta
Potri.010G200400	IFre	LBD	0.962537	0.733319	evm.TU.HIC_ASM_3.502	magenta
Potri.T155800	IFre	#N/A	0.96258	0.176534	#N/A	magenta
Potri.005G118000	IFre	MIKC_MADS	0.962873	1.29932	evm.TU.HIC_ASM_7.1092	magenta
Potri.003G116900	IFre	#N/A	0.963511	0.280824	evm.TU.HIC_ASM_9.985	magenta
Potri.012G035100	IFre	#N/A	0.963773	0.178201	#N/A	magenta
Potri.018G134600	IFre	#N/A	0.963869	0.723339	#N/A	magenta
Potri.012G013400	IFre	B3	0.964259	1.04987	#N/A	magenta
Potri.008G058700	IFre	#N/A	0.964304	1.2618	evm.TU.HIC_ASM_4.569	magenta
Potri.004G100400	IFre	#N/A	0.964653	1.19903	#N/A	magenta
Potri.011G004600	IFre	#N/A	0.965419	0.798529	#N/A	magenta
Potri.018G041700	IFre	#N/A	0.965844	0.581858	#N/A	magenta
Potri.018G128800	IFre	#N/A	0.966355	0.627657	#N/A	magenta
Potri.003G180600	IFre	C2H2	0.966518	1.47509	evm.TU.HIC_ASM_9.363	magenta
Potri.016G107500	IFre	#N/A	0.966851	0.0595814	evm.TU.HIC_ASM_11.772	magenta
Potri.T132500	IFre	#N/A	0.967578	0.99183	#N/A	magenta
Potri.002G185300	IFre	#N/A	0.968005	1.28581	evm.TU.HIC_ASM_15.2007	magenta
Potri.002G030600	IFre	#N/A	0.968699	1.76458	#N/A	magenta
Potri.007G101800	IFre	#N/A	0.968815	0.161902	#N/A	magenta
Potri.010G118400	IFre	#N/A	0.969191	1.57347	#N/A	magenta
Potri.004G014900	IFre	#N/A	0.969334	1.11967	#N/A	magenta
Potri.005G173900	IFre	#N/A	0.969388	1.24303	#N/A	magenta
Potri.008G025200	IFre	#N/A	0.969402	0.26857	#N/A	magenta
Potri.017G114200	IFre	#N/A	0.969893	1.40159	evm.TU.HIC_ASM_14.98	magenta
Potri.010G036400	IFre	C2H2	0.97052	1.32114	evm.TU.HIC_ASM_3.2170	magenta
Potri.014G030500	IFre	#N/A	0.97083	1.55758	#N/A	magenta
Potri.004G019400	IFre	#N/A	0.970957	0.29516	#N/A	magenta
Potri.015G134500	IFre	#N/A	0.971204	0.294079	#N/A	magenta
Potri.011G161400	IFre	#N/A	0.971295	0.234575	#N/A	magenta
Potri.012G035000	IFre	#N/A	0.971734	0.4262	#N/A	magenta
Potri.003G007900	IFre	#N/A	0.972646	0.535351	evm.TU.HIC_ASM_9.1905	magenta
Potri.T030100	IFre	#N/A	0.973065	0.290224	#N/A	magenta
Potri.T140200	IFre	#N/A	0.974062	0.204114	#N/A	magenta
Potri.001G045200	IFre	#N/A	0.974131	0.0800332	#N/A	magenta
Potri.003G156000	IFre	#N/A	0.974277	1.59388	evm.TU.HIC_ASM_9.617	magenta
Potri.019G093200	IFre	#N/A	0.974734	1.27947	#N/A	magenta
Potri.005G016600	IFre	#N/A	0.976676	0.734413	#N/A	magenta
Potri.014G048900	IFre	#N/A	0.97669	0.701228	evm.TU.HIC_ASM_17.340	magenta
Potri.003G049800	IFre	#N/A	0.976706	0.947167	#N/A	magenta
Potri.015G053700	IFre	#N/A	0.977105	0.209686	#N/A	magenta
Potri.T037900	IFre	#N/A	0.977586	0.533319	#N/A	magenta
Potri.003G161000	IFre	ERF	0.978128	0.232371	evm.TU.HIC_ASM_9.566	magenta
Potri.001G405000	IFre	#N/A	0.978289	0.585289	#N/A	magenta
Potri.018G040800	IFre	#N/A	0.978591	1.12824	#N/A	magenta
Potri.001G025200	IFre	#N/A	0.979022	2.45862	evm.TU.HIC_ASM_6.230	magenta
Potri.005G257200	IFre	#N/A	0.979686	1.56745	evm.TU.HIC_ASM_7.2570	magenta
Potri.T024600	IFre	#N/A	0.980016	0.429355	#N/A	magenta
Potri.010G082700	IFre	#N/A	0.980228	2.09052	evm.TU.HIC_ASM_3.1781	magenta
Potri.014G030100	IFre	#N/A	0.980368	1.80346	evm.TU.HIC_ASM_7.40	magenta
Potri.019G004200	IFre	#N/A	0.980413	0.0756595	#N/A	magenta
Potri.011G159500	IFre	#N/A	0.980676	0.308325	#N/A	magenta
Potri.002G064300	IFre	#N/A	0.980755	1.19725	#N/A	magenta
Potri.019G093000	IFre	#N/A	0.980944	1.88471	#N/A	magenta
Potri.001G170900	IFre	#N/A	0.980996	0.515689	#N/A	magenta
Potri.017G040200	IFre	#N/A	0.981209	0.301465	evm.TU.HIC_ASM_14.671	magenta
Potri.002G145700	IFre	#N/A	0.981214	0.32225	#N/A	magenta
Potri.T037800	IFre	#N/A	0.981331	0.228288	#N/A	magenta
Potri.016G098300	IFre	#N/A	0.981347	1.97643	evm.TU.HIC_ASM_11.692	magenta
Potri.019G083000	IFre	#N/A	0.98136	1.53801	#N/A	magenta
Potri.T142200	IFre	#N/A	0.98158	1.58141	#N/A	magenta
Potri.006G047400	IFre	#N/A	0.981587	1.69879	evm.TU.HIC_ASM_1.414	magenta
Potri.T178600	IFre	#N/A	0.98173	0.109839	evm.TU.HIC_ASM_9.142	magenta
Potri.005G071100	IFre	bHLH	0.981768	3.00445	evm.TU.HIC_ASM_16.776	magenta
Potri.002G241500	IFre	#N/A	0.982216	1.55395	#N/A	magenta
Potri.009G033100	IFre	GRAS	0.982247	0.110342	#N/A	magenta
Potri.007G088700	IFre	#N/A	0.982973	1.14311	evm.TU.HIC_ASM_16.691	magenta
Potri.017G040600	IFre	M-type_MADS	0.982982	0.262337	#N/A	magenta
Potri.010G200100	IFre	#N/A	0.983242	2.07941	evm.TU.HIC_ASM_3.504	magenta
Potri.001G306900	IFre	#N/A	0.983313	1.20003	#N/A	magenta
Potri.004G149600	IFre	#N/A	0.983647	0.250905	evm.TU.HIC_ASM_8.860	magenta
Potri.006G181200	IFre	#N/A	0.984118	0.387152	evm.TU.HIC_ASM_1.1614	magenta
Potri.010G069000	IFre	#N/A	0.984175	1.28356	evm.TU.HIC_ASM_3.1901	magenta
Potri.012G013000	IFre	B3	0.984641	1.24742	#N/A	magenta
Potri.010G209200	IFre	#N/A	0.984951	2.38613	evm.TU.HIC_ASM_3.419	magenta
Potri.008G076400	IFre	AP2	0.984984	0.116977	#N/A	magenta
Potri.018G103400	IFre	#N/A	0.985002	0.220142	evm.TU.HIC_ASM_5.991	magenta
Potri.010G182900	IFre	#N/A	0.985095	0.145485	evm.TU.HIC_ASM_3.691	magenta
Potri.014G057900	IFre	#N/A	0.985384	1.15918	#N/A	magenta
Potri.001G308200	IFre	#N/A	0.98583	1.87158	#N/A	magenta
Potri.007G100100	IFre	#N/A	0.98607	1.78664	#N/A	magenta
Potri.T073300	IFre	#N/A	0.986723	1.4993	#N/A	magenta
Potri.019G068300	IFre	#N/A	0.986973	0.0859691	#N/A	magenta
Potri.002G132500	IFre	#N/A	0.987204	2.21378	evm.TU.HIC_ASM_15.1472	magenta
Potri.017G118700	IFre	#N/A	0.987527	0.898923	#N/A	magenta
Potri.013G011700	IFre	#N/A	0.988167	1.28029	evm.TU.HIC_ASM_12.1280	magenta
Potri.019G082700	IFre	#N/A	0.988504	1.11862e-06	evm.TU.HIC_ASM_12.349	magenta
Potri.010G067600	IFre	#N/A	0.988539	1.05854	#N/A	magenta
Potri.T037600	IFre	#N/A	0.988564	1.1335	#N/A	magenta
Potri.012G132000	IFre	bHLH	0.988671	1.43256	evm.TU.HIC_ASM_18.1202	magenta
Potri.002G149300	IFre	#N/A	0.988759	0.852994	evm.TU.HIC_ASM_15.1673	magenta
Potri.004G093000	IFre	#N/A	0.989525	1.0718	evm.TU.HIC_ASM_8.1235	magenta
Potri.004G212900	IFre	#N/A	0.98997	3.70817	evm.TU.HIC_ASM_8.172	magenta
Potri.002G190600	IFre	#N/A	0.990043	1.65328	evm.TU.HIC_ASM_15.2059	magenta
Potri.T080000	IFre	#N/A	0.990053	2.01892	#N/A	magenta
Potri.011G110200	IFre	#N/A	0.990316	0.976047	evm.TU.HIC_ASM_10.802	magenta
Potri.T073000	IFre	#N/A	0.990701	2.44454	#N/A	magenta
Potri.013G101100	IFre	ERF	0.99074	0.734923	evm.TU.HIC_ASM_12.447	magenta
Potri.002G003800	IFre	#N/A	0.991019	2.42273	evm.TU.HIC_ASM_15.52	magenta
Potri.004G061400	IFre	#N/A	0.991155	0.171215	evm.TU.HIC_ASM_8.1611	magenta
Potri.005G102600	IFre	#N/A	0.991194	1.12487	evm.TU.HIC_ASM_7.973	magenta
Potri.001G279400	IFre	#N/A	0.99132	1.54221	evm.TU.HIC_ASM_6.2716	magenta
Potri.004G181000	IFre	#N/A	0.992022	0.52167	#N/A	magenta
Potri.014G043000	IFre	#N/A	0.992493	3.52647	#N/A	magenta
Potri.010G192100	IFre	WOX	0.992551	0.864221	evm.TU.HIC_ASM_3.579	magenta
Potri.015G041900	IFre	#N/A	0.992845	3.79869	evm.TU.HIC_ASM_13.349	magenta
Potri.002G109600	IFre	#N/A	0.99325	0.795127	#N/A	magenta
Potri.012G132100	IFre	bHLH	0.99348	1.38703	evm.TU.HIC_ASM_18.1203	magenta
Potri.005G176100	IFre	#N/A	0.994249	2.86335	#N/A	magenta
Potri.017G113700	IFre	#N/A	0.994266	0.447625	evm.TU.HIC_ASM_14.92	magenta
Potri.003G091300	IFre	#N/A	0.994418	1.84	evm.TU.HIC_ASM_9.1249	magenta
Potri.004G073100	IFre	#N/A	0.994609	1.07852	#N/A	magenta
Potri.008G103700	IFre	#N/A	0.994851	4.32558	#N/A	magenta
Potri.008G030800	IFre	#N/A	0.995035	0.11767	#N/A	magenta
Potri.T168200	IFre	#N/A	0.995177	1.10724	#N/A	magenta
Potri.004G115400	IFre	MIKC_MADS	0.995329	2.12573	evm.TU.HIC_ASM_8.1147	magenta
Potri.008G164500	IFre	#N/A	0.99535	3.22176	#N/A	magenta
Potri.008G027800	IFre	#N/A	0.995385	0.728049	#N/A	magenta
Potri.019G078600	IFre	#N/A	0.995438	0.319506	evm.TU.HIC_ASM_0.326	magenta
Potri.001G142800	IFre	#N/A	0.995768	3.28015	evm.TU.HIC_ASM_6.1385	magenta
Potri.T072900	IFre	#N/A	0.995824	3.90022	evm.TU.HIC_ASM_6.2963	magenta
Potri.001G308300	IFre	#N/A	0.995931	3.46326	#N/A	magenta
Potri.008G131100	IFre	#N/A	0.996583	4.09907	#N/A	magenta
Potri.004G118000	IFre	MYB	0.996875	3.80107	evm.TU.HIC_ASM_8.1123	magenta
Potri.002G145500	IFre	#N/A	0.997056	0.554416	evm.TU.HIC_ASM_13.144	magenta
Potri.018G014700	IFre	#N/A	0.997426	4.45627	#N/A	magenta
Potri.010G064000	IFre	MYB	0.997488	3.2788	#N/A	magenta
Potri.018G014900	IFre	#N/A	0.998093	4.24987	#N/A	magenta
Potri.013G044500	IFre	#N/A	0.99906	4.67774	evm.TU.HIC_ASM_12.965	magenta
Potri.014G037900	IFre	#N/A	0.999106	2.7238	#N/A	magenta
Potri.002G134500	IFre	#N/A	0.999532	4.21011	evm.TU.HIC_ASM_15.1488	magenta
Potri.001G042200	IFre	#N/A	0.999661	4.74727	evm.TU.HIC_ASM_6.368	magenta
Potri.001G069600	tissue	#N/A	1	0.0632359	#N/A	magenta
Potri.016G068100	tissue	M-type_MADS	1	0.0698407	evm.TU.HIC_ASM_11.373	magenta
Potri.001G248600	tissue	#N/A	1	0.0708643	evm.TU.HIC_ASM_6.2380	magenta
Potri.019G004300	tissue	#N/A	1	0.0727143	#N/A	magenta
Potri.018G067100	tissue	#N/A	1	0.0771842	#N/A	magenta
Potri.010G179500	tissue	#N/A	1	0.0885094	evm.TU.HIC_ASM_3.729	magenta
Potri.002G021000	tissue	#N/A	1	0.0943984	evm.TU.HIC_ASM_15.225	magenta
Potri.007G009000	tissue	#N/A	1	0.109034	evm.TU.HIC_ASM_16.95	magenta
Potri.001G397300	tissue	#N/A	1	0.110142	#N/A	magenta
Potri.009G016100	tissue	#N/A	1	0.12098	evm.TU.HIC_ASM_2.121	magenta
Potri.004G023500	tissue	#N/A	1	0.144604	#N/A	magenta
Potri.015G061700	tissue	#N/A	1	0.156987	evm.TU.HIC_ASM_13.614	magenta
Potri.012G099800	tissue	#N/A	1	0.156999	#N/A	magenta
Potri.017G126800	tissue	bHLH	1	0.15964	evm.TU.HIC_ASM_14.173	magenta
Potri.018G106500	tissue	#N/A	1	0.164874	evm.TU.HIC_ASM_5.967	magenta
Potri.007G120900	tissue	#N/A	1	0.167052	#N/A	magenta
Potri.003G017300	tissue	#N/A	1	0.176844	#N/A	magenta
Potri.001G176500	tissue	#N/A	1	0.181216	#N/A	magenta
Potri.018G001100	tissue	#N/A	1	0.183686	#N/A	magenta
Potri.010G104700	tissue	#N/A	1	0.195488	#N/A	magenta
Potri.017G153600	tissue	#N/A	1	0.21139	evm.TU.HIC_ASM_14.425	magenta
Potri.003G156100	tissue	#N/A	1	0.214831	evm.TU.HIC_ASM_9.616	magenta
Potri.010G243200	tissue	#N/A	1	0.227182	evm.TU.HIC_ASM_3.110	magenta
Potri.008G028200	tissue	#N/A	1	0.235597	#N/A	magenta
Potri.T148400	tissue	#N/A	1	0.239818	evm.TU.HIC_ASM_1.2522	magenta
Potri.003G205700	tissue	AP2	1	0.244689	evm.TU.HIC_ASM_9.157	magenta
Potri.010G165400	tissue	#N/A	1	0.261067	#N/A	magenta
Potri.002G171100	tissue	#N/A	1	0.262806	#N/A	magenta
Potri.006G170800	tissue	MYB	1	0.271337	evm.TU.HIC_ASM_1.1560	magenta
Potri.011G027300	tissue	#N/A	1	0.283286	evm.TU.HIC_ASM_10.369	magenta
Potri.005G060900	tissue	bHLH	1	0.283908	#N/A	magenta
Potri.019G063200	tissue	#N/A	1	0.288445	#N/A	magenta
Potri.001G238100	tissue	#N/A	1	0.298288	#N/A	magenta
Potri.005G019900	tissue	#N/A	1	0.306283	evm.TU.HIC_ASM_7.128	magenta
Potri.003G004600	tissue	#N/A	1	0.31183	evm.TU.HIC_ASM_9.1922	magenta
Potri.004G108400	tissue	#N/A	1	0.333158	#N/A	magenta
Potri.003G125300	tissue	#N/A	1	0.33436	evm.TU.HIC_ASM_9.920	magenta
Potri.019G090900	tissue	#N/A	1	0.334558	evm.TU.HIC_ASM_0.245	magenta
Potri.005G137300	tissue	#N/A	1	0.336056	#N/A	magenta
Potri.007G075800	tissue	#N/A	1	0.347891	#N/A	magenta
Potri.001G432300	tissue	#N/A	1	0.347942	#N/A	magenta
Potri.016G058400	tissue	HD-ZIP	1	0.358017	evm.TU.HIC_ASM_11.18	magenta
Potri.002G093600	tissue	#N/A	1	0.364344	#N/A	magenta
Potri.019G080500	tissue	#N/A	1	0.3723	evm.TU.HIC_ASM_0.307	magenta
Potri.018G131600	tissue	#N/A	1	0.375399	evm.TU.HIC_ASM_5.766	magenta
Potri.014G094700	tissue	#N/A	1	0.383585	#N/A	magenta
Potri.T055500	tissue	#N/A	1	0.391727	#N/A	magenta
Potri.006G089600	tissue	C2H2	1	0.392623	evm.TU.HIC_ASM_1.842	magenta
Potri.T029500	tissue	#N/A	1	0.42063	#N/A	magenta
Potri.011G017300	tissue	#N/A	1	0.453429	#N/A	magenta
Potri.005G043600	tissue	#N/A	1	0.467213	evm.TU.HIC_ASM_7.328	magenta
Potri.018G031200	tissue	#N/A	1	0.502646	#N/A	magenta
Potri.006G098600	tissue	#N/A	1	0.511167	#N/A	magenta
Potri.008G164200	tissue	#N/A	1	0.52706	#N/A	magenta
Potri.014G065600	tissue	#N/A	1	0.528741	#N/A	magenta
Potri.011G102300	tissue	#N/A	1	0.57361	#N/A	magenta
Potri.001G153900	tissue	#N/A	1	0.592583	#N/A	magenta
Potri.010G138000	tissue	#N/A	1	0.61442	#N/A	magenta
Potri.002G196500	tissue	#N/A	1	0.636751	#N/A	magenta
Potri.011G103400	tissue	#N/A	1	0.646861	#N/A	magenta
Potri.003G084700	tissue	#N/A	1	0.667452	#N/A	magenta
Potri.T149300	tissue	#N/A	1	0.716164	#N/A	magenta
Potri.004G088300	tissue	#N/A	1	0.72972	evm.TU.HIC_ASM_8.1276	magenta
Potri.002G039200	tissue	ERF	1	0.767209	evm.TU.HIC_ASM_15.404	magenta
Potri.003G182500	tissue	#N/A	1	0.818067	evm.TU.HIC_ASM_9.345	magenta
Potri.007G034100	tissue	#N/A	1	0.882351	#N/A	magenta
Potri.T044900	tissue	#N/A	1	0.928174	#N/A	magenta
Potri.002G008300	tissue	#N/A	1	0.938115	#N/A	magenta
Potri.001G447200	tissue	#N/A	1	1.02764	#N/A	magenta
Potri.019G013000	tissue	#N/A	1	1.04773	#N/A	magenta
Potri.004G050300	tissue	#N/A	1	1.1029	#N/A	magenta
Potri.015G120500	tissue	#N/A	1	1.17731	#N/A	magenta
Potri.016G131600	tissue	#N/A	1	1.19108	#N/A	magenta
Potri.008G145200	tissue	#N/A	1	1.2365	#N/A	magenta
Potri.015G115000	tissue	#N/A	1	1.29779	#N/A	magenta
Potri.T125000	tissue	MYB	1	1.4594	#N/A	magenta
Potri.013G019600	tissue	NF-YB	1	1.53605	evm.TU.HIC_ASM_12.1199	magenta
Potri.006G262000	tissue	#N/A	1	1.54816	#N/A	magenta
Potri.013G122100	tissue	#N/A	1	1.62885	evm.TU.HIC_ASM_12.249	magenta
Potri.011G142600	tissue	#N/A	1	1.69384	#N/A	magenta
Potri.006G126400	tissue	#N/A	1	1.84405	evm.TU.HIC_ASM_1.1187	magenta
Potri.006G014200	tissue	#N/A	1	2.0411	#N/A	magenta
Potri.T152300	tissue	#N/A	1	2.07497	#N/A	magenta
Potri.001G007600	tissue	#N/A	1	2.25473	#N/A	magenta
Potri.T005600	tissue	#N/A	1	2.27735	#N/A	magenta
Potri.008G197900	tissue	#N/A	1	2.48887	#N/A	magenta
Potri.001G037600	tissue	#N/A	1	2.55008	#N/A	magenta
Potri.005G027400	tissue	NF-YB	1	2.76519	evm.TU.HIC_ASM_7.209	magenta
Potri.003G113200	tissue	#N/A	1	2.87082	#N/A	magenta
Potri.T010500	tissue	#N/A	1	2.87407	#N/A	magenta
Potri.003G072000	tissue	#N/A	1	3.24113	evm.TU.HIC_ASM_9.1460	magenta
Potri.004G166500	tissue	#N/A	1	3.37607	#N/A	magenta
Potri.013G120900	tissue	#N/A	1	4.0656	#N/A	magenta
Potri.001G284300	tissue	M-type_MADS	1	4.59703	#N/A	magenta

## Sheet: Table S3
Table S3 The interaction of magenta module in P. trichocarpa
fromNode	toNode	weight	direction	fromAltName	toAltName
Potri.001G003200	Potri.001G007600	0.352322	undirected	NA	NA
Potri.001G003200	Potri.001G037600	0.352322	undirected	NA	NA
Potri.001G003200	Potri.001G042200	0.348638	undirected	NA	NA
Potri.001G003200	Potri.001G045200	0.154103	undirected	NA	NA
Potri.001G003200	Potri.001G069600	0.352322	undirected	NA	NA
Potri.001G003200	Potri.001G142800	0.326438	undirected	NA	NA
Potri.001G003200	Potri.001G150700	0.142916	undirected	NA	NA
Potri.001G003200	Potri.001G153900	0.352322	undirected	NA	NA
Potri.001G003200	Potri.001G170900	0.179779	undirected	NA	NA
Potri.001G003200	Potri.001G176500	0.352322	undirected	NA	NA
Potri.001G003200	Potri.001G205200	0.102759	undirected	NA	NA
Potri.001G003200	Potri.001G238100	0.352322	undirected	NA	NA
Potri.001G003200	Potri.001G248600	0.352322	undirected	NA	NA
Potri.001G003200	Potri.001G279400	0.299854	undirected	NA	NA
Potri.001G003200	Potri.001G284300	0.352322	undirected	NA	NA
Potri.001G003200	Potri.001G284400	0.143913	undirected	NA	NA
Potri.001G003200	Potri.001G306900	0.205673	undirected	NA	NA
Potri.001G003200	Potri.001G307800	0.151628	undirected	NA	NA
Potri.001G003200	Potri.001G308200	0.22325	undirected	NA	NA
Potri.001G003200	Potri.001G308300	0.31918	undirected	NA	NA
Potri.001G003200	Potri.001G397300	0.352322	undirected	NA	NA
Potri.001G003200	Potri.001G405000	0.1619	undirected	NA	NA
Potri.001G003200	Potri.001G432300	0.352322	undirected	NA	NA
Potri.001G003200	Potri.001G447200	0.352322	undirected	NA	NA
Potri.001G003200	Potri.001G452600	0.102297	undirected	NA	NA
Potri.001G003200	Potri.001G463100	0.14027	undirected	NA	NA
Potri.001G003200	Potri.002G003800	0.208117	undirected	NA	NA
Potri.001G003200	Potri.002G008300	0.352322	undirected	NA	NA
Potri.001G003200	Potri.002G012900	0.102403	undirected	NA	NA
Potri.001G003200	Potri.002G021000	0.352322	undirected	NA	NA
Potri.001G003200	Potri.002G039200	0.352322	undirected	NA	NA
Potri.001G003200	Potri.002G064300	0.197013	undirected	NA	NA
Potri.001G003200	Potri.002G079800	0.124449	undirected	NA	NA
Potri.001G003200	Potri.002G093600	0.352322	undirected	NA	NA
Potri.001G003200	Potri.002G109600	0.294001	undirected	NA	NA
Potri.001G003200	Potri.002G120800	0.146397	undirected	NA	NA
Potri.001G003200	Potri.002G132500	0.192801	undirected	NA	NA
Potri.001G003200	Potri.002G134500	0.355398	undirected	NA	NA
Potri.001G003200	Potri.002G145500	0.355014	undirected	NA	NA
Potri.001G003200	Potri.002G145700	0.275767	undirected	NA	NA
Potri.001G003200	Potri.002G149300	0.288229	undirected	NA	NA
Potri.001G003200	Potri.002G171100	0.352322	undirected	NA	NA
Potri.001G003200	Potri.002G190600	0.262364	undirected	NA	NA
Potri.001G003200	Potri.002G196500	0.352322	undirected	NA	NA
Potri.001G003200	Potri.002G241500	0.151788	undirected	NA	NA
Potri.001G003200	Potri.003G004600	0.352322	undirected	NA	NA
Potri.001G003200	Potri.003G007900	0.147525	undirected	NA	NA
Potri.001G003200	Potri.003G017300	0.352322	undirected	NA	NA
Potri.001G003200	Potri.003G043600	0.133426	undirected	NA	NA
Potri.001G003200	Potri.003G049800	0.217441	undirected	NA	NA
Potri.001G003200	Potri.003G072000	0.352322	undirected	NA	NA
Potri.001G003200	Potri.003G084700	0.352322	undirected	NA	NA
Potri.001G003200	Potri.003G091300	0.318152	undirected	NA	NA
Potri.001G003200	Potri.003G099100	0.108704	undirected	NA	NA
Potri.001G003200	Potri.003G113200	0.352322	undirected	NA	NA
Potri.001G003200	Potri.003G125300	0.352322	undirected	NA	NA
Potri.001G003200	Potri.003G156000	0.140902	undirected	NA	NA
Potri.001G003200	Potri.003G156100	0.352322	undirected	NA	NA
Potri.001G003200	Potri.003G161000	0.182816	undirected	NA	NA
Potri.001G003200	Potri.003G170100	0.121598	undirected	NA	NA
Potri.001G003200	Potri.003G182500	0.352322	undirected	NA	NA
Potri.001G003200	Potri.003G205700	0.352322	undirected	NA	NA
Potri.001G003200	Potri.004G014900	0.117053	undirected	NA	NA
Potri.001G003200	Potri.004G019400	0.153743	undirected	NA	NA
Potri.001G003200	Potri.004G019500	0.100051	undirected	NA	NA
Potri.001G003200	Potri.004G023500	0.352322	undirected	NA	NA
Potri.001G003200	Potri.004G050300	0.352322	undirected	NA	NA
Potri.001G003200	Potri.004G061400	0.285681	undirected	NA	NA
Potri.001G003200	Potri.004G073100	0.306589	undirected	NA	NA
Potri.001G003200	Potri.004G088300	0.352322	undirected	NA	NA
Potri.001G003200	Potri.004G093000	0.315692	undirected	NA	NA
Potri.001G003200	Potri.004G100400	0.114486	undirected	NA	NA
Potri.001G003200	Potri.004G108400	0.352322	undirected	NA	NA
Potri.001G003200	Potri.004G115400	0.314142	undirected	NA	NA
Potri.001G003200	Potri.004G118000	0.318455	undirected	NA	NA
Potri.001G003200	Potri.004G133400	0.141504	undirected	NA	NA
Potri.001G003200	Potri.004G149600	0.16956	undirected	NA	NA
Potri.001G003200	Potri.004G166500	0.352322	undirected	NA	NA
Potri.001G003200	Potri.004G181000	0.322365	undirected	NA	NA
Potri.001G003200	Potri.004G212900	0.118058	undirected	NA	NA
Potri.001G003200	Potri.005G016600	0.127417	undirected	NA	NA
Potri.001G003200	Potri.005G019900	0.352322	undirected	NA	NA
Potri.001G003200	Potri.005G027400	0.352322	undirected	NA	NA
Potri.001G003200	Potri.005G043600	0.352322	undirected	NA	NA
Potri.001G003200	Potri.005G060900	0.352322	undirected	NA	NA
Potri.001G003200	Potri.005G102600	0.284214	undirected	NA	NA
Potri.001G003200	Potri.005G137300	0.352322	undirected	NA	NA
Potri.001G003200	Potri.005G176100	0.2554	undirected	NA	NA
Potri.001G003200	Potri.005G199900	0.146986	undirected	NA	NA
Potri.001G003200	Potri.005G257200	0.142597	undirected	NA	NA
Potri.001G003200	Potri.006G014200	0.352322	undirected	NA	NA
Potri.001G003200	Potri.006G047400	0.146229	undirected	NA	NA
Potri.001G003200	Potri.006G089600	0.352322	undirected	NA	NA
Potri.001G003200	Potri.006G098600	0.352322	undirected	NA	NA
Potri.001G003200	Potri.006G126400	0.352322	undirected	NA	NA
Potri.001G003200	Potri.006G170800	0.352322	undirected	NA	NA
Potri.001G003200	Potri.006G181200	0.319555	undirected	NA	NA
Potri.001G003200	Potri.006G195700	0.103972	undirected	NA	NA
Potri.001G003200	Potri.006G262000	0.352322	undirected	NA	NA
Potri.001G003200	Potri.007G009000	0.352322	undirected	NA	NA
Potri.001G003200	Potri.007G034100	0.352322	undirected	NA	NA
Potri.001G003200	Potri.007G075800	0.352322	undirected	NA	NA
Potri.001G003200	Potri.007G088700	0.154002	undirected	NA	NA
Potri.001G003200	Potri.007G100100	0.165818	undirected	NA	NA
Potri.001G003200	Potri.007G101800	0.113106	undirected	NA	NA
Potri.001G003200	Potri.007G120900	0.352322	undirected	NA	NA
Potri.001G003200	Potri.008G025200	0.15233	undirected	NA	NA
Potri.001G003200	Potri.008G027700	0.125214	undirected	NA	NA
Potri.001G003200	Potri.008G027800	0.331078	undirected	NA	NA
Potri.001G003200	Potri.008G028200	0.352322	undirected	NA	NA
Potri.001G003200	Potri.008G030800	0.332836	undirected	NA	NA
Potri.001G003200	Potri.008G042900	0.133956	undirected	NA	NA
Potri.001G003200	Potri.008G058700	0.151664	undirected	NA	NA
Potri.001G003200	Potri.008G076400	0.183833	undirected	NA	NA
Potri.001G003200	Potri.008G103700	0.134616	undirected	NA	NA
Potri.001G003200	Potri.008G131100	0.214336	undirected	NA	NA
Potri.001G003200	Potri.008G145200	0.352322	undirected	NA	NA
Potri.001G003200	Potri.008G164200	0.352322	undirected	NA	NA
Potri.001G003200	Potri.008G164500	0.269571	undirected	NA	NA
Potri.001G003200	Potri.008G173400	0.147103	undirected	NA	NA
Potri.001G003200	Potri.008G197900	0.352322	undirected	NA	NA
Potri.001G003200	Potri.008G210800	0.105519	undirected	NA	NA
Potri.001G003200	Potri.008G218600	0.149287	undirected	NA	NA
Potri.001G003200	Potri.009G016100	0.352322	undirected	NA	NA
Potri.001G003200	Potri.009G033100	0.155563	undirected	NA	NA
Potri.001G003200	Potri.009G106400	0.138587	undirected	NA	NA
Potri.001G003200	Potri.010G036400	0.118063	undirected	NA	NA
Potri.001G003200	Potri.010G064000	0.336232	undirected	NA	NA
Potri.001G003200	Potri.010G067600	0.325137	undirected	NA	NA
Potri.001G003200	Potri.010G069000	0.187678	undirected	NA	NA
Potri.001G003200	Potri.010G070300	0.106522	undirected	NA	NA
Potri.001G003200	Potri.010G096800	0.119511	undirected	NA	NA
Potri.001G003200	Potri.010G104700	0.352322	undirected	NA	NA
Potri.001G003200	Potri.010G118400	0.119667	undirected	NA	NA
Potri.001G003200	Potri.010G138000	0.352322	undirected	NA	NA
Potri.001G003200	Potri.010G165400	0.352322	undirected	NA	NA
Potri.001G003200	Potri.010G179500	0.352322	undirected	NA	NA
Potri.001G003200	Potri.010G182900	0.184702	undirected	NA	NA
Potri.001G003200	Potri.010G192100	0.274198	undirected	NA	NA
Potri.001G003200	Potri.010G200100	0.11824	undirected	NA	NA
Potri.001G003200	Potri.010G200400	0.114265	undirected	NA	NA
Potri.001G003200	Potri.010G209200	0.108919	undirected	NA	NA
Potri.001G003200	Potri.010G243200	0.352322	undirected	NA	NA
Potri.001G003200	Potri.011G017300	0.352322	undirected	NA	NA
Potri.001G003200	Potri.011G027300	0.352322	undirected	NA	NA
Potri.001G003200	Potri.011G102300	0.352322	undirected	NA	NA
Potri.001G003200	Potri.011G103400	0.352322	undirected	NA	NA
Potri.001G003200	Potri.011G110200	0.325868	undirected	NA	NA
Potri.001G003200	Potri.011G142600	0.352322	undirected	NA	NA
Potri.001G003200	Potri.011G159500	0.156522	undirected	NA	NA
Potri.001G003200	Potri.011G159600	0.131442	undirected	NA	NA
Potri.001G003200	Potri.011G161300	0.139159	undirected	NA	NA
Potri.001G003200	Potri.011G161400	0.168237	undirected	NA	NA
Potri.001G003200	Potri.012G013000	0.202998	undirected	NA	NA
Potri.001G003200	Potri.012G013400	0.134152	undirected	NA	NA
Potri.001G003200	Potri.012G099800	0.352322	undirected	NA	NA
Potri.001G003200	Potri.012G132000	0.270837	undirected	NA	NA
Potri.001G003200	Potri.012G132100	0.324284	undirected	NA	NA
Potri.001G003200	Potri.013G011700	0.26889	undirected	NA	NA
Potri.001G003200	Potri.013G019600	0.352322	undirected	NA	NA
Potri.001G003200	Potri.013G044500	0.296838	undirected	NA	NA
Potri.001G003200	Potri.013G051300	0.122386	undirected	NA	NA
Potri.001G003200	Potri.013G101100	0.298367	undirected	NA	NA
Potri.001G003200	Potri.013G120900	0.352322	undirected	NA	NA
Potri.001G003200	Potri.013G122100	0.352322	undirected	NA	NA
Potri.001G003200	Potri.013G160900	0.147274	undirected	NA	NA
Potri.001G003200	Potri.014G030100	0.140989	undirected	NA	NA
Potri.001G003200	Potri.014G030500	0.124002	undirected	NA	NA
Potri.001G003200	Potri.014G037900	0.353916	undirected	NA	NA
Potri.001G003200	Potri.014G043000	0.162875	undirected	NA	NA
Potri.001G003200	Potri.014G048900	0.139275	undirected	NA	NA
Potri.001G003200	Potri.014G057900	0.205491	undirected	NA	NA
Potri.001G003200	Potri.014G065600	0.352322	undirected	NA	NA
Potri.001G003200	Potri.014G094700	0.352322	undirected	NA	NA
Potri.001G003200	Potri.015G010500	0.142405	undirected	NA	NA
Potri.001G003200	Potri.015G041900	0.167785	undirected	NA	NA
Potri.001G003200	Potri.015G053700	0.152462	undirected	NA	NA
Potri.001G003200	Potri.015G061700	0.352322	undirected	NA	NA
Potri.001G003200	Potri.015G101500	0.110405	undirected	NA	NA
Potri.001G003200	Potri.015G115000	0.352322	undirected	NA	NA
Potri.001G003200	Potri.015G120500	0.352322	undirected	NA	NA
Potri.001G003200	Potri.015G134500	0.188076	undirected	NA	NA
Potri.001G003200	Potri.015G140000	0.1336	undirected	NA	NA
Potri.001G003200	Potri.016G022400	0.127711	undirected	NA	NA
Potri.001G003200	Potri.016G023300	0.1326	undirected	NA	NA
Potri.001G003200	Potri.016G058400	0.352322	undirected	NA	NA
Potri.001G003200	Potri.016G068100	0.352322	undirected	NA	NA
Potri.001G003200	Potri.016G098300	0.179352	undirected	NA	NA
Potri.001G003200	Potri.016G107500	0.103652	undirected	NA	NA
Potri.001G003200	Potri.016G131600	0.352322	undirected	NA	NA
Potri.001G003200	Potri.017G024400	0.101945	undirected	NA	NA
Potri.001G003200	Potri.017G024600	0.124855	undirected	NA	NA
Potri.001G003200	Potri.017G040200	0.15595	undirected	NA	NA
Potri.001G003200	Potri.017G040600	0.159921	undirected	NA	NA
Potri.001G003200	Potri.017G113700	0.309418	undirected	NA	NA
Potri.001G003200	Potri.017G118700	0.272426	undirected	NA	NA
Potri.001G003200	Potri.017G126800	0.352322	undirected	NA	NA
Potri.001G003200	Potri.017G153600	0.352322	undirected	NA	NA
Potri.001G003200	Potri.018G001100	0.352322	undirected	NA	NA
Potri.001G003200	Potri.018G014700	0.244644	undirected	NA	NA
Potri.001G003200	Potri.018G014900	0.308183	undirected	NA	NA
Potri.001G003200	Potri.018G031200	0.352322	undirected	NA	NA
Potri.001G003200	Potri.018G040800	0.203568	undirected	NA	NA
Potri.001G003200	Potri.018G041700	0.176846	undirected	NA	NA
Potri.001G003200	Potri.018G067100	0.352322	undirected	NA	NA
Potri.001G003200	Potri.018G071900	0.102731	undirected	NA	NA
Potri.001G003200	Potri.018G103400	0.269876	undirected	NA	NA
Potri.001G003200	Potri.018G106500	0.352322	undirected	NA	NA
Potri.001G003200	Potri.018G128800	0.175989	undirected	NA	NA
Potri.001G003200	Potri.018G131600	0.352322	undirected	NA	NA
Potri.001G003200	Potri.018G134600	0.151942	undirected	NA	NA
Potri.001G003200	Potri.018G138400	0.13707	undirected	NA	NA
Potri.001G003200	Potri.019G004200	0.157079	undirected	NA	NA
Potri.001G003200	Potri.019G004300	0.352322	undirected	NA	NA
Potri.001G003200	Potri.019G013000	0.352322	undirected	NA	NA
Potri.001G003200	Potri.019G051600	0.141287	undirected	NA	NA
Potri.001G003200	Potri.019G063200	0.352322	undirected	NA	NA
Potri.001G003200	Potri.019G068300	0.264854	undirected	NA	NA
Potri.001G003200	Potri.019G078600	0.334593	undirected	NA	NA
Potri.001G003200	Potri.019G080500	0.352322	undirected	NA	NA
Potri.001G003200	Potri.019G082700	0.307343	undirected	NA	NA
Potri.001G003200	Potri.019G083000	0.188968	undirected	NA	NA
Potri.001G003200	Potri.019G090900	0.352322	undirected	NA	NA
Potri.001G003200	Potri.019G093000	0.1359	undirected	NA	NA
Potri.001G003200	Potri.019G093200	0.126464	undirected	NA	NA
Potri.001G003200	Potri.019G114300	0.119638	undirected	NA	NA
Potri.001G003200	Potri.T005600	0.352322	undirected	NA	NA
Potri.001G003200	Potri.T010500	0.352322	undirected	NA	NA
Potri.001G003200	Potri.T024600	0.209063	undirected	NA	NA
Potri.001G003200	Potri.T029500	0.352322	undirected	NA	NA
Potri.001G003200	Potri.T030100	0.191752	undirected	NA	NA
Potri.001G003200	Potri.T037600	0.280722	undirected	NA	NA
Potri.001G003200	Potri.T037800	0.14832	undirected	NA	NA
Potri.001G003200	Potri.T037900	0.202215	undirected	NA	NA
Potri.001G003200	Potri.T043400	0.128219	undirected	NA	NA
Potri.001G003200	Potri.T044900	0.352322	undirected	NA	NA
Potri.001G003200	Potri.T055500	0.352322	undirected	NA	NA
Potri.001G003200	Potri.T072900	0.278859	undirected	NA	NA
Potri.001G003200	Potri.T073000	0.268884	undirected	NA	NA
Potri.001G003200	Potri.T073300	0.206457	undirected	NA	NA
Potri.001G003200	Potri.T080000	0.201042	undirected	NA	NA
Potri.001G003200	Potri.T125000	0.352322	undirected	NA	NA
Potri.001G003200	Potri.T132500	0.100839	undirected	NA	NA
Potri.001G003200	Potri.T140200	0.181232	undirected	NA	NA
Potri.001G003200	Potri.T142200	0.22976	undirected	NA	NA
Potri.001G003200	Potri.T148400	0.352322	undirected	NA	NA
Potri.001G003200	Potri.T149300	0.352322	undirected	NA	NA
Potri.001G003200	Potri.T152300	0.352322	undirected	NA	NA
Potri.001G003200	Potri.T160100	0.104628	undirected	NA	NA
Potri.001G003200	Potri.T168200	0.324844	undirected	NA	NA
Potri.001G003200	Potri.T178600	0.147198	undirected	NA	NA
Potri.001G007600	Potri.001G025200	0.16105	undirected	NA	NA
Potri.001G007600	Potri.001G037600	0.80785	undirected	NA	NA
Potri.001G007600	Potri.001G040200	0.159714	undirected	NA	NA
Potri.001G007600	Potri.001G042200	0.801489	undirected	NA	NA
Potri.001G007600	Potri.001G045200	0.753492	undirected	NA	NA
Potri.001G007600	Potri.001G069600	0.80785	undirected	NA	NA
Potri.001G007600	Potri.001G105800	0.105195	undirected	NA	NA
Potri.001G007600	Potri.001G142800	0.736911	undirected	NA	NA
Potri.001G007600	Potri.001G150700	0.467329	undirected	NA	NA
Potri.001G007600	Potri.001G153900	0.80785	undirected	NA	NA
Potri.001G007600	Potri.001G170900	0.511796	undirected	NA	NA
Potri.001G007600	Potri.001G175800	0.535304	undirected	NA	NA
Potri.001G007600	Potri.001G176500	0.80785	undirected	NA	NA
Potri.001G007600	Potri.001G202800	0.402979	undirected	NA	NA
Potri.001G007600	Potri.001G203700	0.429395	undirected	NA	NA
Potri.001G007600	Potri.001G205200	0.453493	undirected	NA	NA
Potri.001G007600	Potri.001G213300	0.172367	undirected	NA	NA
Potri.001G007600	Potri.001G213500	0.376509	undirected	NA	NA
Potri.001G007600	Potri.001G232700	0.118758	undirected	NA	NA
Potri.001G007600	Potri.001G232900	0.153557	undirected	NA	NA
Potri.001G007600	Potri.001G238100	0.80785	undirected	NA	NA
Potri.001G007600	Potri.001G248600	0.80785	undirected	NA	NA
Potri.001G007600	Potri.001G270300	0.480859	undirected	NA	NA
Potri.001G007600	Potri.001G270400	0.170444	undirected	NA	NA
Potri.001G007600	Potri.001G279400	0.740294	undirected	NA	NA
Potri.001G007600	Potri.001G284300	0.80785	undirected	NA	NA
Potri.001G007600	Potri.001G284400	0.658585	undirected	NA	NA
Potri.001G007600	Potri.001G306900	0.7296	undirected	NA	NA
Potri.001G007600	Potri.001G307800	0.77019	undirected	NA	NA
Potri.001G007600	Potri.001G308200	0.542702	undirected	NA	NA
Potri.001G007600	Potri.001G308300	0.724929	undirected	NA	NA
Potri.001G007600	Potri.001G349600	0.181558	undirected	NA	NA
Potri.001G007600	Potri.001G397300	0.80785	undirected	NA	NA
Potri.001G007600	Potri.001G405000	0.815228	undirected	NA	NA
Potri.001G007600	Potri.001G432300	0.80785	undirected	NA	NA
Potri.001G007600	Potri.001G445200	0.140188	undirected	NA	NA
Potri.001G007600	Potri.001G447200	0.80785	undirected	NA	NA
Potri.001G007600	Potri.001G452600	0.468239	undirected	NA	NA
Potri.001G007600	Potri.001G463100	0.76317	undirected	NA	NA
Potri.001G007600	Potri.002G002300	0.147433	undirected	NA	NA
Potri.001G007600	Potri.002G003800	0.819202	undirected	NA	NA
Potri.001G007600	Potri.002G008300	0.80785	undirected	NA	NA
Potri.001G007600	Potri.002G012900	0.32767	undirected	NA	NA
Potri.001G007600	Potri.002G021000	0.80785	undirected	NA	NA
Potri.001G007600	Potri.002G030600	0.244847	undirected	NA	NA
Potri.001G007600	Potri.002G039200	0.80785	undirected	NA	NA
Potri.001G007600	Potri.002G044400	0.541048	undirected	NA	NA
Potri.001G007600	Potri.002G064300	0.598356	undirected	NA	NA
Potri.001G007600	Potri.002G079800	0.368621	undirected	NA	NA
Potri.001G007600	Potri.002G093600	0.80785	undirected	NA	NA
Potri.001G007600	Potri.002G109600	0.796946	undirected	NA	NA
Potri.001G007600	Potri.002G120800	0.673177	undirected	NA	NA
Potri.001G007600	Potri.002G132500	0.700173	undirected	NA	NA
Potri.001G007600	Potri.002G134500	0.80766	undirected	NA	NA
Potri.001G007600	Potri.002G145500	0.792715	undirected	NA	NA
Potri.001G007600	Potri.002G145700	0.695966	undirected	NA	NA
Potri.001G007600	Potri.002G149300	0.750191	undirected	NA	NA
Potri.001G007600	Potri.002G155300	0.110735	undirected	NA	NA
Potri.001G007600	Potri.002G171100	0.80785	undirected	NA	NA
Potri.001G007600	Potri.002G185300	0.155436	undirected	NA	NA
Potri.001G007600	Potri.002G190600	0.735517	undirected	NA	NA
Potri.001G007600	Potri.002G196500	0.80785	undirected	NA	NA
Potri.001G007600	Potri.002G241500	0.671891	undirected	NA	NA
Potri.001G007600	Potri.003G004600	0.80785	undirected	NA	NA
Potri.001G007600	Potri.003G007400	0.193084	undirected	NA	NA
Potri.001G007600	Potri.003G007900	0.642161	undirected	NA	NA
Potri.001G007600	Potri.003G014400	0.256935	undirected	NA	NA
Potri.001G007600	Potri.003G015900	0.251868	undirected	NA	NA
Potri.001G007600	Potri.003G017300	0.80785	undirected	NA	NA
Potri.001G007600	Potri.003G043600	0.635683	undirected	NA	NA
Potri.001G007600	Potri.003G049800	0.605689	undirected	NA	NA
Potri.001G007600	Potri.003G063400	0.113411	undirected	NA	NA
Potri.001G007600	Potri.003G072000	0.80785	undirected	NA	NA
Potri.001G007600	Potri.003G084700	0.80785	undirected	NA	NA
Potri.001G007600	Potri.003G091300	0.748532	undirected	NA	NA
Potri.001G007600	Potri.003G099100	0.271386	undirected	NA	NA
Potri.001G007600	Potri.003G111900	0.202804	undirected	NA	NA
Potri.001G007600	Potri.003G113200	0.80785	undirected	NA	NA
Potri.001G007600	Potri.003G116700	0.252605	undirected	NA	NA
Potri.001G007600	Potri.003G116900	0.116632	undirected	NA	NA
Potri.001G007600	Potri.003G125300	0.80785	undirected	NA	NA
Potri.001G007600	Potri.003G128100	0.414157	undirected	NA	NA
Potri.001G007600	Potri.003G147900	0.464329	undirected	NA	NA
Potri.001G007600	Potri.003G156000	0.573639	undirected	NA	NA
Potri.001G007600	Potri.003G156100	0.80785	undirected	NA	NA
Potri.001G007600	Potri.003G161000	0.734957	undirected	NA	NA
Potri.001G007600	Potri.003G169700	0.280666	undirected	NA	NA
Potri.001G007600	Potri.003G170000	0.353983	undirected	NA	NA
Potri.001G007600	Potri.003G170100	0.575531	undirected	NA	NA
Potri.001G007600	Potri.003G180600	0.116955	undirected	NA	NA
Potri.001G007600	Potri.003G182500	0.80785	undirected	NA	NA
Potri.001G007600	Potri.003G202600	0.296784	undirected	NA	NA
Potri.001G007600	Potri.003G205700	0.80785	undirected	NA	NA
Potri.001G007600	Potri.004G014900	0.401963	undirected	NA	NA
Potri.001G007600	Potri.004G019400	0.598755	undirected	NA	NA
Potri.001G007600	Potri.004G019500	0.277054	undirected	NA	NA
Potri.001G007600	Potri.004G019700	0.218291	undirected	NA	NA
Potri.001G007600	Potri.004G023500	0.80785	undirected	NA	NA
Potri.001G007600	Potri.004G050300	0.80785	undirected	NA	NA
Potri.001G007600	Potri.004G061400	0.763154	undirected	NA	NA
Potri.001G007600	Potri.004G073100	0.807383	undirected	NA	NA
Potri.001G007600	Potri.004G088300	0.80785	undirected	NA	NA
Potri.001G007600	Potri.004G089700	0.360235	undirected	NA	NA
Potri.001G007600	Potri.004G093000	0.769924	undirected	NA	NA
Potri.001G007600	Potri.004G100400	0.55678	undirected	NA	NA
Potri.001G007600	Potri.004G108400	0.80785	undirected	NA	NA
Potri.001G007600	Potri.004G115400	0.799284	undirected	NA	NA
Potri.001G007600	Potri.004G118000	0.747625	undirected	NA	NA
Potri.001G007600	Potri.004G133400	0.747505	undirected	NA	NA
Potri.001G007600	Potri.004G149600	0.66215	undirected	NA	NA
Potri.001G007600	Potri.004G166500	0.80785	undirected	NA	NA
Potri.001G007600	Potri.004G181000	0.778407	undirected	NA	NA
Potri.001G007600	Potri.004G212900	0.632617	undirected	NA	NA
Potri.001G007600	Potri.005G016600	0.472284	undirected	NA	NA
Potri.001G007600	Potri.005G019900	0.80785	undirected	NA	NA
Potri.001G007600	Potri.005G027400	0.80785	undirected	NA	NA
Potri.001G007600	Potri.005G040200	0.126338	undirected	NA	NA
Potri.001G007600	Potri.005G043600	0.80785	undirected	NA	NA
Potri.001G007600	Potri.005G060900	0.80785	undirected	NA	NA
Potri.001G007600	Potri.005G065900	0.111604	undirected	NA	NA
Potri.001G007600	Potri.005G071100	0.210131	undirected	NA	NA
Potri.001G007600	Potri.005G102600	0.758956	undirected	NA	NA
Potri.001G007600	Potri.005G118000	0.168765	undirected	NA	NA
Potri.001G007600	Potri.005G120300	0.231039	undirected	NA	NA
Potri.001G007600	Potri.005G137300	0.80785	undirected	NA	NA
Potri.001G007600	Potri.005G173900	0.327891	undirected	NA	NA
Potri.001G007600	Potri.005G176100	0.772042	undirected	NA	NA
Potri.001G007600	Potri.005G199900	0.645246	undirected	NA	NA
Potri.001G007600	Potri.005G257200	0.630217	undirected	NA	NA
Potri.001G007600	Potri.006G014200	0.80785	undirected	NA	NA
Potri.001G007600	Potri.006G047400	0.378655	undirected	NA	NA
Potri.001G007600	Potri.006G089600	0.80785	undirected	NA	NA
Potri.001G007600	Potri.006G096500	0.245845	undirected	NA	NA
Potri.001G007600	Potri.006G098600	0.80785	undirected	NA	NA
Potri.001G007600	Potri.006G107000	0.273447	undirected	NA	NA
Potri.001G007600	Potri.006G126400	0.80785	undirected	NA	NA
Potri.001G007600	Potri.006G147900	0.131705	undirected	NA	NA
Potri.001G007600	Potri.006G170800	0.80785	undirected	NA	NA
Potri.001G007600	Potri.006G181200	0.815323	undirected	NA	NA
Potri.001G007600	Potri.006G195700	0.395775	undirected	NA	NA
Potri.001G007600	Potri.006G262000	0.80785	undirected	NA	NA
Potri.001G007600	Potri.007G009000	0.80785	undirected	NA	NA
Potri.001G007600	Potri.007G034100	0.80785	undirected	NA	NA
Potri.001G007600	Potri.007G075800	0.80785	undirected	NA	NA
Potri.001G007600	Potri.007G077200	0.132431	undirected	NA	NA
Potri.001G007600	Potri.007G088700	0.642557	undirected	NA	NA
Potri.001G007600	Potri.007G100100	0.549497	undirected	NA	NA
Potri.001G007600	Potri.007G101800	0.586026	undirected	NA	NA
Potri.001G007600	Potri.007G120900	0.80785	undirected	NA	NA
Potri.001G007600	Potri.008G019900	0.335332	undirected	NA	NA
Potri.001G007600	Potri.008G022700	0.267196	undirected	NA	NA
Potri.001G007600	Potri.008G025100	0.171064	undirected	NA	NA
Potri.001G007600	Potri.008G025200	0.797472	undirected	NA	NA
Potri.001G007600	Potri.008G027700	0.678019	undirected	NA	NA
Potri.001G007600	Potri.008G027800	0.791978	undirected	NA	NA
Potri.001G007600	Potri.008G028200	0.80785	undirected	NA	NA
Potri.001G007600	Potri.008G030800	0.792832	undirected	NA	NA
Potri.001G007600	Potri.008G042900	0.612909	undirected	NA	NA
Potri.001G007600	Potri.008G058700	0.53628	undirected	NA	NA
Potri.001G007600	Potri.008G064300	0.16788	undirected	NA	NA
Potri.001G007600	Potri.008G076400	0.754061	undirected	NA	NA
Potri.001G007600	Potri.008G103700	0.607519	undirected	NA	NA
Potri.001G007600	Potri.008G131100	0.683548	undirected	NA	NA
Potri.001G007600	Potri.008G145200	0.80785	undirected	NA	NA
Potri.001G007600	Potri.008G164200	0.80785	undirected	NA	NA
Potri.001G007600	Potri.008G164500	0.682835	undirected	NA	NA
Potri.001G007600	Potri.008G173400	0.715838	undirected	NA	NA
Potri.001G007600	Potri.008G197900	0.80785	undirected	NA	NA
Potri.001G007600	Potri.008G210600	0.234551	undirected	NA	NA
Potri.001G007600	Potri.008G210800	0.496986	undirected	NA	NA
Potri.001G007600	Potri.008G218300	0.193624	undirected	NA	NA
Potri.001G007600	Potri.008G218600	0.749629	undirected	NA	NA
Potri.001G007600	Potri.008G224400	0.269904	undirected	NA	NA
Potri.001G007600	Potri.009G016100	0.80785	undirected	NA	NA
Potri.001G007600	Potri.009G033100	0.80046	undirected	NA	NA
Potri.001G007600	Potri.009G100500	0.436863	undirected	NA	NA
Potri.001G007600	Potri.009G106400	0.647488	undirected	NA	NA
Potri.001G007600	Potri.009G110600	0.173298	undirected	NA	NA
Potri.001G007600	Potri.009G110900	0.339516	undirected	NA	NA
Potri.001G007600	Potri.010G018000	0.458477	undirected	NA	NA
Potri.001G007600	Potri.010G036400	0.506912	undirected	NA	NA
Potri.001G007600	Potri.010G064000	0.76411	undirected	NA	NA
Potri.001G007600	Potri.010G067600	0.749714	undirected	NA	NA
Potri.001G007600	Potri.010G069000	0.720047	undirected	NA	NA
Potri.001G007600	Potri.010G070300	0.409119	undirected	NA	NA
Potri.001G007600	Potri.010G082700	0.337919	undirected	NA	NA
Potri.001G007600	Potri.010G096800	0.347097	undirected	NA	NA
Potri.001G007600	Potri.010G104700	0.80785	undirected	NA	NA
Potri.001G007600	Potri.010G118400	0.363173	undirected	NA	NA
Potri.001G007600	Potri.010G138000	0.80785	undirected	NA	NA
Potri.001G007600	Potri.010G138700	0.165751	undirected	NA	NA
Potri.001G007600	Potri.010G155800	0.1482	undirected	NA	NA
Potri.001G007600	Potri.010G165400	0.80785	undirected	NA	NA
Potri.001G007600	Potri.010G179500	0.80785	undirected	NA	NA
Potri.001G007600	Potri.010G182900	0.754512	undirected	NA	NA
Potri.001G007600	Potri.010G192100	0.812068	undirected	NA	NA
Potri.001G007600	Potri.010G200100	0.420927	undirected	NA	NA
Potri.001G007600	Potri.010G200400	0.478855	undirected	NA	NA
Potri.001G007600	Potri.010G209200	0.500613	undirected	NA	NA
Potri.001G007600	Potri.010G226000	0.305576	undirected	NA	NA
Potri.001G007600	Potri.010G243200	0.80785	undirected	NA	NA
Potri.001G007600	Potri.011G004600	0.459379	undirected	NA	NA
Potri.001G007600	Potri.011G017300	0.80785	undirected	NA	NA
Potri.001G007600	Potri.011G027300	0.80785	undirected	NA	NA
Potri.001G007600	Potri.011G066500	0.287147	undirected	NA	NA
Potri.001G007600	Potri.011G068500	0.280822	undirected	NA	NA
Potri.001G007600	Potri.011G102300	0.80785	undirected	NA	NA
Potri.001G007600	Potri.011G103400	0.80785	undirected	NA	NA
Potri.001G007600	Potri.011G110200	0.765912	undirected	NA	NA
Potri.001G007600	Potri.011G142600	0.80785	undirected	NA	NA
Potri.001G007600	Potri.011G159500	0.554452	undirected	NA	NA
Potri.001G007600	Potri.011G159600	0.501347	undirected	NA	NA
Potri.001G007600	Potri.011G161300	0.739331	undirected	NA	NA
Potri.001G007600	Potri.011G161400	0.69094	undirected	NA	NA
Potri.001G007600	Potri.012G013000	0.569672	undirected	NA	NA
Potri.001G007600	Potri.012G013400	0.667544	undirected	NA	NA
Potri.001G007600	Potri.012G035000	0.289215	undirected	NA	NA
Potri.001G007600	Potri.012G035100	0.122144	undirected	NA	NA
Potri.001G007600	Potri.012G060900	0.124379	undirected	NA	NA
Potri.001G007600	Potri.012G099800	0.80785	undirected	NA	NA
Potri.001G007600	Potri.012G132000	0.767881	undirected	NA	NA
Potri.001G007600	Potri.012G132100	0.800357	undirected	NA	NA
Potri.001G007600	Potri.012G140100	0.302127	undirected	NA	NA
Potri.001G007600	Potri.013G011700	0.810558	undirected	NA	NA
Potri.001G007600	Potri.013G019600	0.80785	undirected	NA	NA
Potri.001G007600	Potri.013G044500	0.774498	undirected	NA	NA
Potri.001G007600	Potri.013G051300	0.528642	undirected	NA	NA
Potri.001G007600	Potri.013G056700	0.211183	undirected	NA	NA
Potri.001G007600	Potri.013G101100	0.787399	undirected	NA	NA
Potri.001G007600	Potri.013G120900	0.80785	undirected	NA	NA
Potri.001G007600	Potri.013G122100	0.80785	undirected	NA	NA
Potri.001G007600	Potri.013G126100	0.105247	undirected	NA	NA
Potri.001G007600	Potri.013G160800	0.304075	undirected	NA	NA
Potri.001G007600	Potri.013G160900	0.667172	undirected	NA	NA
Potri.001G007600	Potri.014G030100	0.389044	undirected	NA	NA
Potri.001G007600	Potri.014G030500	0.383456	undirected	NA	NA
Potri.001G007600	Potri.014G037900	0.804163	undirected	NA	NA
Potri.001G007600	Potri.014G043000	0.734275	undirected	NA	NA
Potri.001G007600	Potri.014G048900	0.729412	undirected	NA	NA
Potri.001G007600	Potri.014G055000	0.456135	undirected	NA	NA
Potri.001G007600	Potri.014G057900	0.775792	undirected	NA	NA
Potri.001G007600	Potri.014G065600	0.80785	undirected	NA	NA
Potri.001G007600	Potri.014G088400	0.148462	undirected	NA	NA
Potri.001G007600	Potri.014G094700	0.80785	undirected	NA	NA
Potri.001G007600	Potri.014G113700	0.109763	undirected	NA	NA
Potri.001G007600	Potri.014G131400	0.157935	undirected	NA	NA
Potri.001G007600	Potri.014G163900	0.442148	undirected	NA	NA
Potri.001G007600	Potri.015G005300	0.556751	undirected	NA	NA
Potri.001G007600	Potri.015G010500	0.672954	undirected	NA	NA
Potri.001G007600	Potri.015G035400	0.13114	undirected	NA	NA
Potri.001G007600	Potri.015G041900	0.521419	undirected	NA	NA
Potri.001G007600	Potri.015G053700	0.792578	undirected	NA	NA
Potri.001G007600	Potri.015G061700	0.80785	undirected	NA	NA
Potri.001G007600	Potri.015G062300	0.434973	undirected	NA	NA
Potri.001G007600	Potri.015G101500	0.484648	undirected	NA	NA
Potri.001G007600	Potri.015G115000	0.80785	undirected	NA	NA
Potri.001G007600	Potri.015G120500	0.80785	undirected	NA	NA
Potri.001G007600	Potri.015G134500	0.762546	undirected	NA	NA
Potri.001G007600	Potri.015G140000	0.676437	undirected	NA	NA
Potri.001G007600	Potri.016G007200	0.379539	undirected	NA	NA
Potri.001G007600	Potri.016G015600	0.224732	undirected	NA	NA
Potri.001G007600	Potri.016G022400	0.60462	undirected	NA	NA
Potri.001G007600	Potri.016G023300	0.514802	undirected	NA	NA
Potri.001G007600	Potri.016G058400	0.80785	undirected	NA	NA
Potri.001G007600	Potri.016G068100	0.80785	undirected	NA	NA
Potri.001G007600	Potri.016G098300	0.758374	undirected	NA	NA
Potri.001G007600	Potri.016G107500	0.538201	undirected	NA	NA
Potri.001G007600	Potri.016G122500	0.277912	undirected	NA	NA
Potri.001G007600	Potri.016G124400	0.255095	undirected	NA	NA
Potri.001G007600	Potri.016G131600	0.80785	undirected	NA	NA
Potri.001G007600	Potri.016G137800	0.320761	undirected	NA	NA
Potri.001G007600	Potri.016G143500	0.346918	undirected	NA	NA
Potri.001G007600	Potri.017G014500	0.146133	undirected	NA	NA
Potri.001G007600	Potri.017G024400	0.35861	undirected	NA	NA
Potri.001G007600	Potri.017G024600	0.53834	undirected	NA	NA
Potri.001G007600	Potri.017G040200	0.803832	undirected	NA	NA
Potri.001G007600	Potri.017G040600	0.648835	undirected	NA	NA
Potri.001G007600	Potri.017G064500	0.410663	undirected	NA	NA
Potri.001G007600	Potri.017G113700	0.80808	undirected	NA	NA
Potri.001G007600	Potri.017G114200	0.228131	undirected	NA	NA
Potri.001G007600	Potri.017G118700	0.760931	undirected	NA	NA
Potri.001G007600	Potri.017G126800	0.80785	undirected	NA	NA
Potri.001G007600	Potri.017G153600	0.80785	undirected	NA	NA
Potri.001G007600	Potri.018G001100	0.80785	undirected	NA	NA
Potri.001G007600	Potri.018G014700	0.743704	undirected	NA	NA
Potri.001G007600	Potri.018G014900	0.780966	undirected	NA	NA
Potri.001G007600	Potri.018G031200	0.80785	undirected	NA	NA
Potri.001G007600	Potri.018G040800	0.693854	undirected	NA	NA
Potri.001G007600	Potri.018G041700	0.634675	undirected	NA	NA
Potri.001G007600	Potri.018G067100	0.80785	undirected	NA	NA
Potri.001G007600	Potri.018G068800	0.152121	undirected	NA	NA
Potri.001G007600	Potri.018G071900	0.367529	undirected	NA	NA
Potri.001G007600	Potri.018G075600	0.403112	undirected	NA	NA
Potri.001G007600	Potri.018G103400	0.719175	undirected	NA	NA
Potri.001G007600	Potri.018G106500	0.80785	undirected	NA	NA
Potri.001G007600	Potri.018G128800	0.614138	undirected	NA	NA
Potri.001G007600	Potri.018G131600	0.80785	undirected	NA	NA
Potri.001G007600	Potri.018G134600	0.784023	undirected	NA	NA
Potri.001G007600	Potri.018G138400	0.705614	undirected	NA	NA
Potri.001G007600	Potri.018G143700	0.264838	undirected	NA	NA
Potri.001G007600	Potri.019G004200	0.811966	undirected	NA	NA
Potri.001G007600	Potri.019G004300	0.80785	undirected	NA	NA
Potri.001G007600	Potri.019G013000	0.80785	undirected	NA	NA
Potri.001G007600	Potri.019G038300	0.146883	undirected	NA	NA
Potri.001G007600	Potri.019G051600	0.742693	undirected	NA	NA
Potri.001G007600	Potri.019G063200	0.80785	undirected	NA	NA
Potri.001G007600	Potri.019G068300	0.80738	undirected	NA	NA
Potri.001G007600	Potri.019G078600	0.79054	undirected	NA	NA
Potri.001G007600	Potri.019G079900	0.111871	undirected	NA	NA
Potri.001G007600	Potri.019G080500	0.80785	undirected	NA	NA
Potri.001G007600	Potri.019G082700	0.76467	undirected	NA	NA
Potri.001G007600	Potri.019G083000	0.540189	undirected	NA	NA
Potri.001G007600	Potri.019G090900	0.80785	undirected	NA	NA
Potri.001G007600	Potri.019G093000	0.663411	undirected	NA	NA
Potri.001G007600	Potri.019G093200	0.597097	undirected	NA	NA
Potri.001G007600	Potri.019G114300	0.430711	undirected	NA	NA
Potri.001G007600	Potri.019G126400	0.18033	undirected	NA	NA
Potri.001G007600	Potri.019G129300	0.22913	undirected	NA	NA
Potri.001G007600	Potri.T005600	0.80785	undirected	NA	NA
Potri.001G007600	Potri.T010500	0.80785	undirected	NA	NA
Potri.001G007600	Potri.T016100	0.338447	undirected	NA	NA
Potri.001G007600	Potri.T017200	0.197212	undirected	NA	NA
Potri.001G007600	Potri.T024600	0.637909	undirected	NA	NA
Potri.001G007600	Potri.T027200	0.35662	undirected	NA	NA
Potri.001G007600	Potri.T028300	0.278528	undirected	NA	NA
Potri.001G007600	Potri.T029500	0.80785	undirected	NA	NA
Potri.001G007600	Potri.T029600	0.262474	undirected	NA	NA
Potri.001G007600	Potri.T030100	0.719404	undirected	NA	NA
Potri.001G007600	Potri.T030900	0.16348	undirected	NA	NA
Potri.001G007600	Potri.T031300	0.153187	undirected	NA	NA
Potri.001G007600	Potri.T037600	0.719915	undirected	NA	NA
Potri.001G007600	Potri.T037800	0.719991	undirected	NA	NA
Potri.001G007600	Potri.T037900	0.549922	undirected	NA	NA
Potri.001G007600	Potri.T043400	0.59154	undirected	NA	NA
Potri.001G007600	Potri.T044800	0.209066	undirected	NA	NA
Potri.001G007600	Potri.T044900	0.80785	undirected	NA	NA
Potri.001G007600	Potri.T055500	0.80785	undirected	NA	NA
Potri.001G007600	Potri.T072900	0.668998	undirected	NA	NA
Potri.001G007600	Potri.T073000	0.640734	undirected	NA	NA
Potri.001G007600	Potri.T073300	0.805914	undirected	NA	NA
Potri.001G007600	Potri.T080000	0.671121	undirected	NA	NA
Potri.001G007600	Potri.T110100	0.133005	undirected	NA	NA
Potri.001G007600	Potri.T125000	0.80785	undirected	NA	NA
Potri.001G007600	Potri.T132500	0.338687	undirected	NA	NA
Potri.001G007600	Potri.T134600	0.311291	undirected	NA	NA
Potri.001G007600	Potri.T140200	0.552115	undirected	NA	NA
Potri.001G007600	Potri.T142200	0.618419	undirected	NA	NA
Potri.001G007600	Potri.T143500	0.441905	undirected	NA	NA
Potri.001G007600	Potri.T148400	0.80785	undirected	NA	NA
Potri.001G007600	Potri.T149300	0.80785	undirected	NA	NA
Potri.001G007600	Potri.T152300	0.80785	undirected	NA	NA
Potri.001G007600	Potri.T155800	0.142053	undirected	NA	NA
Potri.001G007600	Potri.T160000	0.275349	undirected	NA	NA
Potri.001G007600	Potri.T160100	0.407864	undirected	NA	NA
Potri.001G007600	Potri.T168200	0.788988	undirected	NA	NA
Potri.001G007600	Potri.T178600	0.62929	undirected	NA	NA
Potri.001G025200	Potri.001G037600	0.16105	undirected	NA	NA
Potri.001G025200	Potri.001G042200	0.158685	undirected	NA	NA
Potri.001G025200	Potri.001G069600	0.16105	undirected	NA	NA
Potri.001G025200	Potri.001G142800	0.162089	undirected	NA	NA
Potri.001G025200	Potri.001G153900	0.16105	undirected	NA	NA
Potri.001G025200	Potri.001G170900	0.100588	undirected	NA	NA
Potri.001G025200	Potri.001G176500	0.16105	undirected	NA	NA
Potri.001G025200	Potri.001G238100	0.16105	undirected	NA	NA
Potri.001G025200	Potri.001G248600	0.16105	undirected	NA	NA
Potri.001G025200	Potri.001G279400	0.149547	undirected	NA	NA
Potri.001G025200	Potri.001G284300	0.16105	undirected	NA	NA
Potri.001G025200	Potri.001G306900	0.116899	undirected	NA	NA
Potri.001G025200	Potri.001G308200	0.134444	undirected	NA	NA
Potri.001G025200	Potri.001G308300	0.17522	undirected	NA	NA
Potri.001G025200	Potri.001G397300	0.16105	undirected	NA	NA
Potri.001G025200	Potri.001G432300	0.16105	undirected	NA	NA
Potri.001G025200	Potri.001G447200	0.16105	undirected	NA	NA
Potri.001G025200	Potri.002G008300	0.16105	undirected	NA	NA
Potri.001G025200	Potri.002G021000	0.16105	undirected	NA	NA
Potri.001G025200	Potri.002G039200	0.16105	undirected	NA	NA
Potri.001G025200	Potri.002G093600	0.16105	undirected	NA	NA
Potri.001G025200	Potri.002G109600	0.132381	undirected	NA	NA
Potri.001G025200	Potri.002G132500	0.118359	undirected	NA	NA
Potri.001G025200	Potri.002G134500	0.164477	undirected	NA	NA
Potri.001G025200	Potri.002G145500	0.164626	undirected	NA	NA
Potri.001G025200	Potri.002G145700	0.14799	undirected	NA	NA
Potri.001G025200	Potri.002G149300	0.146758	undirected	NA	NA
Potri.001G025200	Potri.002G171100	0.16105	undirected	NA	NA
Potri.001G025200	Potri.002G190600	0.127437	undirected	NA	NA
Potri.001G025200	Potri.002G196500	0.16105	undirected	NA	NA
Potri.001G025200	Potri.003G004600	0.16105	undirected	NA	NA
Potri.001G025200	Potri.003G017300	0.16105	undirected	NA	NA
Potri.001G025200	Potri.003G049800	0.123898	undirected	NA	NA
Potri.001G025200	Potri.003G072000	0.16105	undirected	NA	NA
Potri.001G025200	Potri.003G084700	0.16105	undirected	NA	NA
Potri.001G025200	Potri.003G091300	0.161612	undirected	NA	NA
Potri.001G025200	Potri.003G113200	0.16105	undirected	NA	NA
Potri.001G025200	Potri.003G125300	0.16105	undirected	NA	NA
Potri.001G025200	Potri.003G156100	0.16105	undirected	NA	NA
Potri.001G025200	Potri.003G182500	0.16105	undirected	NA	NA
Potri.001G025200	Potri.003G205700	0.16105	undirected	NA	NA
Potri.001G025200	Potri.004G023500	0.16105	undirected	NA	NA
Potri.001G025200	Potri.004G050300	0.16105	undirected	NA	NA
Potri.001G025200	Potri.004G061400	0.153304	undirected	NA	NA
Potri.001G025200	Potri.004G073100	0.1414	undirected	NA	NA
Potri.001G025200	Potri.004G088300	0.16105	undirected	NA	NA
Potri.001G025200	Potri.004G093000	0.147147	undirected	NA	NA
Potri.001G025200	Potri.004G108400	0.16105	undirected	NA	NA
Potri.001G025200	Potri.004G115400	0.139384	undirected	NA	NA
Potri.001G025200	Potri.004G118000	0.153193	undirected	NA	NA
Potri.001G025200	Potri.004G149600	0.11746	undirected	NA	NA
Potri.001G025200	Potri.004G166500	0.16105	undirected	NA	NA
Potri.001G025200	Potri.004G181000	0.153786	undirected	NA	NA
Potri.001G025200	Potri.005G019900	0.16105	undirected	NA	NA
Potri.001G025200	Potri.005G027400	0.16105	undirected	NA	NA
Potri.001G025200	Potri.005G043600	0.16105	undirected	NA	NA
Potri.001G025200	Potri.005G060900	0.16105	undirected	NA	NA
Potri.001G025200	Potri.005G102600	0.130759	undirected	NA	NA
Potri.001G025200	Potri.005G120300	0.105705	undirected	NA	NA
Potri.001G025200	Potri.005G137300	0.16105	undirected	NA	NA
Potri.001G025200	Potri.005G173900	0.133547	undirected	NA	NA
Potri.001G025200	Potri.005G176100	0.124048	undirected	NA	NA
Potri.001G025200	Potri.006G014200	0.16105	undirected	NA	NA
Potri.001G025200	Potri.006G047400	0.102496	undirected	NA	NA
Potri.001G025200	Potri.006G089600	0.16105	undirected	NA	NA
Potri.001G025200	Potri.006G098600	0.16105	undirected	NA	NA
Potri.001G025200	Potri.006G126400	0.16105	undirected	NA	NA
Potri.001G025200	Potri.006G170800	0.16105	undirected	NA	NA
Potri.001G025200	Potri.006G181200	0.142433	undirected	NA	NA
Potri.001G025200	Potri.006G262000	0.16105	undirected	NA	NA
Potri.001G025200	Potri.007G009000	0.16105	undirected	NA	NA
Potri.001G025200	Potri.007G034100	0.16105	undirected	NA	NA
Potri.001G025200	Potri.007G075800	0.16105	undirected	NA	NA
Potri.001G025200	Potri.007G088700	0.10966	undirected	NA	NA
Potri.001G025200	Potri.007G100100	0.109028	undirected	NA	NA
Potri.001G025200	Potri.007G120900	0.16105	undirected	NA	NA
Potri.001G025200	Potri.008G027800	0.150031	undirected	NA	NA
Potri.001G025200	Potri.008G028200	0.16105	undirected	NA	NA
Potri.001G025200	Potri.008G030800	0.150879	undirected	NA	NA
Potri.001G025200	Potri.008G064300	0.104214	undirected	NA	NA
Potri.001G025200	Potri.008G131100	0.133023	undirected	NA	NA
Potri.001G025200	Potri.008G145200	0.16105	undirected	NA	NA
Potri.001G025200	Potri.008G164200	0.16105	undirected	NA	NA
Potri.001G025200	Potri.008G164500	0.128656	undirected	NA	NA
Potri.001G025200	Potri.008G197900	0.16105	undirected	NA	NA
Potri.001G025200	Potri.009G016100	0.16105	undirected	NA	NA
Potri.001G025200	Potri.010G064000	0.166001	undirected	NA	NA
Potri.001G025200	Potri.010G067600	0.156931	undirected	NA	NA
Potri.001G025200	Potri.010G082700	0.110218	undirected	NA	NA
Potri.001G025200	Potri.010G104700	0.16105	undirected	NA	NA
Potri.001G025200	Potri.010G138000	0.16105	undirected	NA	NA
Potri.001G025200	Potri.010G155800	0.114794	undirected	NA	NA
Potri.001G025200	Potri.010G165400	0.16105	undirected	NA	NA
Potri.001G025200	Potri.010G179500	0.16105	undirected	NA	NA
Potri.001G025200	Potri.010G192100	0.123855	undirected	NA	NA
Potri.001G025200	Potri.010G200400	0.121336	undirected	NA	NA
Potri.001G025200	Potri.010G243200	0.16105	undirected	NA	NA
Potri.001G025200	Potri.011G017300	0.16105	undirected	NA	NA
Potri.001G025200	Potri.011G027300	0.16105	undirected	NA	NA
Potri.001G025200	Potri.011G102300	0.16105	undirected	NA	NA
Potri.001G025200	Potri.011G103400	0.16105	undirected	NA	NA
Potri.001G025200	Potri.011G110200	0.161412	undirected	NA	NA
Potri.001G025200	Potri.011G142600	0.16105	undirected	NA	NA
Potri.001G025200	Potri.012G013000	0.109667	undirected	NA	NA
Potri.001G025200	Potri.012G099800	0.16105	undirected	NA	NA
Potri.001G025200	Potri.012G132000	0.137637	undirected	NA	NA
Potri.001G025200	Potri.012G132100	0.148532	undirected	NA	NA
Potri.001G025200	Potri.013G011700	0.117461	undirected	NA	NA
Potri.001G025200	Potri.013G019600	0.16105	undirected	NA	NA
Potri.001G025200	Potri.013G044500	0.133493	undirected	NA	NA
Potri.001G025200	Potri.013G101100	0.134625	undirected	NA	NA
Potri.001G025200	Potri.013G120900	0.16105	undirected	NA	NA
Potri.001G025200	Potri.013G122100	0.16105	undirected	NA	NA
Potri.001G025200	Potri.014G037900	0.162208	undirected	NA	NA
Potri.001G025200	Potri.014G057900	0.104977	undirected	NA	NA
Potri.001G025200	Potri.014G065600	0.16105	undirected	NA	NA
Potri.001G025200	Potri.014G094700	0.16105	undirected	NA	NA
Potri.001G025200	Potri.015G061700	0.16105	undirected	NA	NA
Potri.001G025200	Potri.015G115000	0.16105	undirected	NA	NA
Potri.001G025200	Potri.015G120500	0.16105	undirected	NA	NA
Potri.001G025200	Potri.016G058400	0.16105	undirected	NA	NA
Potri.001G025200	Potri.016G068100	0.16105	undirected	NA	NA
Potri.001G025200	Potri.016G131600	0.16105	undirected	NA	NA
Potri.001G025200	Potri.016G143500	0.109306	undirected	NA	NA
Potri.001G025200	Potri.017G040600	0.114146	undirected	NA	NA
Potri.001G025200	Potri.017G113700	0.141096	undirected	NA	NA
Potri.001G025200	Potri.017G118700	0.128924	undirected	NA	NA
Potri.001G025200	Potri.017G126800	0.16105	undirected	NA	NA
Potri.001G025200	Potri.017G153600	0.16105	undirected	NA	NA
Potri.001G025200	Potri.018G001100	0.16105	undirected	NA	NA
Potri.001G025200	Potri.018G014700	0.109471	undirected	NA	NA
Potri.001G025200	Potri.018G014900	0.139128	undirected	NA	NA
Potri.001G025200	Potri.018G031200	0.16105	undirected	NA	NA
Potri.001G025200	Potri.018G067100	0.16105	undirected	NA	NA
Potri.001G025200	Potri.018G103400	0.138954	undirected	NA	NA
Potri.001G025200	Potri.018G106500	0.16105	undirected	NA	NA
Potri.001G025200	Potri.018G128800	0.12447	undirected	NA	NA
Potri.001G025200	Potri.018G131600	0.16105	undirected	NA	NA
Potri.001G025200	Potri.019G004300	0.16105	undirected	NA	NA
Potri.001G025200	Potri.019G013000	0.16105	undirected	NA	NA
Potri.001G025200	Potri.019G063200	0.16105	undirected	NA	NA
Potri.001G025200	Potri.019G068300	0.121565	undirected	NA	NA
Potri.001G025200	Potri.019G078600	0.164233	undirected	NA	NA
Potri.001G025200	Potri.019G080500	0.16105	undirected	NA	NA
Potri.001G025200	Potri.019G082700	0.163388	undirected	NA	NA
Potri.001G025200	Potri.019G083000	0.128057	undirected	NA	NA
Potri.001G025200	Potri.019G090900	0.16105	undirected	NA	NA
Potri.001G025200	Potri.019G093200	0.104629	undirected	NA	NA
Potri.001G025200	Potri.T005400	0.110793	undirected	NA	NA
Potri.001G025200	Potri.T005600	0.16105	undirected	NA	NA
Potri.001G025200	Potri.T010500	0.16105	undirected	NA	NA
Potri.001G025200	Potri.T024600	0.12318	undirected	NA	NA
Potri.001G025200	Potri.T027200	0.103803	undirected	NA	NA
Potri.001G025200	Potri.T029500	0.16105	undirected	NA	NA
Potri.001G025200	Potri.T030100	0.101831	undirected	NA	NA
Potri.001G025200	Potri.T037600	0.133491	undirected	NA	NA
Potri.001G025200	Potri.T037900	0.106615	undirected	NA	NA
Potri.001G025200	Potri.T044900	0.16105	undirected	NA	NA
Potri.001G025200	Potri.T055500	0.16105	undirected	NA	NA
Potri.001G025200	Potri.T072900	0.169574	undirected	NA	NA
Potri.001G025200	Potri.T073000	0.156448	undirected	NA	NA
Potri.001G025200	Potri.T080000	0.131064	undirected	NA	NA
Potri.001G025200	Potri.T125000	0.16105	undirected	NA	NA
Potri.001G025200	Potri.T140200	0.124664	undirected	NA	NA
Potri.001G025200	Potri.T142200	0.123478	undirected	NA	NA
Potri.001G025200	Potri.T148400	0.16105	undirected	NA	NA
Potri.001G025200	Potri.T149300	0.16105	undirected	NA	NA
Potri.001G025200	Potri.T152300	0.16105	undirected	NA	NA
Potri.001G025200	Potri.T168200	0.147041	undirected	NA	NA
Potri.001G025200	Potri.T178600	0.109694	undirected	NA	NA
Potri.001G037600	Potri.001G040200	0.159714	undirected	NA	NA
Potri.001G037600	Potri.001G042200	0.801489	undirected	NA	NA
Potri.001G037600	Potri.001G045200	0.753492	undirected	NA	NA
Potri.001G037600	Potri.001G069600	0.80785	undirected	NA	NA
Potri.001G037600	Potri.001G105800	0.105195	undirected	NA	NA
Potri.001G037600	Potri.001G142800	0.736911	undirected	NA	NA
Potri.001G037600	Potri.001G150700	0.467329	undirected	NA	NA
Potri.001G037600	Potri.001G153900	0.80785	undirected	NA	NA
Potri.001G037600	Potri.001G170900	0.511796	undirected	NA	NA
Potri.001G037600	Potri.001G175800	0.535304	undirected	NA	NA
Potri.001G037600	Potri.001G176500	0.80785	undirected	NA	NA
Potri.001G037600	Potri.001G202800	0.402979	undirected	NA	NA
Potri.001G037600	Potri.001G203700	0.429395	undirected	NA	NA
Potri.001G037600	Potri.001G205200	0.453493	undirected	NA	NA
Potri.001G037600	Potri.001G213300	0.172367	undirected	NA	NA
Potri.001G037600	Potri.001G213500	0.376509	undirected	NA	NA
Potri.001G037600	Potri.001G232700	0.118758	undirected	NA	NA
Potri.001G037600	Potri.001G232900	0.153557	undirected	NA	NA
Potri.001G037600	Potri.001G238100	0.80785	undirected	NA	NA
Potri.001G037600	Potri.001G248600	0.80785	undirected	NA	NA
Potri.001G037600	Potri.001G270300	0.480859	undirected	NA	NA
Potri.001G037600	Potri.001G270400	0.170444	undirected	NA	NA
Potri.001G037600	Potri.001G279400	0.740294	undirected	NA	NA
Potri.001G037600	Potri.001G284300	0.80785	undirected	NA	NA
Potri.001G037600	Potri.001G284400	0.658585	undirected	NA	NA
Potri.001G037600	Potri.001G306900	0.7296	undirected	NA	NA
Potri.001G037600	Potri.001G307800	0.77019	undirected	NA	NA
Potri.001G037600	Potri.001G308200	0.542702	undirected	NA	NA
Potri.001G037600	Potri.001G308300	0.724929	undirected	NA	NA
Potri.001G037600	Potri.001G349600	0.181558	undirected	NA	NA
Potri.001G037600	Potri.001G397300	0.80785	undirected	NA	NA
Potri.001G037600	Potri.001G405000	0.815228	undirected	NA	NA
Potri.001G037600	Potri.001G432300	0.80785	undirected	NA	NA
Potri.001G037600	Potri.001G445200	0.140188	undirected	NA	NA
Potri.001G037600	Potri.001G447200	0.80785	undirected	NA	NA
Potri.001G037600	Potri.001G452600	0.468239	undirected	NA	NA
Potri.001G037600	Potri.001G463100	0.76317	undirected	NA	NA
Potri.001G037600	Potri.002G002300	0.147433	undirected	NA	NA
Potri.001G037600	Potri.002G003800	0.819202	undirected	NA	NA
Potri.001G037600	Potri.002G008300	0.80785	undirected	NA	NA
Potri.001G037600	Potri.002G012900	0.32767	undirected	NA	NA
Potri.001G037600	Potri.002G021000	0.80785	undirected	NA	NA
Potri.001G037600	Potri.002G030600	0.244847	undirected	NA	NA
Potri.001G037600	Potri.002G039200	0.80785	undirected	NA	NA
Potri.001G037600	Potri.002G044400	0.541048	undirected	NA	NA
Potri.001G037600	Potri.002G064300	0.598356	undirected	NA	NA
Potri.001G037600	Potri.002G079800	0.368621	undirected	NA	NA
Potri.001G037600	Potri.002G093600	0.80785	undirected	NA	NA
Potri.001G037600	Potri.002G109600	0.796946	undirected	NA	NA
Potri.001G037600	Potri.002G120800	0.673177	undirected	NA	NA
Potri.001G037600	Potri.002G132500	0.700173	undirected	NA	NA
Potri.001G037600	Potri.002G134500	0.80766	undirected	NA	NA
Potri.001G037600	Potri.002G145500	0.792715	undirected	NA	NA
Potri.001G037600	Potri.002G145700	0.695966	undirected	NA	NA
Potri.001G037600	Potri.002G149300	0.750191	undirected	NA	NA
Potri.001G037600	Potri.002G155300	0.110735	undirected	NA	NA
Potri.001G037600	Potri.002G171100	0.80785	undirected	NA	NA
Potri.001G037600	Potri.002G185300	0.155436	undirected	NA	NA
Potri.001G037600	Potri.002G190600	0.735517	undirected	NA	NA
Potri.001G037600	Potri.002G196500	0.80785	undirected	NA	NA
Potri.001G037600	Potri.002G241500	0.671891	undirected	NA	NA
Potri.001G037600	Potri.003G004600	0.80785	undirected	NA	NA
Potri.001G037600	Potri.003G007400	0.193084	undirected	NA	NA
Potri.001G037600	Potri.003G007900	0.642161	undirected	NA	NA
Potri.001G037600	Potri.003G014400	0.256935	undirected	NA	NA
Potri.001G037600	Potri.003G015900	0.251868	undirected	NA	NA
Potri.001G037600	Potri.003G017300	0.80785	undirected	NA	NA
Potri.001G037600	Potri.003G043600	0.635683	undirected	NA	NA
Potri.001G037600	Potri.003G049800	0.605689	undirected	NA	NA
Potri.001G037600	Potri.003G063400	0.113411	undirected	NA	NA
Potri.001G037600	Potri.003G072000	0.80785	undirected	NA	NA
Potri.001G037600	Potri.003G084700	0.80785	undirected	NA	NA
Potri.001G037600	Potri.003G091300	0.748532	undirected	NA	NA
Potri.001G037600	Potri.003G099100	0.271386	undirected	NA	NA
Potri.001G037600	Potri.003G111900	0.202804	undirected	NA	NA
Potri.001G037600	Potri.003G113200	0.80785	undirected	NA	NA
Potri.001G037600	Potri.003G116700	0.252605	undirected	NA	NA
Potri.001G037600	Potri.003G116900	0.116632	undirected	NA	NA
Potri.001G037600	Potri.003G125300	0.80785	undirected	NA	NA
Potri.001G037600	Potri.003G128100	0.414157	undirected	NA	NA
Potri.001G037600	Potri.003G147900	0.464329	undirected	NA	NA
Potri.001G037600	Potri.003G156000	0.573639	undirected	NA	NA
Potri.001G037600	Potri.003G156100	0.80785	undirected	NA	NA
Potri.001G037600	Potri.003G161000	0.734957	undirected	NA	NA
Potri.001G037600	Potri.003G169700	0.280666	undirected	NA	NA
Potri.001G037600	Potri.003G170000	0.353983	undirected	NA	NA
Potri.001G037600	Potri.003G170100	0.575531	undirected	NA	NA
Potri.001G037600	Potri.003G180600	0.116955	undirected	NA	NA
Potri.001G037600	Potri.003G182500	0.80785	undirected	NA	NA
Potri.001G037600	Potri.003G202600	0.296784	undirected	NA	NA
Potri.001G037600	Potri.003G205700	0.80785	undirected	NA	NA
Potri.001G037600	Potri.004G014900	0.401963	undirected	NA	NA
Potri.001G037600	Potri.004G019400	0.598755	undirected	NA	NA
Potri.001G037600	Potri.004G019500	0.277054	undirected	NA	NA
Potri.001G037600	Potri.004G019700	0.218291	undirected	NA	NA
Potri.001G037600	Potri.004G023500	0.80785	undirected	NA	NA
Potri.001G037600	Potri.004G050300	0.80785	undirected	NA	NA
Potri.001G037600	Potri.004G061400	0.763154	undirected	NA	NA
Potri.001G037600	Potri.004G073100	0.807383	undirected	NA	NA
Potri.001G037600	Potri.004G088300	0.80785	undirected	NA	NA
Potri.001G037600	Potri.004G089700	0.360235	undirected	NA	NA
Potri.001G037600	Potri.004G093000	0.769924	undirected	NA	NA
Potri.001G037600	Potri.004G100400	0.55678	undirected	NA	NA
Potri.001G037600	Potri.004G108400	0.80785	undirected	NA	NA
Potri.001G037600	Potri.004G115400	0.799284	undirected	NA	NA
Potri.001G037600	Potri.004G118000	0.747625	undirected	NA	NA
Potri.001G037600	Potri.004G133400	0.747505	undirected	NA	NA
Potri.001G037600	Potri.004G149600	0.66215	undirected	NA	NA
Potri.001G037600	Potri.004G166500	0.80785	undirected	NA	NA
Potri.001G037600	Potri.004G181000	0.778407	undirected	NA	NA
Potri.001G037600	Potri.004G212900	0.632617	undirected	NA	NA
Potri.001G037600	Potri.005G016600	0.472284	undirected	NA	NA
Potri.001G037600	Potri.005G019900	0.80785	undirected	NA	NA
Potri.001G037600	Potri.005G027400	0.80785	undirected	NA	NA
Potri.001G037600	Potri.005G040200	0.126338	undirected	NA	NA
Potri.001G037600	Potri.005G043600	0.80785	undirected	NA	NA
Potri.001G037600	Potri.005G060900	0.80785	undirected	NA	NA
Potri.001G037600	Potri.005G065900	0.111604	undirected	NA	NA
Potri.001G037600	Potri.005G071100	0.210131	undirected	NA	NA
Potri.001G037600	Potri.005G102600	0.758956	undirected	NA	NA
Potri.001G037600	Potri.005G118000	0.168765	undirected	NA	NA
Potri.001G037600	Potri.005G120300	0.231039	undirected	NA	NA
Potri.001G037600	Potri.005G137300	0.80785	undirected	NA	NA
Potri.001G037600	Potri.005G173900	0.327891	undirected	NA	NA
Potri.001G037600	Potri.005G176100	0.772042	undirected	NA	NA
Potri.001G037600	Potri.005G199900	0.645246	undirected	NA	NA
Potri.001G037600	Potri.005G257200	0.630217	undirected	NA	NA
Potri.001G037600	Potri.006G014200	0.80785	undirected	NA	NA
Potri.001G037600	Potri.006G047400	0.378655	undirected	NA	NA
Potri.001G037600	Potri.006G089600	0.80785	undirected	NA	NA
Potri.001G037600	Potri.006G096500	0.245845	undirected	NA	NA
Potri.001G037600	Potri.006G098600	0.80785	undirected	NA	NA
Potri.001G037600	Potri.006G107000	0.273447	undirected	NA	NA
Potri.001G037600	Potri.006G126400	0.80785	undirected	NA	NA
Potri.001G037600	Potri.006G147900	0.131705	undirected	NA	NA
Potri.001G037600	Potri.006G170800	0.80785	undirected	NA	NA
Potri.001G037600	Potri.006G181200	0.815323	undirected	NA	NA
Potri.001G037600	Potri.006G195700	0.395775	undirected	NA	NA
Potri.001G037600	Potri.006G262000	0.80785	undirected	NA	NA
Potri.001G037600	Potri.007G009000	0.80785	undirected	NA	NA
Potri.001G037600	Potri.007G034100	0.80785	undirected	NA	NA
Potri.001G037600	Potri.007G075800	0.80785	undirected	NA	NA
Potri.001G037600	Potri.007G077200	0.132431	undirected	NA	NA
Potri.001G037600	Potri.007G088700	0.642557	undirected	NA	NA
Potri.001G037600	Potri.007G100100	0.549497	undirected	NA	NA
Potri.001G037600	Potri.007G101800	0.586026	undirected	NA	NA
Potri.001G037600	Potri.007G120900	0.80785	undirected	NA	NA
Potri.001G037600	Potri.008G019900	0.335332	undirected	NA	NA
Potri.001G037600	Potri.008G022700	0.267196	undirected	NA	NA
Potri.001G037600	Potri.008G025100	0.171064	undirected	NA	NA
Potri.001G037600	Potri.008G025200	0.797472	undirected	NA	NA
Potri.001G037600	Potri.008G027700	0.678019	undirected	NA	NA
Potri.001G037600	Potri.008G027800	0.791978	undirected	NA	NA
Potri.001G037600	Potri.008G028200	0.80785	undirected	NA	NA
Potri.001G037600	Potri.008G030800	0.792832	undirected	NA	NA
Potri.001G037600	Potri.008G042900	0.612909	undirected	NA	NA
Potri.001G037600	Potri.008G058700	0.53628	undirected	NA	NA
Potri.001G037600	Potri.008G064300	0.16788	undirected	NA	NA
Potri.001G037600	Potri.008G076400	0.754061	undirected	NA	NA
Potri.001G037600	Potri.008G103700	0.607519	undirected	NA	NA
Potri.001G037600	Potri.008G131100	0.683548	undirected	NA	NA
Potri.001G037600	Potri.008G145200	0.80785	undirected	NA	NA
Potri.001G037600	Potri.008G164200	0.80785	undirected	NA	NA
Potri.001G037600	Potri.008G164500	0.682835	undirected	NA	NA
Potri.001G037600	Potri.008G173400	0.715838	undirected	NA	NA
Potri.001G037600	Potri.008G197900	0.80785	undirected	NA	NA
Potri.001G037600	Potri.008G210600	0.234551	undirected	NA	NA
Potri.001G037600	Potri.008G210800	0.496986	undirected	NA	NA
Potri.001G037600	Potri.008G218300	0.193624	undirected	NA	NA
Potri.001G037600	Potri.008G218600	0.749629	undirected	NA	NA
Potri.001G037600	Potri.008G224400	0.269904	undirected	NA	NA
Potri.001G037600	Potri.009G016100	0.80785	undirected	NA	NA
Potri.001G037600	Potri.009G033100	0.80046	undirected	NA	NA
Potri.001G037600	Potri.009G100500	0.436863	undirected	NA	NA
Potri.001G037600	Potri.009G106400	0.647488	undirected	NA	NA
Potri.001G037600	Potri.009G110600	0.173298	undirected	NA	NA
Potri.001G037600	Potri.009G110900	0.339516	undirected	NA	NA
Potri.001G037600	Potri.010G018000	0.458477	undirected	NA	NA
Potri.001G037600	Potri.010G036400	0.506912	undirected	NA	NA
Potri.001G037600	Potri.010G064000	0.76411	undirected	NA	NA
Potri.001G037600	Potri.010G067600	0.749714	undirected	NA	NA
Potri.001G037600	Potri.010G069000	0.720047	undirected	NA	NA
Potri.001G037600	Potri.010G070300	0.409119	undirected	NA	NA
Potri.001G037600	Potri.010G082700	0.337919	undirected	NA	NA
Potri.001G037600	Potri.010G096800	0.347097	undirected	NA	NA
Potri.001G037600	Potri.010G104700	0.80785	undirected	NA	NA
Potri.001G037600	Potri.010G118400	0.363173	undirected	NA	NA
Potri.001G037600	Potri.010G138000	0.80785	undirected	NA	NA
Potri.001G037600	Potri.010G138700	0.165751	undirected	NA	NA
Potri.001G037600	Potri.010G155800	0.1482	undirected	NA	NA
Potri.001G037600	Potri.010G165400	0.80785	undirected	NA	NA
Potri.001G037600	Potri.010G179500	0.80785	undirected	NA	NA
Potri.001G037600	Potri.010G182900	0.754512	undirected	NA	NA
Potri.001G037600	Potri.010G192100	0.812068	undirected	NA	NA
Potri.001G037600	Potri.010G200100	0.420927	undirected	NA	NA
Potri.001G037600	Potri.010G200400	0.478855	undirected	NA	NA
Potri.001G037600	Potri.010G209200	0.500613	undirected	NA	NA
Potri.001G037600	Potri.010G226000	0.305576	undirected	NA	NA
Potri.001G037600	Potri.010G243200	0.80785	undirected	NA	NA
Potri.001G037600	Potri.011G004600	0.459379	undirected	NA	NA
Potri.001G037600	Potri.011G017300	0.80785	undirected	NA	NA
Potri.001G037600	Potri.011G027300	0.80785	undirected	NA	NA
Potri.001G037600	Potri.011G066500	0.287147	undirected	NA	NA
Potri.001G037600	Potri.011G068500	0.280822	undirected	NA	NA
Potri.001G037600	Potri.011G102300	0.80785	undirected	NA	NA
Potri.001G037600	Potri.011G103400	0.80785	undirected	NA	NA
Potri.001G037600	Potri.011G110200	0.765912	undirected	NA	NA
Potri.001G037600	Potri.011G142600	0.80785	undirected	NA	NA
Potri.001G037600	Potri.011G159500	0.554452	undirected	NA	NA
Potri.001G037600	Potri.011G159600	0.501347	undirected	NA	NA
Potri.001G037600	Potri.011G161300	0.739331	undirected	NA	NA
Potri.001G037600	Potri.011G161400	0.69094	undirected	NA	NA
Potri.001G037600	Potri.012G013000	0.569672	undirected	NA	NA
Potri.001G037600	Potri.012G013400	0.667544	undirected	NA	NA
Potri.001G037600	Potri.012G035000	0.289215	undirected	NA	NA
Potri.001G037600	Potri.012G035100	0.122144	undirected	NA	NA
Potri.001G037600	Potri.012G060900	0.124379	undirected	NA	NA
Potri.001G037600	Potri.012G099800	0.80785	undirected	NA	NA
Potri.001G037600	Potri.012G132000	0.767881	undirected	NA	NA
Potri.001G037600	Potri.012G132100	0.800357	undirected	NA	NA
Potri.001G037600	Potri.012G140100	0.302127	undirected	NA	NA
Potri.001G037600	Potri.013G011700	0.810558	undirected	NA	NA
Potri.001G037600	Potri.013G019600	0.80785	undirected	NA	NA
Potri.001G037600	Potri.013G044500	0.774498	undirected	NA	NA
Potri.001G037600	Potri.013G051300	0.528642	undirected	NA	NA
Potri.001G037600	Potri.013G056700	0.211183	undirected	NA	NA
Potri.001G037600	Potri.013G101100	0.787399	undirected	NA	NA
Potri.001G037600	Potri.013G120900	0.80785	undirected	NA	NA
Potri.001G037600	Potri.013G122100	0.80785	undirected	NA	NA
Potri.001G037600	Potri.013G126100	0.105247	undirected	NA	NA
Potri.001G037600	Potri.013G160800	0.304075	undirected	NA	NA
Potri.001G037600	Potri.013G160900	0.667172	undirected	NA	NA
Potri.001G037600	Potri.014G030100	0.389044	undirected	NA	NA
Potri.001G037600	Potri.014G030500	0.383456	undirected	NA	NA
Potri.001G037600	Potri.014G037900	0.804163	undirected	NA	NA
Potri.001G037600	Potri.014G043000	0.734275	undirected	NA	NA
Potri.001G037600	Potri.014G048900	0.729412	undirected	NA	NA
Potri.001G037600	Potri.014G055000	0.456135	undirected	NA	NA
Potri.001G037600	Potri.014G057900	0.775792	undirected	NA	NA
Potri.001G037600	Potri.014G065600	0.80785	undirected	NA	NA
Potri.001G037600	Potri.014G088400	0.148462	undirected	NA	NA
Potri.001G037600	Potri.014G094700	0.80785	undirected	NA	NA
Potri.001G037600	Potri.014G113700	0.109763	undirected	NA	NA
Potri.001G037600	Potri.014G131400	0.157935	undirected	NA	NA
Potri.001G037600	Potri.014G163900	0.442148	undirected	NA	NA
Potri.001G037600	Potri.015G005300	0.556751	undirected	NA	NA
Potri.001G037600	Potri.015G010500	0.672954	undirected	NA	NA
Potri.001G037600	Potri.015G035400	0.13114	undirected	NA	NA
Potri.001G037600	Potri.015G041900	0.521419	undirected	NA	NA
Potri.001G037600	Potri.015G053700	0.792578	undirected	NA	NA
Potri.001G037600	Potri.015G061700	0.80785	undirected	NA	NA
Potri.001G037600	Potri.015G062300	0.434973	undirected	NA	NA
Potri.001G037600	Potri.015G101500	0.484648	undirected	NA	NA
Potri.001G037600	Potri.015G115000	0.80785	undirected	NA	NA
Potri.001G037600	Potri.015G120500	0.80785	undirected	NA	NA
Potri.001G037600	Potri.015G134500	0.762546	undirected	NA	NA
Potri.001G037600	Potri.015G140000	0.676437	undirected	NA	NA
Potri.001G037600	Potri.016G007200	0.379539	undirected	NA	NA
Potri.001G037600	Potri.016G015600	0.224732	undirected	NA	NA
Potri.001G037600	Potri.016G022400	0.60462	undirected	NA	NA
Potri.001G037600	Potri.016G023300	0.514802	undirected	NA	NA
Potri.001G037600	Potri.016G058400	0.80785	undirected	NA	NA
Potri.001G037600	Potri.016G068100	0.80785	undirected	NA	NA
Potri.001G037600	Potri.016G098300	0.758374	undirected	NA	NA
Potri.001G037600	Potri.016G107500	0.538201	undirected	NA	NA
Potri.001G037600	Potri.016G122500	0.277912	undirected	NA	NA
Potri.001G037600	Potri.016G124400	0.255095	undirected	NA	NA
Potri.001G037600	Potri.016G131600	0.80785	undirected	NA	NA
Potri.001G037600	Potri.016G137800	0.320761	undirected	NA	NA
Potri.001G037600	Potri.016G143500	0.346918	undirected	NA	NA
Potri.001G037600	Potri.017G014500	0.146133	undirected	NA	NA
Potri.001G037600	Potri.017G024400	0.35861	undirected	NA	NA
Potri.001G037600	Potri.017G024600	0.53834	undirected	NA	NA
Potri.001G037600	Potri.017G040200	0.803832	undirected	NA	NA
Potri.001G037600	Potri.017G040600	0.648835	undirected	NA	NA
Potri.001G037600	Potri.017G064500	0.410663	undirected	NA	NA
Potri.001G037600	Potri.017G113700	0.80808	undirected	NA	NA
Potri.001G037600	Potri.017G114200	0.228131	undirected	NA	NA
Potri.001G037600	Potri.017G118700	0.760931	undirected	NA	NA
Potri.001G037600	Potri.017G126800	0.80785	undirected	NA	NA
Potri.001G037600	Potri.017G153600	0.80785	undirected	NA	NA
Potri.001G037600	Potri.018G001100	0.80785	undirected	NA	NA
Potri.001G037600	Potri.018G014700	0.743704	undirected	NA	NA
Potri.001G037600	Potri.018G014900	0.780966	undirected	NA	NA
Potri.001G037600	Potri.018G031200	0.80785	undirected	NA	NA
Potri.001G037600	Potri.018G040800	0.693854	undirected	NA	NA
Potri.001G037600	Potri.018G041700	0.634675	undirected	NA	NA
Potri.001G037600	Potri.018G067100	0.80785	undirected	NA	NA
Potri.001G037600	Potri.018G068800	0.152121	undirected	NA	NA
Potri.001G037600	Potri.018G071900	0.367529	undirected	NA	NA
Potri.001G037600	Potri.018G075600	0.403112	undirected	NA	NA
Potri.001G037600	Potri.018G103400	0.719175	undirected	NA	NA
Potri.001G037600	Potri.018G106500	0.80785	undirected	NA	NA
Potri.001G037600	Potri.018G128800	0.614138	undirected	NA	NA
Potri.001G037600	Potri.018G131600	0.80785	undirected	NA	NA
Potri.001G037600	Potri.018G134600	0.784023	undirected	NA	NA
Potri.001G037600	Potri.018G138400	0.705614	undirected	NA	NA
Potri.001G037600	Potri.018G143700	0.264838	undirected	NA	NA
Potri.001G037600	Potri.019G004200	0.811966	undirected	NA	NA
Potri.001G037600	Potri.019G004300	0.80785	undirected	NA	NA
Potri.001G037600	Potri.019G013000	0.80785	undirected	NA	NA
Potri.001G037600	Potri.019G038300	0.146883	undirected	NA	NA
Potri.001G037600	Potri.019G051600	0.742693	undirected	NA	NA
Potri.001G037600	Potri.019G063200	0.80785	undirected	NA	NA
Potri.001G037600	Potri.019G068300	0.80738	undirected	NA	NA
Potri.001G037600	Potri.019G078600	0.79054	undirected	NA	NA
Potri.001G037600	Potri.019G079900	0.111871	undirected	NA	NA
Potri.001G037600	Potri.019G080500	0.80785	undirected	NA	NA
Potri.001G037600	Potri.019G082700	0.76467	undirected	NA	NA
Potri.001G037600	Potri.019G083000	0.540189	undirected	NA	NA
Potri.001G037600	Potri.019G090900	0.80785	undirected	NA	NA
Potri.001G037600	Potri.019G093000	0.663411	undirected	NA	NA
Potri.001G037600	Potri.019G093200	0.597097	undirected	NA	NA
Potri.001G037600	Potri.019G114300	0.430711	undirected	NA	NA
Potri.001G037600	Potri.019G126400	0.18033	undirected	NA	NA
Potri.001G037600	Potri.019G129300	0.22913	undirected	NA	NA
Potri.001G037600	Potri.T005600	0.80785	undirected	NA	NA
Potri.001G037600	Potri.T010500	0.80785	undirected	NA	NA
Potri.001G037600	Potri.T016100	0.338447	undirected	NA	NA
Potri.001G037600	Potri.T017200	0.197212	undirected	NA	NA
Potri.001G037600	Potri.T024600	0.637909	undirected	NA	NA
Potri.001G037600	Potri.T027200	0.35662	undirected	NA	NA
Potri.001G037600	Potri.T028300	0.278528	undirected	NA	NA
Potri.001G037600	Potri.T029500	0.80785	undirected	NA	NA
Potri.001G037600	Potri.T029600	0.262474	undirected	NA	NA
Potri.001G037600	Potri.T030100	0.719404	undirected	NA	NA
Potri.001G037600	Potri.T030900	0.16348	undirected	NA	NA
Potri.001G037600	Potri.T031300	0.153187	undirected	NA	NA
Potri.001G037600	Potri.T037600	0.719915	undirected	NA	NA
Potri.001G037600	Potri.T037800	0.719991	undirected	NA	NA
Potri.001G037600	Potri.T037900	0.549922	undirected	NA	NA
Potri.001G037600	Potri.T043400	0.59154	undirected	NA	NA
Potri.001G037600	Potri.T044800	0.209066	undirected	NA	NA
Potri.001G037600	Potri.T044900	0.80785	undirected	NA	NA
Potri.001G037600	Potri.T055500	0.80785	undirected	NA	NA
Potri.001G037600	Potri.T072900	0.668998	undirected	NA	NA
Potri.001G037600	Potri.T073000	0.640734	undirected	NA	NA
Potri.001G037600	Potri.T073300	0.805914	undirected	NA	NA
Potri.001G037600	Potri.T080000	0.671121	undirected	NA	NA
Potri.001G037600	Potri.T110100	0.133005	undirected	NA	NA
Potri.001G037600	Potri.T125000	0.80785	undirected	NA	NA
Potri.001G037600	Potri.T132500	0.338687	undirected	NA	NA
Potri.001G037600	Potri.T134600	0.311291	undirected	NA	NA
Potri.001G037600	Potri.T140200	0.552115	undirected	NA	NA
Potri.001G037600	Potri.T142200	0.618419	undirected	NA	NA
Potri.001G037600	Potri.T143500	0.441905	undirected	NA	NA
Potri.001G037600	Potri.T148400	0.80785	undirected	NA	NA
Potri.001G037600	Potri.T149300	0.80785	undirected	NA	NA
Potri.001G037600	Potri.T152300	0.80785	undirected	NA	NA
Potri.001G037600	Potri.T155800	0.142053	undirected	NA	NA
Potri.001G037600	Potri.T160000	0.275349	undirected	NA	NA
Potri.001G037600	Potri.T160100	0.407864	undirected	NA	NA
Potri.001G037600	Potri.T168200	0.788988	undirected	NA	NA
Potri.001G037600	Potri.T178600	0.62929	undirected	NA	NA
Potri.001G040200	Potri.001G042200	0.156418	undirected	NA	NA
Potri.001G040200	Potri.001G069600	0.159714	undirected	NA	NA
Potri.001G040200	Potri.001G142800	0.151603	undirected	NA	NA
Potri.001G040200	Potri.001G153900	0.159714	undirected	NA	NA
Potri.001G040200	Potri.001G176500	0.159714	undirected	NA	NA
Potri.001G040200	Potri.001G238100	0.159714	undirected	NA	NA
Potri.001G040200	Potri.001G248600	0.159714	undirected	NA	NA
Potri.001G040200	Potri.001G279400	0.167741	undirected	NA	NA
Potri.001G040200	Potri.001G284300	0.159714	undirected	NA	NA
Potri.001G040200	Potri.001G308300	0.168329	undirected	NA	NA
Potri.001G040200	Potri.001G397300	0.159714	undirected	NA	NA
Potri.001G040200	Potri.001G432300	0.159714	undirected	NA	NA
Potri.001G040200	Potri.001G447200	0.159714	undirected	NA	NA
Potri.001G040200	Potri.002G008300	0.159714	undirected	NA	NA
Potri.001G040200	Potri.002G021000	0.159714	undirected	NA	NA
Potri.001G040200	Potri.002G039200	0.159714	undirected	NA	NA
Potri.001G040200	Potri.002G093600	0.159714	undirected	NA	NA
Potri.001G040200	Potri.002G109600	0.129854	undirected	NA	NA
Potri.001G040200	Potri.002G132500	0.119797	undirected	NA	NA
Potri.001G040200	Potri.002G134500	0.162451	undirected	NA	NA
Potri.001G040200	Potri.002G145500	0.157348	undirected	NA	NA
Potri.001G040200	Potri.002G145700	0.166182	undirected	NA	NA
Potri.001G040200	Potri.002G149300	0.180427	undirected	NA	NA
Potri.001G040200	Potri.002G171100	0.159714	undirected	NA	NA
Potri.001G040200	Potri.002G190600	0.114118	undirected	NA	NA
Potri.001G040200	Potri.002G196500	0.159714	undirected	NA	NA
Potri.001G040200	Potri.002G241500	0.105036	undirected	NA	NA
Potri.001G040200	Potri.003G004600	0.159714	undirected	NA	NA
Potri.001G040200	Potri.003G007400	0.167678	undirected	NA	NA
Potri.001G040200	Potri.003G017300	0.159714	undirected	NA	NA
Potri.001G040200	Potri.003G049800	0.143209	undirected	NA	NA
Potri.001G040200	Potri.003G072000	0.159714	undirected	NA	NA
Potri.001G040200	Potri.003G084700	0.159714	undirected	NA	NA
Potri.001G040200	Potri.003G091300	0.190361	undirected	NA	NA
Potri.001G040200	Potri.003G111900	0.106047	undirected	NA	NA
Potri.001G040200	Potri.003G113200	0.159714	undirected	NA	NA
Potri.001G040200	Potri.003G116700	0.132474	undirected	NA	NA
Potri.001G040200	Potri.003G116900	0.171162	undirected	NA	NA
Potri.001G040200	Potri.003G125300	0.159714	undirected	NA	NA
Potri.001G040200	Potri.003G156100	0.159714	undirected	NA	NA
Potri.001G040200	Potri.003G182500	0.159714	undirected	NA	NA
Potri.001G040200	Potri.003G205700	0.159714	undirected	NA	NA
Potri.001G040200	Potri.004G023500	0.159714	undirected	NA	NA
Potri.001G040200	Potri.004G050300	0.159714	undirected	NA	NA
Potri.001G040200	Potri.004G061400	0.125621	undirected	NA	NA
Potri.001G040200	Potri.004G073100	0.138762	undirected	NA	NA
Potri.001G040200	Potri.004G088300	0.159714	undirected	NA	NA
Potri.001G040200	Potri.004G093000	0.134256	undirected	NA	NA
Potri.001G040200	Potri.004G108400	0.159714	undirected	NA	NA
Potri.001G040200	Potri.004G115400	0.135405	undirected	NA	NA
Potri.001G040200	Potri.004G118000	0.134102	undirected	NA	NA
Potri.001G040200	Potri.004G166500	0.159714	undirected	NA	NA
Potri.001G040200	Potri.004G181000	0.141341	undirected	NA	NA
Potri.001G040200	Potri.005G016600	0.183246	undirected	NA	NA
Potri.001G040200	Potri.005G019900	0.159714	undirected	NA	NA
Potri.001G040200	Potri.005G027400	0.159714	undirected	NA	NA
Potri.001G040200	Potri.005G043600	0.159714	undirected	NA	NA
Potri.001G040200	Potri.005G060900	0.159714	undirected	NA	NA
Potri.001G040200	Potri.005G071100	0.149627	undirected	NA	NA
Potri.001G040200	Potri.005G102600	0.133014	undirected	NA	NA
Potri.001G040200	Potri.005G118000	0.108927	undirected	NA	NA
Potri.001G040200	Potri.005G137300	0.159714	undirected	NA	NA
Potri.001G040200	Potri.005G176100	0.14642	undirected	NA	NA
Potri.001G040200	Potri.005G257200	0.125748	undirected	NA	NA
Potri.001G040200	Potri.006G014200	0.159714	undirected	NA	NA
Potri.001G040200	Potri.006G089600	0.159714	undirected	NA	NA
Potri.001G040200	Potri.006G098600	0.159714	undirected	NA	NA
Potri.001G040200	Potri.006G126400	0.159714	undirected	NA	NA
Potri.001G040200	Potri.006G170800	0.159714	undirected	NA	NA
Potri.001G040200	Potri.006G181200	0.142112	undirected	NA	NA
Potri.001G040200	Potri.006G262000	0.159714	undirected	NA	NA
Potri.001G040200	Potri.007G009000	0.159714	undirected	NA	NA
Potri.001G040200	Potri.007G034100	0.159714	undirected	NA	NA
Potri.001G040200	Potri.007G075800	0.159714	undirected	NA	NA
Potri.001G040200	Potri.007G100100	0.190957	undirected	NA	NA
Potri.001G040200	Potri.007G120900	0.159714	undirected	NA	NA
Potri.001G040200	Potri.008G027800	0.146906	undirected	NA	NA
Potri.001G040200	Potri.008G028200	0.159714	undirected	NA	NA
Potri.001G040200	Potri.008G030800	0.147814	undirected	NA	NA
Potri.001G040200	Potri.008G131100	0.124208	undirected	NA	NA
Potri.001G040200	Potri.008G145200	0.159714	undirected	NA	NA
Potri.001G040200	Potri.008G164200	0.159714	undirected	NA	NA
Potri.001G040200	Potri.008G164500	0.108125	undirected	NA	NA
Potri.001G040200	Potri.008G197900	0.159714	undirected	NA	NA
Potri.001G040200	Potri.009G016100	0.159714	undirected	NA	NA
Potri.001G040200	Potri.010G064000	0.185011	undirected	NA	NA
Potri.001G040200	Potri.010G067600	0.163581	undirected	NA	NA
Potri.001G040200	Potri.010G082700	0.121904	undirected	NA	NA
Potri.001G040200	Potri.010G104700	0.159714	undirected	NA	NA
Potri.001G040200	Potri.010G118400	0.122414	undirected	NA	NA
Potri.001G040200	Potri.010G138000	0.159714	undirected	NA	NA
Potri.001G040200	Potri.010G165400	0.159714	undirected	NA	NA
Potri.001G040200	Potri.010G179500	0.159714	undirected	NA	NA
Potri.001G040200	Potri.010G192100	0.124017	undirected	NA	NA
Potri.001G040200	Potri.010G200100	0.157536	undirected	NA	NA
Potri.001G040200	Potri.010G243200	0.159714	undirected	NA	NA
Potri.001G040200	Potri.011G017300	0.159714	undirected	NA	NA
Potri.001G040200	Potri.011G027300	0.159714	undirected	NA	NA
Potri.001G040200	Potri.011G068500	0.116448	undirected	NA	NA
Potri.001G040200	Potri.011G102300	0.159714	undirected	NA	NA
Potri.001G040200	Potri.011G103400	0.159714	undirected	NA	NA
Potri.001G040200	Potri.011G110200	0.177729	undirected	NA	NA
Potri.001G040200	Potri.011G142600	0.159714	undirected	NA	NA
Potri.001G040200	Potri.011G159500	0.191635	undirected	NA	NA
Potri.001G040200	Potri.011G161400	0.10782	undirected	NA	NA
Potri.001G040200	Potri.012G035000	0.183506	undirected	NA	NA
Potri.001G040200	Potri.012G035100	0.171808	undirected	NA	NA
Potri.001G040200	Potri.012G099800	0.159714	undirected	NA	NA
Potri.001G040200	Potri.012G132000	0.117516	undirected	NA	NA
Potri.001G040200	Potri.012G132100	0.144032	undirected	NA	NA
Potri.001G040200	Potri.013G011700	0.115326	undirected	NA	NA
Potri.001G040200	Potri.013G019600	0.159714	undirected	NA	NA
Potri.001G040200	Potri.013G044500	0.129426	undirected	NA	NA
Potri.001G040200	Potri.013G101100	0.127237	undirected	NA	NA
Potri.001G040200	Potri.013G120900	0.159714	undirected	NA	NA
Potri.001G040200	Potri.013G122100	0.159714	undirected	NA	NA
Potri.001G040200	Potri.014G037900	0.158961	undirected	NA	NA
Potri.001G040200	Potri.014G065600	0.159714	undirected	NA	NA
Potri.001G040200	Potri.014G094700	0.159714	undirected	NA	NA
Potri.001G040200	Potri.015G061700	0.159714	undirected	NA	NA
Potri.001G040200	Potri.015G115000	0.159714	undirected	NA	NA
Potri.001G040200	Potri.015G120500	0.159714	undirected	NA	NA
Potri.001G040200	Potri.016G023300	0.168331	undirected	NA	NA
Potri.001G040200	Potri.016G058400	0.159714	undirected	NA	NA
Potri.001G040200	Potri.016G068100	0.159714	undirected	NA	NA
Potri.001G040200	Potri.016G131600	0.159714	undirected	NA	NA
Potri.001G040200	Potri.017G113700	0.140205	undirected	NA	NA
Potri.001G040200	Potri.017G118700	0.11563	undirected	NA	NA
Potri.001G040200	Potri.017G126800	0.159714	undirected	NA	NA
Potri.001G040200	Potri.017G153600	0.159714	undirected	NA	NA
Potri.001G040200	Potri.018G001100	0.159714	undirected	NA	NA
Potri.001G040200	Potri.018G014700	0.104931	undirected	NA	NA
Potri.001G040200	Potri.018G014900	0.135405	undirected	NA	NA
Potri.001G040200	Potri.018G031200	0.159714	undirected	NA	NA
Potri.001G040200	Potri.018G067100	0.159714	undirected	NA	NA
Potri.001G040200	Potri.018G103400	0.192622	undirected	NA	NA
Potri.001G040200	Potri.018G106500	0.159714	undirected	NA	NA
Potri.001G040200	Potri.018G128800	0.111437	undirected	NA	NA
Potri.001G040200	Potri.018G131600	0.159714	undirected	NA	NA
Potri.001G040200	Potri.019G004300	0.159714	undirected	NA	NA
Potri.001G040200	Potri.019G013000	0.159714	undirected	NA	NA
Potri.001G040200	Potri.019G063200	0.159714	undirected	NA	NA
Potri.001G040200	Potri.019G068300	0.119788	undirected	NA	NA
Potri.001G040200	Potri.019G078600	0.149442	undirected	NA	NA
Potri.001G040200	Potri.019G080500	0.159714	undirected	NA	NA
Potri.001G040200	Potri.019G082700	0.143306	undirected	NA	NA
Potri.001G040200	Potri.019G083000	0.141891	undirected	NA	NA
Potri.001G040200	Potri.019G090900	0.159714	undirected	NA	NA
Potri.001G040200	Potri.T005600	0.159714	undirected	NA	NA
Potri.001G040200	Potri.T010500	0.159714	undirected	NA	NA
Potri.001G040200	Potri.T024600	0.186941	undirected	NA	NA
Potri.001G040200	Potri.T029500	0.159714	undirected	NA	NA
Potri.001G040200	Potri.T030100	0.142573	undirected	NA	NA
Potri.001G040200	Potri.T031300	0.127042	undirected	NA	NA
Potri.001G040200	Potri.T037600	0.121153	undirected	NA	NA
Potri.001G040200	Potri.T044900	0.159714	undirected	NA	NA
Potri.001G040200	Potri.T055500	0.159714	undirected	NA	NA
Potri.001G040200	Potri.T072900	0.142805	undirected	NA	NA
Potri.001G040200	Potri.T073000	0.120427	undirected	NA	NA
Potri.001G040200	Potri.T125000	0.159714	undirected	NA	NA
Potri.001G040200	Potri.T132500	0.184089	undirected	NA	NA
Potri.001G040200	Potri.T142200	0.136461	undirected	NA	NA
Potri.001G040200	Potri.T148400	0.159714	undirected	NA	NA
Potri.001G040200	Potri.T149300	0.159714	undirected	NA	NA
Potri.001G040200	Potri.T152300	0.159714	undirected	NA	NA
Potri.001G040200	Potri.T168200	0.143722	undirected	NA	NA
Potri.001G042200	Potri.001G045200	0.742109	undirected	NA	NA
Potri.001G042200	Potri.001G069600	0.801489	undirected	NA	NA
Potri.001G042200	Potri.001G105800	0.108668	undirected	NA	NA
Potri.001G042200	Potri.001G142800	0.726814	undirected	NA	NA
Potri.001G042200	Potri.001G150700	0.466002	undirected	NA	NA
Potri.001G042200	Potri.001G153900	0.801489	undirected	NA	NA
Potri.001G042200	Potri.001G170900	0.505085	undirected	NA	NA
Potri.001G042200	Potri.001G175800	0.52749	undirected	NA	NA
Potri.001G042200	Potri.001G176500	0.801489	undirected	NA	NA
Potri.001G042200	Potri.001G202800	0.405462	undirected	NA	NA
Potri.001G042200	Potri.001G203700	0.43503	undirected	NA	NA
Potri.001G042200	Potri.001G205200	0.451788	undirected	NA	NA
Potri.001G042200	Potri.001G213300	0.178278	undirected	NA	NA
Potri.001G042200	Potri.001G213500	0.384704	undirected	NA	NA
Potri.001G042200	Potri.001G232700	0.11742	undirected	NA	NA
Potri.001G042200	Potri.001G232900	0.155107	undirected	NA	NA
Potri.001G042200	Potri.001G238100	0.801489	undirected	NA	NA
Potri.001G042200	Potri.001G248600	0.801489	undirected	NA	NA
Potri.001G042200	Potri.001G270300	0.472197	undirected	NA	NA
Potri.001G042200	Potri.001G270400	0.167315	undirected	NA	NA
Potri.001G042200	Potri.001G279400	0.733038	undirected	NA	NA
Potri.001G042200	Potri.001G284300	0.801489	undirected	NA	NA
Potri.001G042200	Potri.001G284400	0.648136	undirected	NA	NA
Potri.001G042200	Potri.001G306900	0.722371	undirected	NA	NA
Potri.001G042200	Potri.001G307800	0.757664	undirected	NA	NA
Potri.001G042200	Potri.001G308200	0.535861	undirected	NA	NA
Potri.001G042200	Potri.001G308300	0.714996	undirected	NA	NA
Potri.001G042200	Potri.001G349600	0.19017	undirected	NA	NA
Potri.001G042200	Potri.001G397300	0.801489	undirected	NA	NA
Potri.001G042200	Potri.001G405000	0.803702	undirected	NA	NA
Potri.001G042200	Potri.001G432300	0.801489	undirected	NA	NA
Potri.001G042200	Potri.001G445200	0.138127	undirected	NA	NA
Potri.001G042200	Potri.001G447200	0.801489	undirected	NA	NA
Potri.001G042200	Potri.001G452600	0.462742	undirected	NA	NA
Potri.001G042200	Potri.001G463100	0.751007	undirected	NA	NA
Potri.001G042200	Potri.002G002300	0.145142	undirected	NA	NA
Potri.001G042200	Potri.002G003800	0.808073	undirected	NA	NA
Potri.001G042200	Potri.002G008300	0.801489	undirected	NA	NA
Potri.001G042200	Potri.002G012900	0.321408	undirected	NA	NA
Potri.001G042200	Potri.002G021000	0.801489	undirected	NA	NA
Potri.001G042200	Potri.002G030600	0.241795	undirected	NA	NA
Potri.001G042200	Potri.002G039200	0.801489	undirected	NA	NA
Potri.001G042200	Potri.002G044400	0.532621	undirected	NA	NA
Potri.001G042200	Potri.002G064300	0.59604	undirected	NA	NA
Potri.001G042200	Potri.002G079800	0.367957	undirected	NA	NA
Potri.001G042200	Potri.002G093600	0.801489	undirected	NA	NA
Potri.001G042200	Potri.002G109600	0.786257	undirected	NA	NA
Potri.001G042200	Potri.002G120800	0.666736	undirected	NA	NA
Potri.001G042200	Potri.002G132500	0.689931	undirected	NA	NA
Potri.001G042200	Potri.002G134500	0.801734	undirected	NA	NA
Potri.001G042200	Potri.002G145500	0.783559	undirected	NA	NA
Potri.001G042200	Potri.002G145700	0.686116	undirected	NA	NA
Potri.001G042200	Potri.002G149300	0.739591	undirected	NA	NA
Potri.001G042200	Potri.002G155300	0.110769	undirected	NA	NA
Potri.001G042200	Potri.002G158200	0.100475	undirected	NA	NA
Potri.001G042200	Potri.002G171100	0.801489	undirected	NA	NA
Potri.001G042200	Potri.002G185300	0.1551	undirected	NA	NA
Potri.001G042200	Potri.002G190600	0.731215	undirected	NA	NA
Potri.001G042200	Potri.002G196500	0.801489	undirected	NA	NA
Potri.001G042200	Potri.002G241500	0.661652	undirected	NA	NA
Potri.001G042200	Potri.003G004600	0.801489	undirected	NA	NA
Potri.001G042200	Potri.003G007400	0.189754	undirected	NA	NA
Potri.001G042200	Potri.003G007900	0.632303	undirected	NA	NA
Potri.001G042200	Potri.003G014400	0.252575	undirected	NA	NA
Potri.001G042200	Potri.003G015900	0.252304	undirected	NA	NA
Potri.001G042200	Potri.003G017300	0.801489	undirected	NA	NA
Potri.001G042200	Potri.003G043600	0.622733	undirected	NA	NA
Potri.001G042200	Potri.003G049800	0.596764	undirected	NA	NA
Potri.001G042200	Potri.003G063400	0.110785	undirected	NA	NA
Potri.001G042200	Potri.003G072000	0.801489	undirected	NA	NA
Potri.001G042200	Potri.003G084700	0.801489	undirected	NA	NA
Potri.001G042200	Potri.003G091300	0.738162	undirected	NA	NA
Potri.001G042200	Potri.003G099100	0.267254	undirected	NA	NA
Potri.001G042200	Potri.003G111900	0.199082	undirected	NA	NA
Potri.001G042200	Potri.003G113200	0.801489	undirected	NA	NA
Potri.001G042200	Potri.003G116700	0.249997	undirected	NA	NA
Potri.001G042200	Potri.003G116900	0.11454	undirected	NA	NA
Potri.001G042200	Potri.003G125300	0.801489	undirected	NA	NA
Potri.001G042200	Potri.003G128100	0.4119	undirected	NA	NA
Potri.001G042200	Potri.003G147900	0.455944	undirected	NA	NA
Potri.001G042200	Potri.003G156000	0.565528	undirected	NA	NA
Potri.001G042200	Potri.003G156100	0.801489	undirected	NA	NA
Potri.001G042200	Potri.003G161000	0.724349	undirected	NA	NA
Potri.001G042200	Potri.003G169700	0.275748	undirected	NA	NA
Potri.001G042200	Potri.003G170000	0.348748	undirected	NA	NA
Potri.001G042200	Potri.003G170100	0.565835	undirected	NA	NA
Potri.001G042200	Potri.003G180600	0.116946	undirected	NA	NA
Potri.001G042200	Potri.003G182500	0.801489	undirected	NA	NA
Potri.001G042200	Potri.003G202600	0.290779	undirected	NA	NA
Potri.001G042200	Potri.003G205700	0.801489	undirected	NA	NA
Potri.001G042200	Potri.004G014900	0.396414	undirected	NA	NA
Potri.001G042200	Potri.004G019400	0.590562	undirected	NA	NA
Potri.001G042200	Potri.004G019500	0.27295	undirected	NA	NA
Potri.001G042200	Potri.004G019700	0.21501	undirected	NA	NA
Potri.001G042200	Potri.004G023500	0.801489	undirected	NA	NA
Potri.001G042200	Potri.004G050300	0.801489	undirected	NA	NA
Potri.001G042200	Potri.004G061400	0.753154	undirected	NA	NA
Potri.001G042200	Potri.004G073100	0.79618	undirected	NA	NA
Potri.001G042200	Potri.004G088300	0.801489	undirected	NA	NA
Potri.001G042200	Potri.004G089700	0.359744	undirected	NA	NA
Potri.001G042200	Potri.004G093000	0.761491	undirected	NA	NA
Potri.001G042200	Potri.004G100400	0.559107	undirected	NA	NA
Potri.001G042200	Potri.004G108400	0.801489	undirected	NA	NA
Potri.001G042200	Potri.004G115400	0.788324	undirected	NA	NA
Potri.001G042200	Potri.004G118000	0.737505	undirected	NA	NA
Potri.001G042200	Potri.004G133400	0.744367	undirected	NA	NA
Potri.001G042200	Potri.004G149600	0.653761	undirected	NA	NA
Potri.001G042200	Potri.004G166500	0.801489	undirected	NA	NA
Potri.001G042200	Potri.004G181000	0.770793	undirected	NA	NA
Potri.001G042200	Potri.004G212900	0.635287	undirected	NA	NA
Potri.001G042200	Potri.005G016600	0.465264	undirected	NA	NA
Potri.001G042200	Potri.005G019900	0.801489	undirected	NA	NA
Potri.001G042200	Potri.005G027400	0.801489	undirected	NA	NA
Potri.001G042200	Potri.005G040200	0.123874	undirected	NA	NA
Potri.001G042200	Potri.005G043600	0.801489	undirected	NA	NA
Potri.001G042200	Potri.005G060900	0.801489	undirected	NA	NA
Potri.001G042200	Potri.005G065900	0.109142	undirected	NA	NA
Potri.001G042200	Potri.005G071100	0.206577	undirected	NA	NA
Potri.001G042200	Potri.005G102600	0.753704	undirected	NA	NA
Potri.001G042200	Potri.005G118000	0.16597	undirected	NA	NA
Potri.001G042200	Potri.005G120300	0.227075	undirected	NA	NA
Potri.001G042200	Potri.005G137300	0.801489	undirected	NA	NA
Potri.001G042200	Potri.005G173900	0.323014	undirected	NA	NA
Potri.001G042200	Potri.005G176100	0.76174	undirected	NA	NA
Potri.001G042200	Potri.005G199900	0.634672	undirected	NA	NA
Potri.001G042200	Potri.005G257200	0.620583	undirected	NA	NA
Potri.001G042200	Potri.006G014200	0.801489	undirected	NA	NA
Potri.001G042200	Potri.006G047400	0.373474	undirected	NA	NA
Potri.001G042200	Potri.006G089600	0.801489	undirected	NA	NA
Potri.001G042200	Potri.006G096500	0.241452	undirected	NA	NA
Potri.001G042200	Potri.006G098600	0.801489	undirected	NA	NA
Potri.001G042200	Potri.006G107000	0.268425	undirected	NA	NA
Potri.001G042200	Potri.006G126400	0.801489	undirected	NA	NA
Potri.001G042200	Potri.006G147900	0.135611	undirected	NA	NA
Potri.001G042200	Potri.006G170800	0.801489	undirected	NA	NA
Potri.001G042200	Potri.006G181200	0.80491	undirected	NA	NA
Potri.001G042200	Potri.006G195700	0.388774	undirected	NA	NA
Potri.001G042200	Potri.006G262000	0.801489	undirected	NA	NA
Potri.001G042200	Potri.007G009000	0.801489	undirected	NA	NA
Potri.001G042200	Potri.007G034100	0.801489	undirected	NA	NA
Potri.001G042200	Potri.007G075800	0.801489	undirected	NA	NA
Potri.001G042200	Potri.007G077200	0.139998	undirected	NA	NA
Potri.001G042200	Potri.007G088700	0.635487	undirected	NA	NA
Potri.001G042200	Potri.007G100100	0.541983	undirected	NA	NA
Potri.001G042200	Potri.007G101800	0.576398	undirected	NA	NA
Potri.001G042200	Potri.007G120900	0.801489	undirected	NA	NA
Potri.001G042200	Potri.008G019900	0.331918	undirected	NA	NA
Potri.001G042200	Potri.008G022700	0.267939	undirected	NA	NA
Potri.001G042200	Potri.008G025100	0.168219	undirected	NA	NA
Potri.001G042200	Potri.008G025200	0.785941	undirected	NA	NA
Potri.001G042200	Potri.008G027700	0.667923	undirected	NA	NA
Potri.001G042200	Potri.008G027800	0.783973	undirected	NA	NA
Potri.001G042200	Potri.008G028200	0.801489	undirected	NA	NA
Potri.001G042200	Potri.008G030800	0.784702	undirected	NA	NA
Potri.001G042200	Potri.008G042900	0.605886	undirected	NA	NA
Potri.001G042200	Potri.008G058700	0.530721	undirected	NA	NA
Potri.001G042200	Potri.008G064300	0.165426	undirected	NA	NA
Potri.001G042200	Potri.008G076400	0.743139	undirected	NA	NA
Potri.001G042200	Potri.008G103700	0.612136	undirected	NA	NA
Potri.001G042200	Potri.008G131100	0.674882	undirected	NA	NA
Potri.001G042200	Potri.008G145200	0.801489	undirected	NA	NA
Potri.001G042200	Potri.008G164200	0.801489	undirected	NA	NA
Potri.001G042200	Potri.008G164500	0.6762	undirected	NA	NA
Potri.001G042200	Potri.008G173400	0.704291	undirected	NA	NA
Potri.001G042200	Potri.008G197900	0.801489	undirected	NA	NA
Potri.001G042200	Potri.008G210600	0.230233	undirected	NA	NA
Potri.001G042200	Potri.008G210800	0.487689	undirected	NA	NA
Potri.001G042200	Potri.008G218300	0.189805	undirected	NA	NA
Potri.001G042200	Potri.008G218600	0.736526	undirected	NA	NA
Potri.001G042200	Potri.008G224400	0.265812	undirected	NA	NA
Potri.001G042200	Potri.009G016100	0.801489	undirected	NA	NA
Potri.001G042200	Potri.009G033100	0.789178	undirected	NA	NA
Potri.001G042200	Potri.009G100500	0.431211	undirected	NA	NA
Potri.001G042200	Potri.009G106400	0.640015	undirected	NA	NA
Potri.001G042200	Potri.009G110600	0.180797	undirected	NA	NA
Potri.001G042200	Potri.009G110900	0.335908	undirected	NA	NA
Potri.001G042200	Potri.010G018000	0.460486	undirected	NA	NA
Potri.001G042200	Potri.010G036400	0.502889	undirected	NA	NA
Potri.001G042200	Potri.010G064000	0.754287	undirected	NA	NA
Potri.001G042200	Potri.010G067600	0.7392	undirected	NA	NA
Potri.001G042200	Potri.010G069000	0.71858	undirected	NA	NA
Potri.001G042200	Potri.010G070300	0.410591	undirected	NA	NA
Potri.001G042200	Potri.010G082700	0.333106	undirected	NA	NA
Potri.001G042200	Potri.010G096800	0.34501	undirected	NA	NA
Potri.001G042200	Potri.010G104700	0.801489	undirected	NA	NA
Potri.001G042200	Potri.010G118400	0.357204	undirected	NA	NA
Potri.001G042200	Potri.010G138000	0.801489	undirected	NA	NA
Potri.001G042200	Potri.010G138700	0.162462	undirected	NA	NA
Potri.001G042200	Potri.010G155800	0.14528	undirected	NA	NA
Potri.001G042200	Potri.010G165400	0.801489	undirected	NA	NA
Potri.001G042200	Potri.010G179500	0.801489	undirected	NA	NA
Potri.001G042200	Potri.010G182900	0.743588	undirected	NA	NA
Potri.001G042200	Potri.010G192100	0.800956	undirected	NA	NA
Potri.001G042200	Potri.010G200100	0.414361	undirected	NA	NA
Potri.001G042200	Potri.010G200400	0.471906	undirected	NA	NA
Potri.001G042200	Potri.010G209200	0.508278	undirected	NA	NA
Potri.001G042200	Potri.010G226000	0.304268	undirected	NA	NA
Potri.001G042200	Potri.010G243200	0.801489	undirected	NA	NA
Potri.001G042200	Potri.011G004600	0.452152	undirected	NA	NA
Potri.001G042200	Potri.011G017300	0.801489	undirected	NA	NA
Potri.001G042200	Potri.011G027300	0.801489	undirected	NA	NA
Potri.001G042200	Potri.011G066500	0.284344	undirected	NA	NA
Potri.001G042200	Potri.011G068500	0.275968	undirected	NA	NA
Potri.001G042200	Potri.011G102300	0.801489	undirected	NA	NA
Potri.001G042200	Potri.011G103400	0.801489	undirected	NA	NA
Potri.001G042200	Potri.011G110200	0.755136	undirected	NA	NA
Potri.001G042200	Potri.011G142600	0.801489	undirected	NA	NA
Potri.001G042200	Potri.011G159500	0.546343	undirected	NA	NA
Potri.001G042200	Potri.011G159600	0.494219	undirected	NA	NA
Potri.001G042200	Potri.011G161300	0.728425	undirected	NA	NA
Potri.001G042200	Potri.011G161400	0.68085	undirected	NA	NA
Potri.001G042200	Potri.012G013000	0.562134	undirected	NA	NA
Potri.001G042200	Potri.012G013400	0.65823	undirected	NA	NA
Potri.001G042200	Potri.012G035000	0.284601	undirected	NA	NA
Potri.001G042200	Potri.012G035100	0.119967	undirected	NA	NA
Potri.001G042200	Potri.012G060900	0.124127	undirected	NA	NA
Potri.001G042200	Potri.012G099800	0.801489	undirected	NA	NA
Potri.001G042200	Potri.012G132000	0.758991	undirected	NA	NA
Potri.001G042200	Potri.012G132100	0.789415	undirected	NA	NA
Potri.001G042200	Potri.012G140100	0.297776	undirected	NA	NA
Potri.001G042200	Potri.013G011700	0.799147	undirected	NA	NA
Potri.001G042200	Potri.013G019600	0.801489	undirected	NA	NA
Potri.001G042200	Potri.013G044500	0.768617	undirected	NA	NA
Potri.001G042200	Potri.013G051300	0.529597	undirected	NA	NA
Potri.001G042200	Potri.013G056700	0.210417	undirected	NA	NA
Potri.001G042200	Potri.013G101100	0.776576	undirected	NA	NA
Potri.001G042200	Potri.013G120900	0.801489	undirected	NA	NA
Potri.001G042200	Potri.013G122100	0.801489	undirected	NA	NA
Potri.001G042200	Potri.013G126100	0.103562	undirected	NA	NA
Potri.001G042200	Potri.013G160800	0.299472	undirected	NA	NA
Potri.001G042200	Potri.013G160900	0.6574	undirected	NA	NA
Potri.001G042200	Potri.014G030100	0.38405	undirected	NA	NA
Potri.001G042200	Potri.014G030500	0.377808	undirected	NA	NA
Potri.001G042200	Potri.014G037900	0.79777	undirected	NA	NA
Potri.001G042200	Potri.014G043000	0.732766	undirected	NA	NA
Potri.001G042200	Potri.014G048900	0.719077	undirected	NA	NA
Potri.001G042200	Potri.014G055000	0.449458	undirected	NA	NA
Potri.001G042200	Potri.014G057900	0.764786	undirected	NA	NA
Potri.001G042200	Potri.014G065600	0.801489	undirected	NA	NA
Potri.001G042200	Potri.014G088400	0.146067	undirected	NA	NA
Potri.001G042200	Potri.014G094700	0.801489	undirected	NA	NA
Potri.001G042200	Potri.014G113700	0.108185	undirected	NA	NA
Potri.001G042200	Potri.014G131400	0.161767	undirected	NA	NA
Potri.001G042200	Potri.014G163900	0.436374	undirected	NA	NA
Potri.001G042200	Potri.015G005300	0.546894	undirected	NA	NA
Potri.001G042200	Potri.015G010500	0.66451	undirected	NA	NA
Potri.001G042200	Potri.015G035400	0.128834	undirected	NA	NA
Potri.001G042200	Potri.015G041900	0.514082	undirected	NA	NA
Potri.001G042200	Potri.015G053700	0.781406	undirected	NA	NA
Potri.001G042200	Potri.015G061700	0.801489	undirected	NA	NA
Potri.001G042200	Potri.015G062300	0.428247	undirected	NA	NA
Potri.001G042200	Potri.015G101500	0.476878	undirected	NA	NA
Potri.001G042200	Potri.015G115000	0.801489	undirected	NA	NA
Potri.001G042200	Potri.015G120500	0.801489	undirected	NA	NA
Potri.001G042200	Potri.015G134500	0.75167	undirected	NA	NA
Potri.001G042200	Potri.015G140000	0.667182	undirected	NA	NA
Potri.001G042200	Potri.016G007200	0.375609	undirected	NA	NA
Potri.001G042200	Potri.016G015600	0.22084	undirected	NA	NA
Potri.001G042200	Potri.016G022400	0.598654	undirected	NA	NA
Potri.001G042200	Potri.016G023300	0.50808	undirected	NA	NA
Potri.001G042200	Potri.016G058400	0.801489	undirected	NA	NA
Potri.001G042200	Potri.016G068100	0.801489	undirected	NA	NA
Potri.001G042200	Potri.016G098300	0.751745	undirected	NA	NA
Potri.001G042200	Potri.016G107500	0.529175	undirected	NA	NA
Potri.001G042200	Potri.016G122500	0.273609	undirected	NA	NA
Potri.001G042200	Potri.016G124400	0.254781	undirected	NA	NA
Potri.001G042200	Potri.016G131600	0.801489	undirected	NA	NA
Potri.001G042200	Potri.016G137800	0.31543	undirected	NA	NA
Potri.001G042200	Potri.016G143500	0.342395	undirected	NA	NA
Potri.001G042200	Potri.017G014500	0.143963	undirected	NA	NA
Potri.001G042200	Potri.017G024400	0.353328	undirected	NA	NA
Potri.001G042200	Potri.017G024600	0.529591	undirected	NA	NA
Potri.001G042200	Potri.017G040200	0.792581	undirected	NA	NA
Potri.001G042200	Potri.017G040600	0.640644	undirected	NA	NA
Potri.001G042200	Potri.017G064500	0.403704	undirected	NA	NA
Potri.001G042200	Potri.017G113700	0.797076	undirected	NA	NA
Potri.001G042200	Potri.017G114200	0.231601	undirected	NA	NA
Potri.001G042200	Potri.017G118700	0.75045	undirected	NA	NA
Potri.001G042200	Potri.017G126800	0.801489	undirected	NA	NA
Potri.001G042200	Potri.017G153600	0.801489	undirected	NA	NA
Potri.001G042200	Potri.018G001100	0.801489	undirected	NA	NA
Potri.001G042200	Potri.018G014700	0.740775	undirected	NA	NA
Potri.001G042200	Potri.018G014900	0.774405	undirected	NA	NA
Potri.001G042200	Potri.018G031200	0.801489	undirected	NA	NA
Potri.001G042200	Potri.018G040800	0.687086	undirected	NA	NA
Potri.001G042200	Potri.018G041700	0.629048	undirected	NA	NA
Potri.001G042200	Potri.018G067100	0.801489	undirected	NA	NA
Potri.001G042200	Potri.018G068800	0.149412	undirected	NA	NA
Potri.001G042200	Potri.018G071900	0.365462	undirected	NA	NA
Potri.001G042200	Potri.018G075600	0.396666	undirected	NA	NA
Potri.001G042200	Potri.018G103400	0.708973	undirected	NA	NA
Potri.001G042200	Potri.018G106500	0.801489	undirected	NA	NA
Potri.001G042200	Potri.018G128800	0.606478	undirected	NA	NA
Potri.001G042200	Potri.018G131600	0.801489	undirected	NA	NA
Potri.001G042200	Potri.018G134600	0.776463	undirected	NA	NA
Potri.001G042200	Potri.018G138400	0.706163	undirected	NA	NA
Potri.001G042200	Potri.018G143700	0.262369	undirected	NA	NA
Potri.001G042200	Potri.019G004200	0.800769	undirected	NA	NA
Potri.001G042200	Potri.019G004300	0.801489	undirected	NA	NA
Potri.001G042200	Potri.019G013000	0.801489	undirected	NA	NA
Potri.001G042200	Potri.019G038300	0.143981	undirected	NA	NA
Potri.001G042200	Potri.019G051600	0.731069	undirected	NA	NA
Potri.001G042200	Potri.019G063200	0.801489	undirected	NA	NA
Potri.001G042200	Potri.019G068300	0.796054	undirected	NA	NA
Potri.001G042200	Potri.019G078600	0.780032	undirected	NA	NA
Potri.001G042200	Potri.019G079900	0.109552	undirected	NA	NA
Potri.001G042200	Potri.019G080500	0.801489	undirected	NA	NA
Potri.001G042200	Potri.019G082700	0.754489	undirected	NA	NA
Potri.001G042200	Potri.019G083000	0.53553	undirected	NA	NA
Potri.001G042200	Potri.019G090900	0.801489	undirected	NA	NA
Potri.001G042200	Potri.019G093000	0.654127	undirected	NA	NA
Potri.001G042200	Potri.019G093200	0.589837	undirected	NA	NA
Potri.001G042200	Potri.019G114300	0.425388	undirected	NA	NA
Potri.001G042200	Potri.019G126400	0.18257	undirected	NA	NA
Potri.001G042200	Potri.019G129300	0.224747	undirected	NA	NA
Potri.001G042200	Potri.T005600	0.801489	undirected	NA	NA
Potri.001G042200	Potri.T010500	0.801489	undirected	NA	NA
Potri.001G042200	Potri.T016100	0.333807	undirected	NA	NA
Potri.001G042200	Potri.T017200	0.197122	undirected	NA	NA
Potri.001G042200	Potri.T024600	0.628574	undirected	NA	NA
Potri.001G042200	Potri.T027200	0.354226	undirected	NA	NA
Potri.001G042200	Potri.T028300	0.274003	undirected	NA	NA
Potri.001G042200	Potri.T029500	0.801489	undirected	NA	NA
Potri.001G042200	Potri.T029600	0.258044	undirected	NA	NA
Potri.001G042200	Potri.T030100	0.708939	undirected	NA	NA
Potri.001G042200	Potri.T030900	0.159594	undirected	NA	NA
Potri.001G042200	Potri.T031300	0.150034	undirected	NA	NA
Potri.001G042200	Potri.T037600	0.710287	undirected	NA	NA
Potri.001G042200	Potri.T037800	0.710647	undirected	NA	NA
Potri.001G042200	Potri.T037900	0.543562	undirected	NA	NA
Potri.001G042200	Potri.T043400	0.583147	undirected	NA	NA
Potri.001G042200	Potri.T044800	0.208179	undirected	NA	NA
Potri.001G042200	Potri.T044900	0.801489	undirected	NA	NA
Potri.001G042200	Potri.T055500	0.801489	undirected	NA	NA
Potri.001G042200	Potri.T072900	0.66004	undirected	NA	NA
Potri.001G042200	Potri.T073000	0.632078	undirected	NA	NA
Potri.001G042200	Potri.T073300	0.794231	undirected	NA	NA
Potri.001G042200	Potri.T080000	0.664488	undirected	NA	NA
Potri.001G042200	Potri.T110100	0.130614	undirected	NA	NA
Potri.001G042200	Potri.T125000	0.801489	undirected	NA	NA
Potri.001G042200	Potri.T132500	0.33308	undirected	NA	NA
Potri.001G042200	Potri.T134600	0.310175	undirected	NA	NA
Potri.001G042200	Potri.T140200	0.54483	undirected	NA	NA
Potri.001G042200	Potri.T142200	0.609487	undirected	NA	NA
Potri.001G042200	Potri.T143500	0.450443	undirected	NA	NA
Potri.001G042200	Potri.T148400	0.801489	undirected	NA	NA
Potri.001G042200	Potri.T149300	0.801489	undirected	NA	NA
Potri.001G042200	Potri.T152300	0.801489	undirected	NA	NA
Potri.001G042200	Potri.T155800	0.139399	undirected	NA	NA
Potri.001G042200	Potri.T160000	0.271265	undirected	NA	NA
Potri.001G042200	Potri.T160100	0.405372	undirected	NA	NA
Potri.001G042200	Potri.T168200	0.781402	undirected	NA	NA
Potri.001G042200	Potri.T178600	0.621384	undirected	NA	NA
Potri.001G045200	Potri.001G069600	0.753492	undirected	NA	NA
Potri.001G045200	Potri.001G142800	0.62077	undirected	NA	NA
Potri.001G045200	Potri.001G150700	0.221171	undirected	NA	NA
Potri.001G045200	Potri.001G153900	0.753492	undirected	NA	NA
Potri.001G045200	Potri.001G170900	0.261362	undirected	NA	NA
Potri.001G045200	Potri.001G175800	0.192064	undirected	NA	NA
Potri.001G045200	Potri.001G176500	0.753492	undirected	NA	NA
Potri.001G045200	Potri.001G202800	0.179187	undirected	NA	NA
Potri.001G045200	Potri.001G203700	0.15263	undirected	NA	NA
Potri.001G045200	Potri.001G205200	0.163656	undirected	NA	NA
Potri.001G045200	Potri.001G213500	0.129803	undirected	NA	NA
Potri.001G045200	Potri.001G238100	0.753492	undirected	NA	NA
Potri.001G045200	Potri.001G248600	0.753492	undirected	NA	NA
Potri.001G045200	Potri.001G270300	0.190547	undirected	NA	NA
Potri.001G045200	Potri.001G279400	0.599599	undirected	NA	NA
Potri.001G045200	Potri.001G284300	0.753492	undirected	NA	NA
Potri.001G045200	Potri.001G284400	0.239572	undirected	NA	NA
Potri.001G045200	Potri.001G306900	0.427495	undirected	NA	NA
Potri.001G045200	Potri.001G307800	0.283164	undirected	NA	NA
Potri.001G045200	Potri.001G308200	0.335112	undirected	NA	NA
Potri.001G045200	Potri.001G308300	0.614389	undirected	NA	NA
Potri.001G045200	Potri.001G397300	0.753492	undirected	NA	NA
Potri.001G045200	Potri.001G405000	0.355001	undirected	NA	NA
Potri.001G045200	Potri.001G432300	0.753492	undirected	NA	NA
Potri.001G045200	Potri.001G447200	0.753492	undirected	NA	NA
Potri.001G045200	Potri.001G452600	0.165296	undirected	NA	NA
Potri.001G045200	Potri.001G463100	0.279502	undirected	NA	NA
Potri.001G045200	Potri.002G003800	0.457846	undirected	NA	NA
Potri.001G045200	Potri.002G008300	0.753492	undirected	NA	NA
Potri.001G045200	Potri.002G012900	0.121529	undirected	NA	NA
Potri.001G045200	Potri.002G021000	0.753492	undirected	NA	NA
Potri.001G045200	Potri.002G039200	0.753492	undirected	NA	NA
Potri.001G045200	Potri.002G044400	0.196068	undirected	NA	NA
Potri.001G045200	Potri.002G064300	0.331425	undirected	NA	NA
Potri.001G045200	Potri.002G079800	0.133499	undirected	NA	NA
Potri.001G045200	Potri.002G093600	0.753492	undirected	NA	NA
Potri.001G045200	Potri.002G109600	0.622701	undirected	NA	NA
Potri.001G045200	Potri.002G120800	0.281322	undirected	NA	NA
Potri.001G045200	Potri.002G132500	0.390584	undirected	NA	NA
Potri.001G045200	Potri.002G134500	0.75344	undirected	NA	NA
Potri.001G045200	Potri.002G145500	0.736622	undirected	NA	NA
Potri.001G045200	Potri.002G145700	0.503228	undirected	NA	NA
Potri.001G045200	Potri.002G149300	0.583682	undirected	NA	NA
Potri.001G045200	Potri.002G171100	0.753492	undirected	NA	NA
Potri.001G045200	Potri.002G190600	0.537221	undirected	NA	NA
Potri.001G045200	Potri.002G196500	0.753492	undirected	NA	NA
Potri.001G045200	Potri.002G241500	0.30367	undirected	NA	NA
Potri.001G045200	Potri.003G004600	0.753492	undirected	NA	NA
Potri.001G045200	Potri.003G007900	0.273629	undirected	NA	NA
Potri.001G045200	Potri.003G017300	0.753492	undirected	NA	NA
Potri.001G045200	Potri.003G043600	0.237878	undirected	NA	NA
Potri.001G045200	Potri.003G049800	0.365486	undirected	NA	NA
Potri.001G045200	Potri.003G072000	0.753492	undirected	NA	NA
Potri.001G045200	Potri.003G084700	0.753492	undirected	NA	NA
Potri.001G045200	Potri.003G091300	0.634343	undirected	NA	NA
Potri.001G045200	Potri.003G099100	0.123624	undirected	NA	NA
Potri.001G045200	Potri.003G113200	0.753492	undirected	NA	NA
Potri.001G045200	Potri.003G116700	0.102937	undirected	NA	NA
Potri.001G045200	Potri.003G125300	0.753492	undirected	NA	NA
Potri.001G045200	Potri.003G128100	0.145663	undirected	NA	NA
Potri.001G045200	Potri.003G147900	0.167975	undirected	NA	NA
Potri.001G045200	Potri.003G156000	0.21265	undirected	NA	NA
Potri.001G045200	Potri.003G156100	0.753492	undirected	NA	NA
Potri.001G045200	Potri.003G161000	0.364883	undirected	NA	NA
Potri.001G045200	Potri.003G169700	0.104913	undirected	NA	NA
Potri.001G045200	Potri.003G170000	0.13813	undirected	NA	NA
Potri.001G045200	Potri.003G170100	0.262525	undirected	NA	NA
Potri.001G045200	Potri.003G182500	0.753492	undirected	NA	NA
Potri.001G045200	Potri.003G202600	0.166004	undirected	NA	NA
Potri.001G045200	Potri.003G205700	0.753492	undirected	NA	NA
Potri.001G045200	Potri.004G014900	0.146828	undirected	NA	NA
Potri.001G045200	Potri.004G019400	0.257489	undirected	NA	NA
Potri.001G045200	Potri.004G019500	0.103192	undirected	NA	NA
Potri.001G045200	Potri.004G023500	0.753492	undirected	NA	NA
Potri.001G045200	Potri.004G050300	0.753492	undirected	NA	NA
Potri.001G045200	Potri.004G061400	0.598038	undirected	NA	NA
Potri.001G045200	Potri.004G073100	0.666742	undirected	NA	NA
Potri.001G045200	Potri.004G088300	0.753492	undirected	NA	NA
Potri.001G045200	Potri.004G089700	0.125762	undirected	NA	NA
Potri.001G045200	Potri.004G093000	0.640122	undirected	NA	NA
Potri.001G045200	Potri.004G100400	0.200335	undirected	NA	NA
Potri.001G045200	Potri.004G108400	0.753492	undirected	NA	NA
Potri.001G045200	Potri.004G115400	0.653746	undirected	NA	NA
Potri.001G045200	Potri.004G118000	0.615186	undirected	NA	NA
Potri.001G045200	Potri.004G133400	0.267945	undirected	NA	NA
Potri.001G045200	Potri.004G149600	0.342733	undirected	NA	NA
Potri.001G045200	Potri.004G166500	0.753492	undirected	NA	NA
Potri.001G045200	Potri.004G181000	0.677213	undirected	NA	NA
Potri.001G045200	Potri.004G212900	0.222973	undirected	NA	NA
Potri.001G045200	Potri.005G016600	0.198931	undirected	NA	NA
Potri.001G045200	Potri.005G019900	0.753492	undirected	NA	NA
Potri.001G045200	Potri.005G027400	0.753492	undirected	NA	NA
Potri.001G045200	Potri.005G043600	0.753492	undirected	NA	NA
Potri.001G045200	Potri.005G060900	0.753492	undirected	NA	NA
Potri.001G045200	Potri.005G102600	0.587856	undirected	NA	NA
Potri.001G045200	Potri.005G137300	0.753492	undirected	NA	NA
Potri.001G045200	Potri.005G173900	0.127192	undirected	NA	NA
Potri.001G045200	Potri.005G176100	0.530222	undirected	NA	NA
Potri.001G045200	Potri.005G199900	0.254051	undirected	NA	NA
Potri.001G045200	Potri.005G257200	0.233935	undirected	NA	NA
Potri.001G045200	Potri.006G014200	0.753492	undirected	NA	NA
Potri.001G045200	Potri.006G047400	0.180456	undirected	NA	NA
Potri.001G045200	Potri.006G089600	0.753492	undirected	NA	NA
Potri.001G045200	Potri.006G098600	0.753492	undirected	NA	NA
Potri.001G045200	Potri.006G107000	0.106072	undirected	NA	NA
Potri.001G045200	Potri.006G126400	0.753492	undirected	NA	NA
Potri.001G045200	Potri.006G170800	0.753492	undirected	NA	NA
Potri.001G045200	Potri.006G181200	0.692864	undirected	NA	NA
Potri.001G045200	Potri.006G195700	0.162561	undirected	NA	NA
Potri.001G045200	Potri.006G262000	0.753492	undirected	NA	NA
Potri.001G045200	Potri.007G009000	0.753492	undirected	NA	NA
Potri.001G045200	Potri.007G034100	0.753492	undirected	NA	NA
Potri.001G045200	Potri.007G075800	0.753492	undirected	NA	NA
Potri.001G045200	Potri.007G088700	0.309901	undirected	NA	NA
Potri.001G045200	Potri.007G100100	0.291783	undirected	NA	NA
Potri.001G045200	Potri.007G101800	0.253506	undirected	NA	NA
Potri.001G045200	Potri.007G120900	0.753492	undirected	NA	NA
Potri.001G045200	Potri.008G019900	0.119422	undirected	NA	NA
Potri.001G045200	Potri.008G025200	0.28969	undirected	NA	NA
Potri.001G045200	Potri.008G027700	0.244406	undirected	NA	NA
Potri.001G045200	Potri.008G027800	0.70062	undirected	NA	NA
Potri.001G045200	Potri.008G028200	0.753492	undirected	NA	NA
Potri.001G045200	Potri.008G030800	0.704683	undirected	NA	NA
Potri.001G045200	Potri.008G042900	0.257467	undirected	NA	NA
Potri.001G045200	Potri.008G058700	0.199296	undirected	NA	NA
Potri.001G045200	Potri.008G076400	0.402728	undirected	NA	NA
Potri.001G045200	Potri.008G103700	0.267352	undirected	NA	NA
Potri.001G045200	Potri.008G131100	0.422542	undirected	NA	NA
Potri.001G045200	Potri.008G145200	0.753492	undirected	NA	NA
Potri.001G045200	Potri.008G164200	0.753492	undirected	NA	NA
Potri.001G045200	Potri.008G164500	0.490625	undirected	NA	NA
Potri.001G045200	Potri.008G173400	0.257659	undirected	NA	NA
Potri.001G045200	Potri.008G197900	0.753492	undirected	NA	NA
Potri.001G045200	Potri.008G210800	0.186433	undirected	NA	NA
Potri.001G045200	Potri.008G218600	0.287934	undirected	NA	NA
Potri.001G045200	Potri.009G016100	0.753492	undirected	NA	NA
Potri.001G045200	Potri.009G033100	0.292405	undirected	NA	NA
Potri.001G045200	Potri.009G100500	0.153827	undirected	NA	NA
Potri.001G045200	Potri.009G106400	0.268797	undirected	NA	NA
Potri.001G045200	Potri.009G110900	0.127513	undirected	NA	NA
Potri.001G045200	Potri.010G018000	0.164218	undirected	NA	NA
Potri.001G045200	Potri.010G036400	0.187593	undirected	NA	NA
Potri.001G045200	Potri.010G064000	0.686346	undirected	NA	NA
Potri.001G045200	Potri.010G067600	0.632601	undirected	NA	NA
Potri.001G045200	Potri.010G069000	0.390583	undirected	NA	NA
Potri.001G045200	Potri.010G070300	0.158101	undirected	NA	NA
Potri.001G045200	Potri.010G082700	0.129545	undirected	NA	NA
Potri.001G045200	Potri.010G096800	0.144058	undirected	NA	NA
Potri.001G045200	Potri.010G104700	0.753492	undirected	NA	NA
Potri.001G045200	Potri.010G118400	0.142199	undirected	NA	NA
Potri.001G045200	Potri.010G138000	0.753492	undirected	NA	NA
Potri.001G045200	Potri.010G165400	0.753492	undirected	NA	NA
Potri.001G045200	Potri.010G179500	0.753492	undirected	NA	NA
Potri.001G045200	Potri.010G182900	0.404578	undirected	NA	NA
Potri.001G045200	Potri.010G192100	0.592082	undirected	NA	NA
Potri.001G045200	Potri.010G200100	0.172384	undirected	NA	NA
Potri.001G045200	Potri.010G200400	0.184044	undirected	NA	NA
Potri.001G045200	Potri.010G209200	0.189406	undirected	NA	NA
Potri.001G045200	Potri.010G226000	0.1126	undirected	NA	NA
Potri.001G045200	Potri.010G243200	0.753492	undirected	NA	NA
Potri.001G045200	Potri.011G004600	0.169949	undirected	NA	NA
Potri.001G045200	Potri.011G017300	0.753492	undirected	NA	NA
Potri.001G045200	Potri.011G027300	0.753492	undirected	NA	NA
Potri.001G045200	Potri.011G068500	0.107302	undirected	NA	NA
Potri.001G045200	Potri.011G102300	0.753492	undirected	NA	NA
Potri.001G045200	Potri.011G103400	0.753492	undirected	NA	NA
Potri.001G045200	Potri.011G110200	0.663871	undirected	NA	NA
Potri.001G045200	Potri.011G142600	0.753492	undirected	NA	NA
Potri.001G045200	Potri.011G159500	0.269977	undirected	NA	NA
Potri.001G045200	Potri.011G159600	0.189758	undirected	NA	NA
Potri.001G045200	Potri.011G161300	0.268605	undirected	NA	NA
Potri.001G045200	Potri.011G161400	0.322647	undirected	NA	NA
Potri.001G045200	Potri.012G013000	0.315847	undirected	NA	NA
Potri.001G045200	Potri.012G013400	0.242801	undirected	NA	NA
Potri.001G045200	Potri.012G035000	0.11091	undirected	NA	NA
Potri.001G045200	Potri.012G099800	0.753492	undirected	NA	NA
Potri.001G045200	Potri.012G132000	0.577515	undirected	NA	NA
Potri.001G045200	Potri.012G132100	0.689793	undirected	NA	NA
Potri.001G045200	Potri.012G140100	0.109802	undirected	NA	NA
Potri.001G045200	Potri.013G011700	0.574482	undirected	NA	NA
Potri.001G045200	Potri.013G019600	0.753492	undirected	NA	NA
Potri.001G045200	Potri.013G044500	0.621999	undirected	NA	NA
Potri.001G045200	Potri.013G051300	0.189113	undirected	NA	NA
Potri.001G045200	Potri.013G101100	0.606297	undirected	NA	NA
Potri.001G045200	Potri.013G120900	0.753492	undirected	NA	NA
Potri.001G045200	Potri.013G122100	0.753492	undirected	NA	NA
Potri.001G045200	Potri.013G160800	0.106811	undirected	NA	NA
Potri.001G045200	Potri.013G160900	0.24581	undirected	NA	NA
Potri.001G045200	Potri.014G030100	0.174981	undirected	NA	NA
Potri.001G045200	Potri.014G030500	0.138548	undirected	NA	NA
Potri.001G045200	Potri.014G037900	0.749699	undirected	NA	NA
Potri.001G045200	Potri.014G043000	0.342497	undirected	NA	NA
Potri.001G045200	Potri.014G048900	0.266841	undirected	NA	NA
Potri.001G045200	Potri.014G055000	0.163272	undirected	NA	NA
Potri.001G045200	Potri.014G057900	0.451862	undirected	NA	NA
Potri.001G045200	Potri.014G065600	0.753492	undirected	NA	NA
Potri.001G045200	Potri.014G094700	0.753492	undirected	NA	NA
Potri.001G045200	Potri.014G163900	0.160012	undirected	NA	NA
Potri.001G045200	Potri.015G005300	0.202341	undirected	NA	NA
Potri.001G045200	Potri.015G010500	0.254266	undirected	NA	NA
Potri.001G045200	Potri.015G041900	0.257457	undirected	NA	NA
Potri.001G045200	Potri.015G053700	0.28868	undirected	NA	NA
Potri.001G045200	Potri.015G061700	0.753492	undirected	NA	NA
Potri.001G045200	Potri.015G062300	0.156873	undirected	NA	NA
Potri.001G045200	Potri.015G101500	0.172601	undirected	NA	NA
Potri.001G045200	Potri.015G115000	0.753492	undirected	NA	NA
Potri.001G045200	Potri.015G120500	0.753492	undirected	NA	NA
Potri.001G045200	Potri.015G134500	0.384219	undirected	NA	NA
Potri.001G045200	Potri.015G140000	0.243583	undirected	NA	NA
Potri.001G045200	Potri.016G007200	0.136788	undirected	NA	NA
Potri.001G045200	Potri.016G022400	0.224719	undirected	NA	NA
Potri.001G045200	Potri.016G023300	0.20051	undirected	NA	NA
Potri.001G045200	Potri.016G058400	0.753492	undirected	NA	NA
Potri.001G045200	Potri.016G068100	0.753492	undirected	NA	NA
Potri.001G045200	Potri.016G098300	0.378039	undirected	NA	NA
Potri.001G045200	Potri.016G107500	0.240054	undirected	NA	NA
Potri.001G045200	Potri.016G122500	0.101769	undirected	NA	NA
Potri.001G045200	Potri.016G124400	0.105308	undirected	NA	NA
Potri.001G045200	Potri.016G131600	0.753492	undirected	NA	NA
Potri.001G045200	Potri.016G137800	0.118902	undirected	NA	NA
Potri.001G045200	Potri.016G143500	0.132196	undirected	NA	NA
Potri.001G045200	Potri.017G024400	0.14132	undirected	NA	NA
Potri.001G045200	Potri.017G024600	0.223316	undirected	NA	NA
Potri.001G045200	Potri.017G040200	0.29302	undirected	NA	NA
Potri.001G045200	Potri.017G040600	0.321899	undirected	NA	NA
Potri.001G045200	Potri.017G064500	0.147162	undirected	NA	NA
Potri.001G045200	Potri.017G113700	0.666865	undirected	NA	NA
Potri.001G045200	Potri.017G118700	0.535649	undirected	NA	NA
Potri.001G045200	Potri.017G126800	0.753492	undirected	NA	NA
Potri.001G045200	Potri.017G153600	0.753492	undirected	NA	NA
Potri.001G045200	Potri.018G001100	0.753492	undirected	NA	NA
Potri.001G045200	Potri.018G014700	0.506712	undirected	NA	NA
Potri.001G045200	Potri.018G014900	0.64841	undirected	NA	NA
Potri.001G045200	Potri.018G031200	0.753492	undirected	NA	NA
Potri.001G045200	Potri.018G040800	0.373412	undirected	NA	NA
Potri.001G045200	Potri.018G041700	0.303699	undirected	NA	NA
Potri.001G045200	Potri.018G067100	0.753492	undirected	NA	NA
Potri.001G045200	Potri.018G071900	0.135682	undirected	NA	NA
Potri.001G045200	Potri.018G075600	0.144821	undirected	NA	NA
Potri.001G045200	Potri.018G103400	0.534125	undirected	NA	NA
Potri.001G045200	Potri.018G106500	0.753492	undirected	NA	NA
Potri.001G045200	Potri.018G128800	0.323242	undirected	NA	NA
Potri.001G045200	Potri.018G131600	0.753492	undirected	NA	NA
Potri.001G045200	Potri.018G134600	0.323418	undirected	NA	NA
Potri.001G045200	Potri.018G138400	0.250674	undirected	NA	NA
Potri.001G045200	Potri.019G004200	0.295885	undirected	NA	NA
Potri.001G045200	Potri.019G004300	0.753492	undirected	NA	NA
Potri.001G045200	Potri.019G013000	0.753492	undirected	NA	NA
Potri.001G045200	Potri.019G051600	0.288365	undirected	NA	NA
Potri.001G045200	Potri.019G063200	0.753492	undirected	NA	NA
Potri.001G045200	Potri.019G068300	0.579936	undirected	NA	NA
Potri.001G045200	Potri.019G078600	0.708949	undirected	NA	NA
Potri.001G045200	Potri.019G080500	0.753492	undirected	NA	NA
Potri.001G045200	Potri.019G082700	0.640195	undirected	NA	NA
Potri.001G045200	Potri.019G083000	0.309267	undirected	NA	NA
Potri.001G045200	Potri.019G090900	0.753492	undirected	NA	NA
Potri.001G045200	Potri.019G093000	0.240192	undirected	NA	NA
Potri.001G045200	Potri.019G093200	0.216555	undirected	NA	NA
Potri.001G045200	Potri.019G114300	0.179816	undirected	NA	NA
Potri.001G045200	Potri.T005600	0.753492	undirected	NA	NA
Potri.001G045200	Potri.T010500	0.753492	undirected	NA	NA
Potri.001G045200	Potri.T016100	0.122743	undirected	NA	NA
Potri.001G045200	Potri.T024600	0.380776	undirected	NA	NA
Potri.001G045200	Potri.T027200	0.126868	undirected	NA	NA
Potri.001G045200	Potri.T028300	0.10179	undirected	NA	NA
Potri.001G045200	Potri.T029500	0.753492	undirected	NA	NA
Potri.001G045200	Potri.T030100	0.377566	undirected	NA	NA
Potri.001G045200	Potri.T037600	0.536738	undirected	NA	NA
Potri.001G045200	Potri.T037800	0.26211	undirected	NA	NA
Potri.001G045200	Potri.T037900	0.311693	undirected	NA	NA
Potri.001G045200	Potri.T043400	0.233409	undirected	NA	NA
Potri.001G045200	Potri.T044900	0.753492	undirected	NA	NA
Potri.001G045200	Potri.T055500	0.753492	undirected	NA	NA
Potri.001G045200	Potri.T072900	0.503595	undirected	NA	NA
Potri.001G045200	Potri.T073000	0.457962	undirected	NA	NA
Potri.001G045200	Potri.T073300	0.457635	undirected	NA	NA
Potri.001G045200	Potri.T080000	0.400182	undirected	NA	NA
Potri.001G045200	Potri.T125000	0.753492	undirected	NA	NA
Potri.001G045200	Potri.T132500	0.131079	undirected	NA	NA
Potri.001G045200	Potri.T134600	0.110898	undirected	NA	NA
Potri.001G045200	Potri.T140200	0.293906	undirected	NA	NA
Potri.001G045200	Potri.T142200	0.384518	undirected	NA	NA
Potri.001G045200	Potri.T143500	0.162093	undirected	NA	NA
Potri.001G045200	Potri.T148400	0.753492	undirected	NA	NA
Potri.001G045200	Potri.T149300	0.753492	undirected	NA	NA
Potri.001G045200	Potri.T152300	0.753492	undirected	NA	NA
Potri.001G045200	Potri.T160000	0.101959	undirected	NA	NA
Potri.001G045200	Potri.T160100	0.146904	undirected	NA	NA
Potri.001G045200	Potri.T168200	0.686293	undirected	NA	NA
Potri.001G045200	Potri.T178600	0.294492	undirected	NA	NA
Potri.001G069600	Potri.001G105800	0.105195	undirected	NA	NA
Potri.001G069600	Potri.001G142800	0.736911	undirected	NA	NA
Potri.001G069600	Potri.001G150700	0.467329	undirected	NA	NA
Potri.001G069600	Potri.001G153900	0.80785	undirected	NA	NA
Potri.001G069600	Potri.001G170900	0.511796	undirected	NA	NA
Potri.001G069600	Potri.001G175800	0.535304	undirected	NA	NA
Potri.001G069600	Potri.001G176500	0.80785	undirected	NA	NA
Potri.001G069600	Potri.001G202800	0.402979	undirected	NA	NA
Potri.001G069600	Potri.001G203700	0.429395	undirected	NA	NA
Potri.001G069600	Potri.001G205200	0.453493	undirected	NA	NA
Potri.001G069600	Potri.001G213300	0.172367	undirected	NA	NA
Potri.001G069600	Potri.001G213500	0.376509	undirected	NA	NA
Potri.001G069600	Potri.001G232700	0.118758	undirected	NA	NA
Potri.001G069600	Potri.001G232900	0.153557	undirected	NA	NA
Potri.001G069600	Potri.001G238100	0.80785	undirected	NA	NA
Potri.001G069600	Potri.001G248600	0.80785	undirected	NA	NA
Potri.001G069600	Potri.001G270300	0.480859	undirected	NA	NA
Potri.001G069600	Potri.001G270400	0.170444	undirected	NA	NA
Potri.001G069600	Potri.001G279400	0.740294	undirected	NA	NA
Potri.001G069600	Potri.001G284300	0.80785	undirected	NA	NA
Potri.001G069600	Potri.001G284400	0.658585	undirected	NA	NA
Potri.001G069600	Potri.001G306900	0.7296	undirected	NA	NA
Potri.001G069600	Potri.001G307800	0.77019	undirected	NA	NA
Potri.001G069600	Potri.001G308200	0.542702	undirected	NA	NA
Potri.001G069600	Potri.001G308300	0.724929	undirected	NA	NA
Potri.001G069600	Potri.001G349600	0.181558	undirected	NA	NA
Potri.001G069600	Potri.001G397300	0.80785	undirected	NA	NA
Potri.001G069600	Potri.001G405000	0.815228	undirected	NA	NA
Potri.001G069600	Potri.001G432300	0.80785	undirected	NA	NA
Potri.001G069600	Potri.001G445200	0.140188	undirected	NA	NA
Potri.001G069600	Potri.001G447200	0.80785	undirected	NA	NA
Potri.001G069600	Potri.001G452600	0.468239	undirected	NA	NA
Potri.001G069600	Potri.001G463100	0.76317	undirected	NA	NA
Potri.001G069600	Potri.002G002300	0.147433	undirected	NA	NA
Potri.001G069600	Potri.002G003800	0.819202	undirected	NA	NA
Potri.001G069600	Potri.002G008300	0.80785	undirected	NA	NA
Potri.001G069600	Potri.002G012900	0.32767	undirected	NA	NA
Potri.001G069600	Potri.002G021000	0.80785	undirected	NA	NA
Potri.001G069600	Potri.002G030600	0.244847	undirected	NA	NA
Potri.001G069600	Potri.002G039200	0.80785	undirected	NA	NA
Potri.001G069600	Potri.002G044400	0.541048	undirected	NA	NA
Potri.001G069600	Potri.002G064300	0.598356	undirected	NA	NA
Potri.001G069600	Potri.002G079800	0.368621	undirected	NA	NA
Potri.001G069600	Potri.002G093600	0.80785	undirected	NA	NA
Potri.001G069600	Potri.002G109600	0.796946	undirected	NA	NA
Potri.001G069600	Potri.002G120800	0.673177	undirected	NA	NA
Potri.001G069600	Potri.002G132500	0.700173	undirected	NA	NA
Potri.001G069600	Potri.002G134500	0.80766	undirected	NA	NA
Potri.001G069600	Potri.002G145500	0.792715	undirected	NA	NA
Potri.001G069600	Potri.002G145700	0.695966	undirected	NA	NA
Potri.001G069600	Potri.002G149300	0.750191	undirected	NA	NA
Potri.001G069600	Potri.002G155300	0.110735	undirected	NA	NA
Potri.001G069600	Potri.002G171100	0.80785	undirected	NA	NA
Potri.001G069600	Potri.002G185300	0.155436	undirected	NA	NA
Potri.001G069600	Potri.002G190600	0.735517	undirected	NA	NA
Potri.001G069600	Potri.002G196500	0.80785	undirected	NA	NA
Potri.001G069600	Potri.002G241500	0.671891	undirected	NA	NA
Potri.001G069600	Potri.003G004600	0.80785	undirected	NA	NA
[truncated: 47,103 more rows]

## Sheet: Table S4
Table S4 The expression of pink module in P. tomentosa
nodeName	class	TF	τ	CV	Potri	nodeAttr
evm.TU.HIC_ASM_10.593	ME	#N/A	0.860605	1.41189	Potri.011G079500	pink
evm.TU.HIC_ASM_1.2044	ME	#N/A	0.553631	0.506182	Potri.006G223900	pink
evm.TU.HIC_ASM_1.2154	ME	#N/A	0.408415	0.485081	Potri.006G223900	pink
evm.TU.HIC_ASM_17.1107	ME	#N/A	0.387496	0.485415	Potri.014G149400	pink
evm.TU.HIC_ASM_17.1108	ME	#N/A	0.421463	0.478494	Potri.014G149400	pink
evm.TU.HIC_ASM_9.1066	ME	#N/A	0.57097	0.555303	Potri.003G109200	pink
evm.TU.HIC_ASM_14.383	ME	#N/A	0.363613	0.396812	Potri.017G146600	pink
evm.TU.HIC_ASM_10.900	ME	#N/A	0.759667	1.15466	Potri.001G407100	pink
evm.TU.HIC_ASM_6.368	ME	#N/A	0.987074	2.56343	Potri.001G042200	pink
evm.TU.HIC_ASM_5.1149	ME	#N/A	0.68855	0.630395	Potri.018G086700	pink
evm.TU.HIC_ASM_14.209	ME	#N/A	0.399093	0.449727	Potri.017G130700	pink
evm.TU.HIC_ASM_1.1310	ME	#N/A	0.421174	0.370727	Potri.006G138600	pink
evm.TU.HIC_ASM_9.1910	ME	#N/A	0.393331	0.301522	Potri.003G006300	pink
evm.TU.HIC_ASM_2.1271	ME	#N/A	0.57121	0.691533	Potri.009G148000	pink
evm.TU.FRAGSCAFF_49__FRAGMENT_1.9	ME	#N/A	0.97977	2.43331	#N/A	pink
evm.TU.HIC_ASM_13.756	ME	#N/A	0.98462	2.52083	Potri.015G076000	pink
evm.TU.HIC_ASM_12.178	ME	#N/A	0.909588	1.61198	Potri.013G131200	pink
evm.TU.HIC_ASM_3.766	ME	#N/A	0.379925	0.383443	Potri.010G175200	pink
evm.TU.HIC_ASM_17.754	ME	#N/A	0.665968	0.804072	Potri.014G116800	pink
evm.TU.HIC_ASM_6.2775	ME	#N/A	0.401716	0.336974	Potri.001G286700	pink
evm.TU.HIC_ASM_8.507	CE	#N/A	0.39843	0.236239	Potri.004G175900	pink
evm.TU.HIC_ASM_15.515	ME	#N/A	0.466584	0.377549	Potri.002G049000	pink
evm.TU.HIC_ASM_1.2635	ME	CO-like	0.847829	1.30206	Potri.006G267700	pink
evm.TU.HIC_ASM_1.2255	ME	C3H	0.639835	0.606595	Potri.006G234300	pink
evm.TU.ORIGINAL_247__FRAGMENT_2.6	ME	#N/A	0.478069	0.420422	#N/A	pink
evm.TU.HIC_ASM_6.3084	ME	#N/A	0.454711	0.388859	Potri.001G327300	pink
evm.TU.HIC_ASM_1.2142	ME	C3H	0.584374	0.553772	Potri.006G234300	pink
evm.TU.HIC_ASM_3.2389	ME	#N/A	0.907672	1.74481	Potri.T014550	pink
evm.TU.FRAGSCAFF_75__FRAGMENT_2.1	CE	#N/A	0.125814	0.0960958	#N/A	pink
evm.TU.HIC_ASM_17.1217	ME	#N/A	0.689899	0.677437	Potri.014G161300	pink
evm.TU.HIC_ASM_10.430	ME	#N/A	0.393515	0.318755	Potri.011G000900	pink
evm.TU.HIC_ASM_9.489	ME	#N/A	0.53174	0.519615	Potri.003G167500	pink
evm.TU.HIC_ASM_17.485	ME	#N/A	0.388229	0.421444	Potri.014G069100	pink
evm.TU.HIC_ASM_13.1247	ME	#N/A	0.445829	0.451449	Potri.015G125600	pink
evm.TU.HIC_ASM_7.672	ME	#N/A	0.402873	0.363329	Potri.005G077000	pink
evm.TU.HIC_ASM_17.1253	ME	#N/A	0.333171	0.32246	Potri.014G164900	pink
evm.TU.HIC_ASM_8.199	CE	#N/A	0.1437	0.146038	Potri.004G210100	pink
evm.TU.HIC_ASM_6.3649	ME	#N/A	0.899547	1.58752	Potri.001G387900	pink
evm.TU.HIC_ASM_8.1248	ME	#N/A	0.5073	0.54959	Potri.004G091100	pink
evm.TU.HIC_ASM_10.424	ME	#N/A	0.955123	2.06485	Potri.011G020900	pink
evm.TU.HIC_ASM_18.1228	CE	#N/A	0.26608	0.254927	Potri.012G134300	pink
evm.TU.HIC_ASM_1.1758	ME	#N/A	0.321137	0.36881	Potri.006G194400	pink
evm.TU.HIC_ASM_3.2368	ME	#N/A	0.975358	2.35729	Potri.010G010400	pink
evm.TU.HIC_ASM_5.1332	CE	#N/A	0.254568	0.227672	Potri.018G065900	pink
evm.TU.HIC_ASM_8.1775	ME	#N/A	0.39361	0.313963	Potri.004G018200	pink
evm.TU.HIC_ASM_6.1195	CE	#N/A	0.277748	0.182859	Potri.001G123500	pink
evm.TU.HIC_ASM_14.981	CE	#N/A	0.317621	0.271565	Potri.017G076500	pink
evm.TU.HIC_ASM_6.613	ME	#N/A	0.965457	2.21711	Potri.001G060900	pink
evm.TU.HIC_ASM_9.258	CE	#N/A	0.174669	0.175472	Potri.003G194300	pink
evm.TU.HIC_ASM_6.2609_evm.TU.HIC_ASM_6.2607	ME	#N/A	0.948465	1.99391	Potri.001G270600	pink
evm.TU.HIC_ASM_6.358	ME	#N/A	0.972547	2.31273	Potri.001G041300	pink
evm.TU.HIC_ASM_10.232	ME	#N/A	0.961991	2.15363	Potri.011G044800	pink
evm.TU.HIC_ASM_3.1443	CE	#N/A	0.255605	0.295277	Potri.010G111600	pink
evm.TU.HIC_ASM_1.1179	CE	#N/A	0.358928	0.238169	Potri.006G125500	pink
evm.TU.HIC_ASM_11.809	ME	#N/A	0.944776	1.95804	Potri.016G112400	pink
evm.TU.HIC_ASM_15.1144	CE	MIKC_MADS	0.192267	0.199852	Potri.002G105600	pink
evm.TU.HIC_ASM_3.1853	ME	#N/A	0.995911	2.73937	Potri.010G074201	pink
evm.TU.HIC_ASM_6.550	ME	#N/A	0.989287	2.60775	Potri.001G060900	pink
evm.TU.HIC_ASM_16.437	CE	B3	0.253735	0.213264	Potri.007G042500	pink
evm.TU.HIC_ASM_14.1105	ME	#N/A	0.530493	0.415615	Potri.017G090300	pink
evm.TU.HIC_ASM_12.1068	ME	#N/A	0.4811	0.367793	Potri.013G031200	pink
evm.TU.HIC_ASM_9.427	ME	#N/A	0.395018	0.389118	Potri.003G173900	pink
evm.TU.HIC_ASM_17.653	ME	#N/A	0.399561	0.335	Potri.014G106000	pink
evm.TU.HIC_ASM_15.403	ME	ERF	0.927653	1.76153	Potri.002G039100	pink
evm.TU.HIC_ASM_16.1200	ME	#N/A	0.326256	0.345371	Potri.007G143600	pink
evm.TU.HIC_ASM_13.564	CE	#N/A	0.288672	0.268804	Potri.015G056000	pink
evm.TU.HIC_ASM_14.421	ME	#N/A	0.919087	1.72827	Potri.017G153200	pink
evm.TU.HIC_ASM_5.714	ME	#N/A	0.68804	0.641358	Potri.018G130800	pink
evm.TU.HIC_ASM_5.475	ME	WRKY	0.666206	0.72016	Potri.018G008500	pink
evm.TU.HIC_ASM_6.4147	CE	#N/A	0.195754	0.145161	Potri.001G448800	pink
evm.TU.HIC_ASM_5.1276	CE	#N/A	0.332917	0.278382	Potri.018G069200	pink
evm.TU.HIC_ASM_6.1431	ME	#N/A	0.987526	2.57251	Potri.001G147200	pink
evm.TU.HIC_ASM_2.600_evm.TU.HIC_ASM_2.601	CE	#N/A	0.317616	0.250825	Potri.009G075800	pink
evm.TU.HIC_ASM_15.1870	CE	#N/A	0.207006	0.142208	Potri.002G170100	pink
evm.TU.HIC_ASM_9.73_evm.TU.HIC_ASM_9.74	CE	#N/A	0.274701	0.225489	Potri.003G218700	pink
evm.TU.HIC_ASM_9.886	ME	#N/A	0.872072	1.39372	Potri.003G128800	pink
evm.TU.HIC_ASM_1.2649	ME	#N/A	0.964084	2.19194	Potri.006G272800	pink
evm.TU.HIC_ASM_16.672	ME	#N/A	0.611159	0.622594	Potri.007G086000	pink
evm.TU.HIC_ASM_2.801	CE	#N/A	0.265435	0.245616	Potri.009G096300	pink
evm.TU.HIC_ASM_15.1257	ME	#N/A	0.856938	1.24041	Potri.002G116300	pink
evm.TU.HIC_ASM_3.2227	CE	#N/A	0.192355	0.144182	Potri.010G029500	pink
evm.TU.HIC_ASM_16.1278	CE	#N/A	0.326266	0.269897	Potri.007G072700	pink
evm.TU.HIC_ASM_3.1871	ME	ERF	0.996086	2.74231	Potri.010G072300	pink
evm.TU.HIC_ASM_2.454	CE	C3H	0.415457	0.279064	Potri.009G061000	pink
evm.TU.HIC_ASM_15.1701	CE	#N/A	0.201896	0.2309	Potri.002G152500	pink
evm.TU.HIC_ASM_2.110	CE	#N/A	0.146802	0.116815	Potri.009G014700	pink
evm.TU.HIC_ASM_13.91	CE	#N/A	0.335757	0.243687	Potri.015G009400	pink
evm.TU.HIC_ASM_7.1173	ME	#N/A	0.519164	0.531974	Potri.005G127800	pink
evm.TU.HIC_ASM_17.291_evm.TU.HIC_ASM_17.292_evm.TU.HIC_ASM_17.293	ME	#N/A	0.962021	2.17645	Potri.014G043100	pink
evm.TU.HIC_ASM_12.965	ME	#N/A	0.998019	2.78436	Potri.013G044500	pink
evm.TU.HIC_ASM_1.1028	CE	#N/A	0.231703	0.126829	Potri.006G108700	pink
evm.TU.HIC_ASM_6.3239	CE	#N/A	0.23014	0.183777	Potri.001G343500	pink
evm.TU.HIC_ASM_8.1221	CE	#N/A	0.253874	0.177789	Potri.004G094600	pink
evm.TU.HIC_ASM_16.1254	CE	#N/A	0.280073	0.218524	Potri.007G070400	pink
evm.TU.HIC_ASM_8.66	CE	#N/A	0.189595	0.198117	#N/A	pink
evm.TU.HIC_ASM_17.1128	CE	#N/A	0.282308	0.260518	Potri.014G151200	pink
evm.TU.HIC_ASM_4.1000	ME	#N/A	0.674578	0.609227	Potri.008G127600	pink
evm.TU.HIC_ASM_15.1488	ME	#N/A	0.993349	2.68644	Potri.002G134500	pink
evm.TU.HIC_ASM_4.356	ME	#N/A	0.558897	0.581893	Potri.008G037700	pink
evm.TU.HIC_ASM_4.1287	ME	#N/A	0.969912	2.27146	Potri.008G164466	pink
evm.TU.HIC_ASM_12.1066	ME	#N/A	0.387051	0.440484	Potri.013G031400	pink
evm.TU.HIC_ASM_4.335	CE	#N/A	0.167766	0.218372	Potri.008G035600	pink
evm.TU.HIC_ASM_9.61	CE	#N/A	0.272047	0.181085	Potri.003G220100	pink
evm.TU.HIC_ASM_4.43	ME	#N/A	0.414696	0.354849	Potri.008G006400	pink
evm.TU.HIC_ASM_8.868	ME	#N/A	0.986233	2.54603	Potri.004G149000	pink
evm.TU.HIC_ASM_9.393	ME	#N/A	0.892957	1.53405	Potri.003G176800	pink
evm.TU.HIC_ASM_14.451	ME	#N/A	0.918205	1.76079	Potri.017G010900	pink
evm.TU.HIC_ASM_16.418	ME	#N/A	0.608906	0.69392	Potri.007G041100	pink
evm.TU.HIC_ASM_7.2166	ME	ARF	0.724416	0.840466	Potri.005G236700	pink
evm.TU.HIC_ASM_5.116	CE	#N/A	0.225476	0.203798	Potri.018G046400	pink
evm.TU.HIC_ASM_8.186	CE	#N/A	0.206713	0.150539	Potri.004G211500	pink
evm.TU.HIC_ASM_15.2322	ME	#N/A	0.76519	0.886647	Potri.002G222700	pink
evm.TU.HIC_ASM_15.1731	ME	#N/A	0.891684	1.6924	Potri.002G155300	pink
evm.TU.HIC_ASM_6.3382_evm.TU.HIC_ASM_6.3383	CE	#N/A	0.292391	0.255013	Potri.001G358300	pink
evm.TU.HIC_ASM_2.1458	CE	#N/A	0.207438	0.195486	Potri.004G207700	pink
evm.TU.HIC_ASM_6.2436	CE	#N/A	0.215765	0.19802	Potri.001G253500	pink
evm.TU.HIC_ASM_11.469	ME	#N/A	0.982415	2.48683	Potri.016G079100	pink
evm.TU.HIC_ASM_8.1125	ME	#N/A	0.44855	0.331824	Potri.004G117800	pink
evm.TU.HIC_ASM_6.700	CE	#N/A	0.216896	0.217227	Potri.001G072600	pink
evm.TU.HIC_ASM_8.757	ME	#N/A	0.974611	2.35775	Potri.004G149000	pink
evm.TU.HIC_ASM_3.1192_evm.TU.HIC_ASM_3.1193	ME	#N/A	0.442352	0.389499	Potri.010G129300	pink
evm.TU.FRAGSCAFF_44__FRAGMENT_2.44	CE	#N/A	0.260543	0.14753	#N/A	pink
evm.TU.HIC_ASM_11.451	CE	#N/A	0.106911	0.0932189	Potri.016G076400	pink
evm.TU.HIC_ASM_12.122	ME	#N/A	0.376327	0.340725	Potri.013G145400	pink
evm.TU.HIC_ASM_1.206	CE	#N/A	0.234884	0.197645	Potri.006G025400	pink
evm.TU.HIC_ASM_1.844	ME	#N/A	0.986731	2.55775	Potri.006G089800	pink
evm.TU.HIC_ASM_7.248	CE	#N/A	0.186071	0.13192	Potri.005G033700	pink
evm.TU.HIC_ASM_6.2661	CE	#N/A	0.205368	0.174273	Potri.009G070600	pink
evm.TU.HIC_ASM_3.491	CE	#N/A	0.349634	0.299555	Potri.010G201500	pink
evm.TU.HIC_ASM_1.11	ME	#N/A	0.604295	0.645697	Potri.006G000900	pink
evm.TU.HIC_ASM_11.735	ME	#N/A	0.351954	0.304569	Potri.016G101700	pink
evm.TU.HIC_ASM_3.2018	ME	#N/A	0.940459	1.9402	Potri.T111900	pink
evm.TU.HIC_ASM_12.1123	CE	NF-YC	0.301702	0.180813	Potri.013G025000	pink
evm.TU.HIC_ASM_0.152	ME	#N/A	0.996188	2.74449	Potri.019G108500	pink
evm.TU.HIC_ASM_7.159	ME	#N/A	0.296922	0.373156	Potri.005G021900	pink
evm.TU.HIC_ASM_2.1119	ME	#N/A	0.472874	0.369232	Potri.009G135600	pink
evm.TU.HIC_ASM_15.1414	CE	#N/A	0.288608	0.258245	Potri.002G126200	pink
evm.TU.HIC_ASM_9.83	CE	#N/A	0.194453	0.227705	Potri.003G217800	pink
evm.TU.HIC_ASM_15.696	ME	#N/A	0.891258	1.5034	Potri.002G065300	pink
evm.TU.HIC_ASM_15.1755	ME	#N/A	0.483684	0.498317	Potri.002G158200	pink
evm.TU.HIC_ASM_8.1305	CE	#N/A	0.205586	0.121211	Potri.004G084800	pink
evm.TU.HIC_ASM_18.648	CE	#N/A	0.244623	0.146877	Potri.012G069100	pink
evm.TU.HIC_ASM_16.445	ME	#N/A	0.331122	0.367933	Potri.007G043300	pink
evm.TU.HIC_ASM_2.1169	ME	#N/A	0.925674	1.77955	Potri.009G139700	pink
evm.TU.FRAGSCAFF_104__FRAGMENT_1.6	CE	#N/A	0.190836	0.139109	#N/A	pink
evm.TU.HIC_ASM_15.2691	CE	#N/A	0.159294	0.164455	Potri.002G246800	pink
evm.TU.HIC_ASM_8.219	CE	#N/A	0.320884	0.271392	Potri.004G208400	pink
evm.TU.HIC_ASM_1.2348	CE	#N/A	0.257778	0.169762	Potri.006G243100	pink
evm.TU.HIC_ASM_11.439	CE	#N/A	0.262463	0.182115	Potri.016G075200	pink
evm.TU.HIC_ASM_16.11	CE	#N/A	0.37994	0.27452	Potri.007G001300	pink
evm.TU.HIC_ASM_7.1510	CE	#N/A	0.173266	0.154794	Potri.005G171700	pink
evm.TU.HIC_ASM_18.903	CE	#N/A	0.216937	0.166213	Potri.012G096300	pink
evm.TU.HIC_ASM_8.249	CE	#N/A	0.241263	0.179076	Potri.004G205100	pink
evm.TU.HIC_ASM_6.107	ME	#N/A	0.866104	1.30878	Potri.001G003100	pink
evm.TU.HIC_ASM_3.1017	CE	#N/A	0.269531	0.213615	Potri.010G148600	pink
evm.TU.HIC_ASM_6.2128	ME	MYB	0.944657	1.93529	Potri.001G219100	pink
evm.TU.HIC_ASM_3.172	CE	#N/A	0.2199	0.159609	Potri.010G235900	pink
evm.TU.HIC_ASM_10.1210	CE	#N/A	0.259188	0.180707	Potri.011G166000	pink
evm.TU.ORIGINAL_308.1	CE	#N/A	0.193212	0.163587	#N/A	pink
evm.TU.HIC_ASM_6.1442	CE	#N/A	0.151713	0.130164	Potri.001G148100	pink
evm.TU.HIC_ASM_2.97	CE	#N/A	0.16965	0.141655	Potri.009G012900	pink
evm.TU.HIC_ASM_12.49	CE	#N/A	0.17785	0.189724	Potri.013G151700	pink
evm.TU.HIC_ASM_15.1787	CE	#N/A	0.251715	0.192546	Potri.002G161000	pink
evm.TU.HIC_ASM_9.468	ME	MIKC_MADS	0.6967	0.768017	Potri.003G169700	pink
evm.TU.HIC_ASM_0.968	ME	#N/A	0.327238	0.319343	Potri.019G064000	pink
evm.TU.HIC_ASM_5.601	CE	#N/A	0.243994	0.141216	Potri.018G143000	pink
evm.TU.HIC_ASM_13.874	ME	#N/A	0.413453	0.41266	Potri.015G086200	pink
evm.TU.HIC_ASM_18.487	CE	#N/A	0.132076	0.148845	Potri.012G004700	pink
evm.TU.HIC_ASM_0.787	CE	#N/A	0.416592	0.274334	Potri.019G039500	pink
evm.TU.HIC_ASM_13.364	ME	#N/A	0.844862	1.38723	Potri.015G043400	pink
evm.TU.HIC_ASM_16.501	CE	#N/A	0.14673	0.145499	Potri.007G046600	pink
evm.TU.HIC_ASM_10.988	CE	#N/A	0.313795	0.216361	Potri.011G135800	pink
evm.TU.HIC_ASM_13.889	ME	#N/A	0.794265	1.10481	Potri.015G087700	pink
evm.TU.HIC_ASM_10.224	CE	#N/A	0.206493	0.19157	Potri.011G045500	pink
evm.TU.HIC_ASM_16.973	CE	#N/A	0.2069	0.154678	Potri.007G118300	pink
evm.TU.HIC_ASM_9.138	ME	#N/A	0.43771	0.443851	Potri.003G210200	pink
evm.TU.HIC_ASM_4.1631	CE	#N/A	0.140074	0.147751	Potri.008G200700	pink
evm.TU.HIC_ASM_6.787	CE	#N/A	0.18941	0.132451	Potri.001G081600	pink
evm.TU.HIC_ASM_13.349	ME	#N/A	0.972352	2.31597	Potri.015G041900	pink
evm.TU.FRAGSCAFF_49__FRAGMENT_1.8	ME	#N/A	0.95062	2.03466	#N/A	pink
evm.TU.HIC_ASM_8.1235	ME	#N/A	0.988927	2.59826	Potri.004G093000	pink
evm.TU.HIC_ASM_6.2762	CE	#N/A	0.272607	0.28527	Potri.001G285500	pink
evm.TU.HIC_ASM_4.861	CE	#N/A	0.182122	0.127434	Potri.008G114800	pink
evm.TU.HIC_ASM_6.3270	CE	#N/A	0.266279	0.280647	Potri.001G347000	pink
evm.TU.HIC_ASM_12.744	CE	#N/A	0.168736	0.220577	Potri.013G060300	pink
evm.TU.HIC_ASM_15.52	ME	#N/A	0.977592	2.39991	Potri.002G003800	pink
evm.TU.HIC_ASM_6.3641	ME	#N/A	0.335737	0.318107	Potri.001G387400	pink
evm.TU.HIC_ASM_15.1737	ME	#N/A	0.378451	0.347487	Potri.002G156000	pink
evm.TU.HIC_ASM_6.1196	CE	#N/A	0.182674	0.149088	Potri.001G123600	pink
evm.TU.HIC_ASM_6.3041_evm.TU.HIC_ASM_6.3042	CE	#N/A	0.177796	0.132706	Potri.017G057100	pink
evm.TU.HIC_ASM_12.1246	CE	#N/A	0.378709	0.278036	Potri.013G015000	pink
evm.TU.HIC_ASM_3.1441	CE	#N/A	0.234102	0.204185	Potri.010G111800	pink
evm.TU.HIC_ASM_2.164	CE	#N/A	0.212182	0.177358	Potri.009G020900	pink
evm.TU.HIC_ASM_6.2727	CE	#N/A	0.27621	0.204968	Potri.001G280600	pink
evm.TU.HIC_ASM_1.825	ME	#N/A	0.564427	0.457873	Potri.006G090000	pink
evm.TU.HIC_ASM_0.304	CE	#N/A	0.193357	0.163223	Potri.019G080800	pink
evm.TU.HIC_ASM_14.865	ME	WRKY	0.927528	1.79196	Potri.T043800	pink
evm.TU.HIC_ASM_4.569	ME	#N/A	0.954172	2.04903	Potri.008G058700	pink
evm.TU.HIC_ASM_6.3089	ME	WRKY	0.920963	1.70664	Potri.001G328000	pink
evm.TU.HIC_ASM_6.1056	CE	#N/A	0.188757	0.186181	Potri.001G109500	pink
evm.TU.HIC_ASM_10.247	CE	#N/A	0.213988	0.175328	Potri.011G043400	pink
evm.TU.HIC_ASM_14.225	ME	#N/A	0.733251	0.758146	Potri.017G132000	pink
evm.TU.HIC_ASM_4.1322	CE	#N/A	0.223813	0.194367	Potri.008G168300	pink
evm.TU.HIC_ASM_7.258	CE	#N/A	0.205601	0.205324	Potri.005G035300	pink
evm.TU.HIC_ASM_15.397_evm.TU.HIC_ASM_15.398	ME	MYB	0.980557	2.44246	Potri.002G038500	pink
evm.TU.HIC_ASM_3.1119	CE	#N/A	0.251461	0.247883	Potri.010G137000	pink
evm.TU.HIC_ASM_6.1989	CE	#N/A	0.248695	0.178477	Potri.017G020600	pink
evm.TU.HIC_ASM_7.942	CE	#N/A	0.242088	0.2058	Potri.005G099800	pink
evm.TU.HIC_ASM_17.397	CE	#N/A	0.228029	0.196153	Potri.014G055900	pink
evm.TU.HIC_ASM_9.993	CE	#N/A	0.314846	0.223933	Potri.003G116400	pink
evm.TU.HIC_ASM_1.1210	CE	#N/A	0.161401	0.139443	Potri.006G129100	pink
evm.TU.HIC_ASM_2.1399	CE	#N/A	0.214127	0.129216	Potri.009G163400	pink
evm.TU.HIC_ASM_0.337	CE	#N/A	0.142612	0.151105	Potri.019G077600	pink
evm.TU.HIC_ASM_7.572	CE	#N/A	0.226525	0.174499	Potri.005G067600	pink
evm.TU.HIC_ASM_17.654	ME	#N/A	0.859451	1.38814	Potri.014G106100	pink
evm.TU.HIC_ASM_0.620	ME	#N/A	0.79618	1.37598	Potri.019G026000	pink
evm.TU.HIC_ASM_17.848	ME	#N/A	0.625181	0.812168	Potri.005G020300	pink
evm.TU.HIC_ASM_1.2247	CE	#N/A	0.296311	0.25132	Potri.006G233500	pink
evm.TU.HIC_ASM_3.541	ME	#N/A	0.949982	2.01829	Potri.010G196400	pink
evm.TU.HIC_ASM_12.907	ME	#N/A	0.495624	0.403238	Potri.013G049900	pink
evm.TU.HIC_ASM_18.249	CE	#N/A	0.258122	0.199849	Potri.012G039700	pink
evm.TU.HIC_ASM_1.846	ME	#N/A	0.51704	0.398103	Potri.006G090000	pink
evm.TU.HIC_ASM_11.965	ME	#N/A	0.506512	0.513209	#N/A	pink
evm.TU.HIC_ASM_14.490	CE	HB-other	0.335573	0.236243	Potri.017G016200	pink
evm.TU.HIC_ASM_3.261	CE	#N/A	0.261189	0.159438	Potri.010G226300	pink
evm.TU.HIC_ASM_3.1509	CE	#N/A	0.169176	0.13861	Potri.010G103400	pink
evm.TU.HIC_ASM_1.824	ME	#N/A	0.992529	2.66883	Potri.006G089800	pink
evm.TU.HIC_ASM_8.133	CE	#N/A	0.226937	0.245019	Potri.004G217600	pink
evm.TU.HIC_ASM_11.1233	CE	#N/A	0.274013	0.295066	Potri.016G013500	pink
evm.TU.HIC_ASM_7.1242	ME	#N/A	0.9816	2.46484	Potri.005G135300	pink
evm.TU.HIC_ASM_3.692	ME	#N/A	0.735093	0.78259	Potri.010G182575	pink
evm.TU.HIC_ASM_7.2201	CE	#N/A	0.16426	0.167117	Potri.005G240000	pink
evm.TU.HIC_ASM_6.26	ME	#N/A	0.961488	2.14805	Potri.001G010600	pink
evm.TU.HIC_ASM_7.1433	ME	#N/A	0.457267	0.354835	Potri.005G162300	pink
evm.TU.HIC_ASM_12.58	CE	#N/A	0.355977	0.286097	Potri.013G150400	pink
evm.TU.HIC_ASM_1.1160	ME	MYB	0.976988	2.3943	Potri.006G123400	pink
evm.TU.ORIGINAL_494.42	CE	#N/A	0.226197	0.15823	#N/A	pink
evm.TU.HIC_ASM_5.848	CE	#N/A	0.212478	0.182292	Potri.018G123200	pink
evm.TU.HIC_ASM_8.257	CE	#N/A	0.163322	0.142067	Potri.004G204300	pink
evm.TU.HIC_ASM_8.464	ME	#N/A	0.989704	2.6179	Potri.004G180200	pink
evm.TU.HIC_ASM_2.544	ME	#N/A	0.643059	0.584613	Potri.009G071300	pink
evm.TU.HIC_ASM_9.1492	ME	#N/A	0.923294	1.77748	Potri.001G172850	pink
evm.TU.HIC_ASM_8.1436	ME	#N/A	0.913913	1.75575	Potri.004G068000	pink
evm.TU.HIC_ASM_17.92	CE	#N/A	0.355329	0.252705	Potri.014G018000	pink
evm.TU.HIC_ASM_6.1871	CE	#N/A	0.217891	0.155129	Potri.001G189100	pink
evm.TU.HIC_ASM_8.391	ME	#N/A	0.701691	0.838113	Potri.004G188200	pink
evm.TU.HIC_ASM_16.420	ME	#N/A	0.582084	0.604088	Potri.007G041100	pink
evm.TU.HIC_ASM_16.1357	ME	WRKY	0.958118	2.10696	Potri.007G079800	pink
evm.TU.HIC_ASM_16.419	ME	#N/A	0.552689	0.614616	Potri.007G041100	pink
evm.TU.HIC_ASM_15.1343	CE	#N/A	0.192914	0.154616	Potri.002G124300	pink
evm.TU.HIC_ASM_17.340	ME	#N/A	0.976764	2.38712	Potri.014G048900	pink
evm.TU.HIC_ASM_6.3584	CE	#N/A	0.253277	0.200707	Potri.001G378000	pink
evm.TU.HIC_ASM_10.760	CE	#N/A	0.165753	0.154452	Potri.012G059200	pink
evm.TU.HIC_ASM_18.825	CE	#N/A	0.216196	0.1852	Potri.012G089000	pink
evm.TU.HIC_ASM_9.1685	CE	#N/A	0.20543	0.241087	Potri.003G034900	pink
evm.TU.HIC_ASM_17.515	CE	#N/A	0.213057	0.17213	Potri.014G071900	pink
evm.TU.HIC_ASM_12.1266_evm.TU.HIC_ASM_12.1267	CE	#N/A	0.279644	0.284336	Potri.013G013100	pink
evm.TU.HIC_ASM_3.2379	ME	#N/A	0.886487	1.47417	Potri.T072000	pink
evm.TU.HIC_ASM_9.1002	CE	#N/A	0.163357	0.109742	Potri.003G115500	pink
evm.TU.HIC_ASM_16.1163	ME	#N/A	0.588771	0.453342	Potri.017G013500	pink
evm.TU.HIC_ASM_16.639	CE	#N/A	0.343137	0.285991	Potri.001G116500	pink
evm.TU.HIC_ASM_17.1295	CE	#N/A	0.172203	0.126888	Potri.014G169900	pink
evm.TU.HIC_ASM_7.2048	ME	MYB	0.975065	2.35372	Potri.005G224100	pink
evm.TU.HIC_ASM_18.463	ME	#N/A	0.610565	0.745534	Potri.012G023300	pink
evm.TU.HIC_ASM_8.1134	CE	#N/A	0.106863	0.115767	Potri.004G116800	pink
evm.TU.FRAGSCAFF_75__FRAGMENT_3.7	ME	#N/A	0.989998	2.61846	#N/A	pink
evm.TU.HIC_ASM_4.729	CE	#N/A	0.17612	0.161907	Potri.008G105700	pink
evm.TU.HIC_ASM_6.1636	ME	#N/A	0.376273	0.333924	Potri.001G171000	pink
evm.TU.HIC_ASM_14.474	CE	#N/A	0.294507	0.199415	Potri.017G014600	pink
evm.TU.HIC_ASM_13.873	ME	#N/A	0.419055	0.408374	Potri.015G086200	pink
evm.TU.HIC_ASM_4.1632	CE	#N/A	0.22235	0.167723	Potri.008G200800	pink
evm.TU.HIC_ASM_5.1229	CE	#N/A	0.354193	0.22804	Potri.018G078701	pink
evm.TU.HIC_ASM_3.2125	ME	#N/A	0.391338	0.331015	Potri.010G041200	pink
evm.TU.HIC_ASM_15.1396	CE	#N/A	0.162507	0.12319	Potri.002G124300	pink
evm.TU.HIC_ASM_9.363	ME	C2H2	0.901252	1.5577	Potri.003G180600	pink
evm.TU.HIC_ASM_12.552	CE	#N/A	0.252082	0.185977	Potri.019G055000	pink
evm.TU.HIC_ASM_2.516	CE	#N/A	0.277655	0.207585	Potri.009G068300	pink
evm.TU.HIC_ASM_5.847	CE	#N/A	0.19678	0.147288	Potri.018G123200	pink
evm.TU.HIC_ASM_6.455	ME	#N/A	0.35639	0.330643	Potri.001G051400	pink
evm.TU.HIC_ASM_17.1096	CE	#N/A	0.263584	0.200311	Potri.014G148800	pink
evm.TU.HIC_ASM_13.298	CE	#N/A	0.309934	0.245384	Potri.015G036600	pink
evm.TU.HIC_ASM_12.1187	CE	#N/A	0.341758	0.283016	Potri.013G020400	pink
evm.TU.HIC_ASM_3.1781	ME	#N/A	0.986987	2.56275	Potri.010G082700	pink
evm.TU.HIC_ASM_16.823	CE	#N/A	0.19169	0.169148	Potri.007G102000	pink
evm.TU.HIC_ASM_1.1108	CE	#N/A	0.137792	0.0906646	Potri.006G117800	pink
evm.TU.HIC_ASM_13.587	CE	#N/A	0.325171	0.254638	Potri.015G058301	pink
evm.TU.HIC_ASM_13.699	CE	#N/A	0.188695	0.149494	Potri.015G070500	pink
evm.TU.HIC_ASM_2.573	ME	#N/A	0.633345	0.674496	Potri.009G074100	pink
evm.TU.HIC_ASM_9.885	CE	#N/A	0.237659	0.173105	Potri.003G129000	pink
evm.TU.HIC_ASM_16.319	ME	#N/A	0.308851	0.360811	Potri.007G031400	pink
evm.TU.HIC_ASM_1.1654	ME	#N/A	0.804411	1.12493	Potri.006G186301	pink
evm.TU.HIC_ASM_14.475	CE	#N/A	0.31273	0.228983	Potri.017G014700	pink
evm.TU.HIC_ASM_10.338	CE	#N/A	0.208185	0.146983	Potri.011G031900	pink
evm.TU.HIC_ASM_8.907	CE	#N/A	0.245152	0.171834	#N/A	pink
evm.TU.HIC_ASM_16.691	ME	#N/A	0.917842	1.71943	Potri.007G088700	pink
evm.TU.HIC_ASM_6.1187	CE	#N/A	0.125464	0.11073	Potri.001G122700	pink
evm.TU.HIC_ASM_15.1832	ME	#N/A	0.413175	0.466841	Potri.002G166400	pink
evm.TU.HIC_ASM_5.254	ME	#N/A	0.358905	0.379492	Potri.018G034500	pink
evm.TU.HIC_ASM_18.462	CE	#N/A	0.120925	0.0917145	Potri.012G023200	pink
evm.TU.HIC_ASM_10.1217	CE	#N/A	0.191827	0.162227	Potri.011G166800	pink
evm.TU.HIC_ASM_16.567	ME	#N/A	0.812377	1.09155	Potri.007G053400	pink
evm.TU.HIC_ASM_4.597	ME	#N/A	0.892574	1.52239	Potri.008G061700	pink
evm.TU.HIC_ASM_2.325	CE	#N/A	0.152323	0.182242	Potri.009G049100	pink
evm.TU.HIC_ASM_8.378	CE	#N/A	0.32642	0.276607	Potri.004G189600	pink
evm.TU.HIC_ASM_3.2111	CE	#N/A	0.373935	0.286752	Potri.010G042600	pink
evm.TU.HIC_ASM_1.2707	CE	#N/A	0.155627	0.146384	Potri.006G279800	pink
evm.TU.HIC_ASM_11.131	CE	#N/A	0.217037	0.243841	Potri.016G040300	pink
evm.TU.HIC_ASM_8.815_evm.TU.HIC_ASM_8.816	CE	B3	0.385866	0.284369	Potri.004G141800	pink
evm.TU.HIC_ASM_9.355	CE	#N/A	0.191653	0.150319	Potri.003G181100	pink
evm.TU.HIC_ASM_17.947	CE	#N/A	0.301736	0.21709	Potri.T106700	pink
evm.TU.HIC_ASM_16.1001	ME	#N/A	0.847119	1.33233	Potri.007G122100	pink
evm.TU.HIC_ASM_14.230	CE	#N/A	0.187613	0.161842	Potri.017G133400	pink
evm.TU.HIC_ASM_6.3663	CE	#N/A	0.234084	0.200427	Potri.001G390700	pink
evm.TU.HIC_ASM_8.97	CE	#N/A	0.169029	0.101271	Potri.004G222900	pink
evm.TU.HIC_ASM_7.1069	ME	GATA	0.823302	1.13225	Potri.005G117600	pink
evm.TU.HIC_ASM_3.2286	CE	#N/A	0.451292	0.29407	Potri.010G023201	pink
evm.TU.HIC_ASM_9.851	ME	#N/A	0.322021	0.321242	Potri.003G132100	pink
evm.TU.HIC_ASM_3.2029	CE	#N/A	0.300501	0.220988	Potri.010G052600	pink
evm.TU.HIC_ASM_1.2225	CE	#N/A	0.208766	0.169426	Potri.006G231000	pink
evm.TU.HIC_ASM_17.882	CE	#N/A	0.200824	0.18847	Potri.014G129700	pink
evm.TU.HIC_ASM_5.1300	CE	#N/A	0.364779	0.290032	Potri.018G066700	pink
evm.TU.HIC_ASM_9.105	ME	#N/A	0.998659	2.79842	Potri.003G214900	pink
evm.TU.HIC_ASM_8.1147	ME	MIKC_MADS	0.994892	2.71698	Potri.004G115400	pink
evm.TU.HIC_ASM_15.1953	ME	#N/A	0.88661	1.49669	Potri.002G179000	pink
evm.TU.HIC_ASM_17.909	ME	NF-YB	0.863803	1.74968	Potri.014G132600	pink
evm.TU.HIC_ASM_8.1773	ME	#N/A	0.322525	0.305983	Potri.004G018000	pink
evm.TU.HIC_ASM_11.991	CE	#N/A	0.323505	0.215792	Potri.016G133700	pink
evm.TU.HIC_ASM_6.808	ME	bHLH	0.905248	1.69548	Potri.001G083500	pink
evm.TU.HIC_ASM_1.1858	ME	#N/A	0.800872	1.16369	Potri.006G207400	pink
evm.TU.HIC_ASM_16.283	CE	#N/A	0.241187	0.179046	Potri.007G027600	pink
evm.TU.HIC_ASM_1.976	ME	#N/A	0.917845	1.70591	Potri.006G103900	pink
evm.TU.HIC_ASM_17.756	ME	MYB	0.965527	2.21148	Potri.014G117000	pink
evm.TU.HIC_ASM_6.629	ME	#N/A	0.776697	1.21707	Potri.001G062500	pink
evm.TU.HIC_ASM_6.3366	CE	#N/A	0.136953	0.117186	Potri.001G356700	pink
evm.TU.HIC_ASM_4.1306	ME	ERF	0.97126	2.29264	Potri.008G166200	pink
evm.TU.HIC_ASM_1.2092	CE	#N/A	0.200709	0.177835	Potri.006G228900	pink
evm.TU.HIC_ASM_0.859	CE	#N/A	0.233681	0.205539	Potri.019G052100	pink
evm.TU.HIC_ASM_2.20	ME	#N/A	0.492262	0.504486	#N/A	pink
evm.TU.HIC_ASM_1.724	CE	#N/A	0.14376	0.112251	Potri.006G079900	pink
evm.TU.HIC_ASM_18.941	CE	#N/A	0.0826876	0.0590763	Potri.012G100500	pink
evm.TU.HIC_ASM_0.258	CE	#N/A	0.154699	0.131374	Potri.019G089800	pink
evm.TU.HIC_ASM_1.1201	ME	#N/A	0.838716	1.14452	Potri.006G127900	pink
evm.TU.HIC_ASM_5.1065	CE	#N/A	0.298789	0.233172	Potri.T093700	pink
evm.TU.HIC_ASM_5.167	CE	#N/A	0.263439	0.289047	Potri.006G241900	pink
evm.TU.HIC_ASM_6.187	CE	#N/A	0.245629	0.194823	Potri.001G020700	pink
evm.TU.HIC_ASM_1.2207	CE	#N/A	0.251391	0.206261	Potri.006G228900	pink
evm.TU.HIC_ASM_8.1445	CE	#N/A	0.240665	0.175804	Potri.004G066700	pink
evm.TU.HIC_ASM_15.2034	CE	FAR1	0.372556	0.273287	Potri.006G020700	pink
evm.TU.FRAGSCAFF_60.10	CE	#N/A	0.255042	0.145543	#N/A	pink
evm.TU.HIC_ASM_6.323	CE	#N/A	0.226096	0.250484	Potri.001G033600	pink
evm.TU.HIC_ASM_9.1607	CE	#N/A	0.138824	0.149489	Potri.003G047600	pink
evm.TU.HIC_ASM_9.430	ME	#N/A	0.716122	1.04849	Potri.003G173500	pink
evm.TU.ORIGINAL_320__FRAGMENT_2.10	ME	#N/A	0.492813	0.372552	#N/A	pink
evm.TU.HIC_ASM_4.738	ME	bZIP	0.963618	2.19005	Potri.008G106700	pink
evm.TU.HIC_ASM_7.799	CE	#N/A	0.336074	0.258616	Potri.007G074500	pink
evm.TU.HIC_ASM_7.1914	ME	#N/A	0.837233	1.26934	Potri.005G212000	pink
evm.TU.HIC_ASM_5.950	ME	#N/A	0.818748	1.11426	Potri.018G109201	pink
evm.TU.HIC_ASM_18.1010	CE	#N/A	0.135096	0.08205	Potri.012G106200	pink
evm.TU.HIC_ASM_6.2596	CE	#N/A	0.13192	0.120014	Potri.001G269200	pink
evm.TU.HIC_ASM_7.361	CE	#N/A	0.32443	0.227655	Potri.005G047600	pink
evm.TU.HIC_ASM_11.470	TS	#N/A	1	2.82843	Potri.016G079100	pink
evm.TU.HIC_ASM_9.1591	ME	#N/A	0.909864	1.6619	Potri.001G188900	pink
evm.TU.HIC_ASM_7.555	ME	#N/A	0.9331	1.8322	Potri.005G066200	pink
evm.TU.HIC_ASM_14.814	CE	HSF	0.198219	0.148752	Potri.017G059600	pink
evm.TU.HIC_ASM_9.1206	CE	#N/A	0.304536	0.229188	Potri.003G095600	pink
evm.TU.ORIGINAL_247__FRAGMENT_2.37	CE	#N/A	0.238788	0.241743	#N/A	pink
evm.TU.HIC_ASM_18.646	CE	#N/A	0.117656	0.10094	Potri.012G068900	pink
evm.TU.HIC_ASM_8.1550	ME	#N/A	0.424778	0.403683	Potri.004G067400	pink
evm.TU.HIC_ASM_17.726	CE	#N/A	0.229046	0.152808	Potri.014G114000	pink
evm.TU.HIC_ASM_4.686	ME	MYB	0.942488	1.91603	Potri.008G101400	pink
evm.TU.HIC_ASM_15.60	CE	#N/A	0.149875	0.131398	Potri.002G004800	pink
evm.TU.HIC_ASM_3.1267	CE	#N/A	0.332615	0.245119	Potri.010G122700	pink
evm.TU.HIC_ASM_10.740	CE	NF-YA	0.316887	0.264575	Potri.011G101000	pink
evm.TU.HIC_ASM_15.1278	CE	#N/A	0.141049	0.0944621	Potri.002G118300	pink
evm.TU.HIC_ASM_17.113	ME	#N/A	0.860851	1.29552	Potri.014G021500	pink
evm.TU.HIC_ASM_9.163	CE	#N/A	0.212793	0.182729	Potri.003G205200	pink
evm.TU.HIC_ASM_16.1107	ME	#N/A	0.54674	0.44	Potri.007G132700	pink
evm.TU.HIC_ASM_5.725	ME	#N/A	0.94016	1.92131	Potri.018G129400	pink
evm.TU.HIC_ASM_0.863	CE	#N/A	0.21068	0.181867	Potri.019G052400	pink
evm.TU.HIC_ASM_8.801	CE	#N/A	0.232674	0.155507	#N/A	pink
evm.TU.HIC_ASM_4.987	ME	#N/A	0.387905	0.503799	Potri.008G126100	pink
evm.TU.HIC_ASM_7.995	ME	#N/A	0.934479	1.99702	Potri.005G106100	pink
evm.TU.HIC_ASM_8.1690	ME	#N/A	0.443725	0.352574	Potri.004G004900	pink
evm.TU.HIC_ASM_0.427	ME	#N/A	0.579422	0.504013	Potri.T010600	pink
evm.TU.HIC_ASM_15.414	ME	#N/A	0.85212	1.70972	Potri.002G040700	pink
evm.TU.HIC_ASM_12.1080	CE	#N/A	0.118766	0.114565	Potri.013G029300	pink
evm.TU.HIC_ASM_9.281	CE	#N/A	0.11654	0.126005	Potri.003G191600	pink
evm.TU.HIC_ASM_6.1593	ME	#N/A	0.899439	1.70416	Potri.001G166200	pink
evm.TU.HIC_ASM_1.1014	CE	#N/A	0.285753	0.228144	Potri.006G107500	pink
evm.TU.HIC_ASM_7.104	CE	#N/A	0.190265	0.204137	Potri.005G017600	pink
evm.TU.HIC_ASM_9.736	CE	#N/A	0.249105	0.266033	Potri.003G143500	pink
evm.TU.HIC_ASM_7.1996	ME	#N/A	0.52127	0.52407	Potri.005G218500	pink
evm.TU.HIC_ASM_17.722	ME	#N/A	0.581196	0.668497	Potri.014G113700	pink
evm.TU.HIC_ASM_15.2077	ME	MYB	0.952801	2.04602	Potri.002G191800	pink
evm.TU.HIC_ASM_2.339	CE	#N/A	0.26925	0.20526	Potri.009G050200	pink
evm.TU.HIC_ASM_2.506	CE	#N/A	0.147511	0.139922	Potri.009G067400	pink
evm.TU.HIC_ASM_9.1692	CE	Dof	0.319205	0.280864	Potri.003G034200	pink
evm.TU.HIC_ASM_15.1520	CE	#N/A	0.180294	0.123829	Potri.002G138000	pink
evm.TU.HIC_ASM_4.1369	ME	MYB	0.943224	1.96548	Potri.008G173400	pink
evm.TU.HIC_ASM_2.324	CE	#N/A	0.336933	0.236358	Potri.009G049100	pink
evm.TU.HIC_ASM_1.1510	ME	#N/A	0.476984	0.534209	Potri.006G164600	pink
evm.TU.HIC_ASM_16.1180	CE	#N/A	0.121341	0.117776	Potri.007G139900	pink
evm.TU.HIC_ASM_7.129	CE	#N/A	0.385273	0.292459	Potri.005G020000	pink
evm.TU.HIC_ASM_6.4157	CE	#N/A	0.106618	0.108636	Potri.001G443200	pink
evm.TU.HIC_ASM_15.1473	CE	#N/A	0.246977	0.183175	Potri.002G132700	pink
evm.TU.HIC_ASM_2.279	ME	#N/A	0.729485	1.00185	Potri.009G045800	pink
evm.TU.HIC_ASM_5.787	ME	#N/A	0.952887	2.10426	Potri.018G129400	pink
evm.TU.FRAGSCAFF_21__FRAGMENT_1.26	ME	#N/A	0.736558	0.955255	#N/A	pink
evm.TU.HIC_ASM_7.2304	CE	#N/A	0.182532	0.203427	Potri.005G250300	pink
evm.TU.HIC_ASM_6.3692	CE	#N/A	0.255972	0.188641	Potri.001G394300	pink
evm.TU.HIC_ASM_13.266	ME	#N/A	0.386897	0.312104	Potri.015G033400	pink
evm.TU.HIC_ASM_0.29	ME	WRKY	0.730596	0.817947	Potri.013G153400	pink
evm.TU.HIC_ASM_9.807	ME	ERF	0.792794	1.02934	Potri.003G136300	pink
evm.TU.HIC_ASM_3.2297	ME	#N/A	0.555564	0.580287	#N/A	pink
evm.TU.HIC_ASM_4.696	CE	#N/A	0.222858	0.184184	Potri.008G102200	pink
evm.TU.HIC_ASM_14.942	CE	#N/A	0.218083	0.169519	Potri.017G072600	pink
evm.TU.HIC_ASM_6.1506	ME	#N/A	0.994576	2.71133	Potri.001G157000	pink
evm.TU.HIC_ASM_6.563	ME	#N/A	0.853207	1.43254	Potri.001G062500	pink
evm.TU.HIC_ASM_6.856	CE	#N/A	0.245696	0.249154	Potri.001G088000	pink
evm.TU.HIC_ASM_6.2608	TS	#N/A	1	2.82843	Potri.001G270500	pink
evm.TU.HIC_ASM_2.1342	ME	#N/A	0.749954	1.03117	Potri.009G157600	pink
evm.TU.HIC_ASM_6.2848	ME	#N/A	0.969065	2.27248	Potri.001G294800	pink
evm.TU.HIC_ASM_10.1065	CE	#N/A	0.194793	0.174354	Potri.011G144700	pink
evm.TU.HIC_ASM_6.2466	ME	#N/A	0.354366	0.347859	Potri.001G255700	pink
evm.TU.HIC_ASM_15.1073	ME	#N/A	0.862036	1.74895	Potri.002G098300	pink
evm.TU.HIC_ASM_1.1042	CE	#N/A	0.186482	0.195656	Potri.006G110400	pink
evm.TU.HIC_ASM_3.2361	ME	#N/A	0.438593	0.559982	Potri.T030000	pink
evm.TU.HIC_ASM_4.357	CE	C2H2	0.292153	0.235682	Potri.008G037800	pink
evm.TU.HIC_ASM_10.179	ME	HSF	0.75914	0.87558	Potri.011G051600	pink
evm.TU.HIC_ASM_0.1078	CE	#N/A	0.186527	0.171099	Potri.019G049700	pink
evm.TU.HIC_ASM_6.2227	CE	#N/A	0.0909574	0.0725938	Potri.001G231800	pink
evm.TU.HIC_ASM_3.1273	CE	#N/A	0.412852	0.294638	Potri.010G122200	pink
evm.TU.HIC_ASM_6.707	CE	#N/A	0.163659	0.18156	Potri.001G073500	pink
evm.TU.HIC_ASM_12.1118	CE	#N/A	0.162386	0.119999	Potri.013G025600	pink
evm.TU.HIC_ASM_15.2240	ME	C2H2	0.859642	1.3488	Potri.T034600	pink
evm.TU.HIC_ASM_5.229	ME	#N/A	0.632363	0.597981	Potri.018G035700	pink
evm.TU.HIC_ASM_9.608	ME	#N/A	0.879576	1.44096	Potri.003G156900	pink
evm.TU.HIC_ASM_15.142	ME	#N/A	0.892103	1.56738	Potri.002G012900	pink
evm.TU.HIC_ASM_6.3299	ME	#N/A	0.857739	1.32682	Potri.001G349600	pink
evm.TU.HIC_ASM_7.495	CE	#N/A	0.246826	0.204515	Potri.005G059000	pink
evm.TU.HIC_ASM_11.699	ME	MYB	0.862036	1.42476	Potri.016G099200	pink
evm.TU.HIC_ASM_3.1317	CE	#N/A	0.211767	0.230227	Potri.010G116400	pink
evm.TU.HIC_ASM_12.499	ME	#N/A	0.429676	0.402983	Potri.013G091900	pink
evm.TU.HIC_ASM_7.479	CE	#N/A	0.348583	0.266597	Potri.005G057300	pink
evm.TU.HIC_ASM_9.1831	CE	bZIP	0.144326	0.12835	Potri.003G014800	pink
evm.TU.HIC_ASM_13.260	CE	BBR-BPC	0.213492	0.155528	Potri.015G032800	pink
evm.TU.HIC_ASM_6.4163	ME	LSD	0.343987	0.321578	Potri.001G442400	pink
evm.TU.HIC_ASM_7.2368	ME	#N/A	0.987122	2.56181	Potri.005G257200	pink
evm.TU.HIC_ASM_6.2741	ME	#N/A	0.944748	1.95336	Potri.001G282100	pink
evm.TU.HIC_ASM_1.1573	CE	#N/A	0.145284	0.1659	Potri.018G096200	pink
evm.TU.HIC_ASM_18.112	CE	#N/A	0.167062	0.122146	Potri.012G055800	pink
evm.TU.HIC_ASM_7.832	CE	#N/A	0.239075	0.242216	Potri.005G093000	pink
evm.TU.HIC_ASM_9.892	ME	#N/A	0.914102	1.65799	Potri.003G128100	pink
evm.TU.HIC_ASM_8.1726	ME	#N/A	0.977512	2.39768	Potri.004G012700	pink
evm.TU.HIC_ASM_11.657	ME	#N/A	0.421673	0.479238	Potri.016G095500	pink
evm.TU.HIC_ASM_15.2256	ME	#N/A	0.876906	1.57678	Potri.002G213100	pink
evm.TU.HIC_ASM_8.2050	CE	#N/A	0.272368	0.156749	Potri.004G053300	pink
evm.TU.HIC_ASM_7.423	ME	#N/A	0.946164	1.95747	Potri.005G051900	pink
evm.TU.HIC_ASM_14.1116	CE	#N/A	0.0962245	0.103311	Potri.017G091300	pink
evm.TU.HIC_ASM_3.744	CE	#N/A	0.242539	0.149292	Potri.010G177400	pink
evm.TU.HIC_ASM_3.504	ME	#N/A	0.944279	1.95304	Potri.010G200100	pink
evm.TU.HIC_ASM_7.522	CE	#N/A	0.384589	0.273191	Potri.005G062800	pink
evm.TU.HIC_ASM_7.413	CE	#N/A	0.229229	0.202076	Potri.005G059000	pink
evm.TU.HIC_ASM_6.230	ME	#N/A	0.933975	1.8935	Potri.001G025200	pink
evm.TU.HIC_ASM_13.924	ME	#N/A	0.458339	0.337445	Potri.015G091000	pink
evm.TU.HIC_ASM_15.1424	CE	#N/A	0.281522	0.172358	Potri.002G127500	pink
evm.TU.HIC_ASM_18.1244	ME	#N/A	0.348791	0.363076	#N/A	pink
evm.TU.HIC_ASM_8.1123	ME	MYB	0.986467	2.55626	Potri.004G118000	pink
evm.TU.HIC_ASM_1.1819	CE	#N/A	0.327689	0.252154	Potri.006G200900	pink
evm.TU.HIC_ASM_9.1349_evm.TU.HIC_ASM_9.1350	CE	#N/A	0.225249	0.198525	Potri.003G082200	pink
evm.TU.HIC_ASM_8.1724	ME	#N/A	0.987076	2.56251	Potri.004G012500	pink
evm.TU.HIC_ASM_0.461	ME	#N/A	0.968628	2.25453	Potri.019G013750	pink
evm.TU.HIC_ASM_0.1054	CE	#N/A	0.148382	0.118979	Potri.019G052400	pink
evm.TU.HIC_ASM_12.247	CE	#N/A	0.266317	0.231976	Potri.013G123000	pink
evm.TU.HIC_ASM_7.2516	CE	#N/A	0.167106	0.16187	Potri.005G251500	pink
evm.TU.HIC_ASM_17.723	CE	#N/A	0.361676	0.278468	Potri.004G032200	pink
evm.TU.HIC_ASM_3.1392	CE	#N/A	0.221567	0.208756	Potri.010G116400	pink
evm.TU.HIC_ASM_2.1300	ME	#N/A	0.748601	1.3237	Potri.009G151000	pink
evm.TU.FRAGSCAFF_5__FRAGMENT_7.2	CE	#N/A	0.134062	0.145354	#N/A	pink
evm.TU.ORIGINAL_134__FRAGMENT_1.27	CE	#N/A	0.23148	0.202031	#N/A	pink
evm.TU.HIC_ASM_3.1004	ME	MYB	0.79733	1.36401	Potri.010G149900	pink
evm.TU.HIC_ASM_4.581	ME	#N/A	0.708198	0.846794	Potri.008G060200	pink
evm.TU.HIC_ASM_6.3036	ME	#N/A	0.912944	1.64805	Potri.001G316300	pink
evm.TU.HIC_ASM_0.522	ME	MYB	0.86937	1.36767	Potri.T011400	pink
evm.TU.HIC_ASM_18.173	CE	#N/A	0.246405	0.23955	Potri.012G046600	pink
evm.TU.HIC_ASM_6.1256	CE	Trihelix	0.205299	0.229396	Potri.001G129900	pink
evm.TU.HIC_ASM_7.608	ME	bHLH	0.965878	2.21807	Potri.005G071100	pink
evm.TU.ORIGINAL_117.1	CE	#N/A	0.304098	0.252162	#N/A	pink
evm.TU.HIC_ASM_3.550	ME	#N/A	0.654975	0.785977	Potri.010G195200	pink
evm.TU.HIC_ASM_6.1385	ME	#N/A	0.997632	2.77586	Potri.001G142800	pink
evm.TU.HIC_ASM_1.69	ME	#N/A	0.959325	2.12214	Potri.006G006300	pink
evm.TU.HIC_ASM_11.842	ME	#N/A	0.869579	1.85419	#N/A	pink
evm.TU.HIC_ASM_12.1081	CE	#N/A	0.168667	0.165868	Potri.013G029200	pink
evm.TU.HIC_ASM_16.62	ME	#N/A	0.990643	2.63482	Potri.007G006200	pink
evm.TU.HIC_ASM_17.375	ME	#N/A	0.590622	0.559372	Potri.014G052700	pink
evm.TU.HIC_ASM_12.987	ME	#N/A	0.966586	2.24	Potri.013G041900	pink
evm.TU.HIC_ASM_15.766	ME	#N/A	0.831804	1.24813	Potri.002G070500	pink
evm.TU.ORIGINAL_505.4	ME	#N/A	0.760446	0.898615	#N/A	pink
evm.TU.HIC_ASM_6.1569	ME	#N/A	0.756695	1.16175	Potri.001G163400	pink
evm.TU.HIC_ASM_10.723	ME	#N/A	0.943724	2.00884	Potri.011G096900	pink
evm.TU.HIC_ASM_5.867	ME	#N/A	0.731457	0.946677	Potri.018G121700	pink
evm.TU.HIC_ASM_18.1255	ME	#N/A	0.902013	1.59914	Potri.015G138900	pink
evm.TU.HIC_ASM_2.1123	CE	#N/A	0.14318	0.118721	Potri.009G136000	pink
evm.TU.HIC_ASM_16.906	ME	#N/A	0.474954	0.494615	Potri.007G109600	pink
evm.TU.HIC_ASM_0.583	ME	#N/A	0.96458	2.20759	Potri.T025301	pink
evm.TU.HIC_ASM_8.1345	CE	#N/A	0.242469	0.22523	Potri.004G079400	pink
evm.TU.HIC_ASM_16.268	ME	#N/A	0.954472	2.06895	Potri.007G025900	pink
evm.TU.HIC_ASM_14.672	ME	#N/A	0.999216	2.81083	Potri.T102001	pink
evm.TU.HIC_ASM_2.664	ME	#N/A	0.882067	1.53377	Potri.009G081800	pink
evm.TU.FRAGSCAFF_90__FRAGMENT_1.42	CE	#N/A	0.147357	0.179822	#N/A	pink
evm.TU.HIC_ASM_15.2434	ME	#N/A	0.82479	1.18603	#N/A	pink
evm.TU.HIC_ASM_15.2304	CE	#N/A	0.246528	0.176535	Potri.002G217500	pink
evm.TU.HIC_ASM_18.217	ME	#N/A	0.954785	2.07622	Potri.012G042600	pink
evm.TU.HIC_ASM_18.1203	ME	bHLH	0.990099	2.61975	Potri.012G132100	pink
evm.TU.HIC_ASM_3.2212	CE	#N/A	0.273344	0.241831	Potri.010G030900	pink
evm.TU.HIC_ASM_7.103	CE	#N/A	0.390436	0.293137	Potri.005G017600	pink
evm.TU.HIC_ASM_14.1047	ME	#N/A	0.829482	1.4072	Potri.017G083700	pink
evm.TU.HIC_ASM_18.1029	ME	ERF	0.947332	1.9685	Potri.012G108500	pink
evm.TU.HIC_ASM_15.2024	CE	#N/A	0.34733	0.23901	Potri.002G187100	pink
evm.TU.HIC_ASM_5.391	ME	#N/A	0.853084	1.30233	Potri.018G021400	pink
evm.TU.ORIGINAL_348__FRAGMENT_2.16	ME	#N/A	0.29355	0.314574	#N/A	pink
evm.TU.HIC_ASM_3.1586	ME	#N/A	0.737334	1.01154	Potri.010G096400	pink
evm.TU.HIC_ASM_9.169	CE	Trihelix	0.222461	0.168356	Potri.003G204700	pink
evm.TU.HIC_ASM_8.890	ME	#N/A	0.847089	1.244	Potri.004G146000	pink
evm.TU.HIC_ASM_9.523_evm.TU.HIC_ASM_9.524	CE	#N/A	0.178588	0.122946	Potri.003G164300	pink
evm.TU.HIC_ASM_0.48	ME	#N/A	0.90214	1.57817	Potri.019G126400	pink
evm.TU.HIC_ASM_13.133	CE	#N/A	0.255848	0.230627	Potri.015G013600	pink
evm.TU.HIC_ASM_12.743	CE	#N/A	0.192177	0.187194	Potri.013G060300	pink
evm.TU.ORIGINAL_320__FRAGMENT_2.3	CE	#N/A	0.25241	0.203601	#N/A	pink
evm.TU.HIC_ASM_7.637_evm.TU.HIC_ASM_7.638	ME	#N/A	0.644409	0.740887	Potri.005G074066	pink
evm.TU.HIC_ASM_6.4126	ME	#N/A	0.922326	1.73798	Potri.001G451300	pink
evm.TU.HIC_ASM_3.1314	ME	#N/A	0.947542	1.99253	Potri.010G116700	pink
evm.TU.HIC_ASM_7.59	ME	#N/A	0.930253	1.7883	Potri.005G006800	pink
evm.TU.HIC_ASM_9.209	ME	#N/A	0.746798	1.03535	Potri.003G200700	pink
evm.TU.HIC_ASM_4.1585	ME	#N/A	0.536482	0.658097	Potri.010G018800	pink
evm.TU.HIC_ASM_18.768	ME	#N/A	0.847631	1.30099	Potri.012G082800	pink
evm.TU.HIC_ASM_8.922	CE	B3	0.15117	0.165452	Potri.004G141800	pink
evm.TU.HIC_ASM_15.2490	CE	#N/A	0.260292	0.285037	Potri.002G226000	pink
evm.TU.HIC_ASM_18.1202	ME	bHLH	0.984235	2.51101	Potri.012G132000	pink
evm.TU.HIC_ASM_5.1319	CE	#N/A	0.179657	0.160949	Potri.018G067700	pink
evm.TU.HIC_ASM_6.4114	ME	#N/A	0.96896	2.26518	Potri.001G452600	pink
evm.TU.ORIGINAL_394.2	CE	#N/A	0.419345	0.252435	#N/A	pink
evm.TU.HIC_ASM_9.849	ME	#N/A	0.986317	2.54683	Potri.003G132300	pink
evm.TU.HIC_ASM_3.2278	ME	#N/A	0.545296	0.501333	Potri.010G024100	pink
evm.TU.HIC_ASM_0.67	ME	#N/A	0.882421	1.44053	Potri.019G131800	pink
evm.TU.HIC_ASM_10.234	ME	#N/A	0.781174	0.988996	Potri.011G044600	pink
evm.TU.HIC_ASM_1.1404	CE	#N/A	0.264669	0.282952	Potri.006G148000	pink
evm.TU.HIC_ASM_6.3952	CE	LSD	0.291378	0.295849	Potri.001G442400	pink
evm.TU.HIC_ASM_9.1862	CE	#N/A	0.213824	0.119572	Potri.003G011300	pink
evm.TU.HIC_ASM_6.2254	ME	#N/A	0.800277	1.24279	Potri.001G235200	pink
evm.TU.HIC_ASM_1.311	ME	#N/A	0.920943	1.71073	#N/A	pink
evm.TU.HIC_ASM_2.637	ME	#N/A	0.358819	0.389839	Potri.009G079100	pink
evm.TU.HIC_ASM_5.596	ME	#N/A	0.596711	0.743486	Potri.018G143700	pink
evm.TU.HIC_ASM_7.225	CE	#N/A	0.149891	0.124533	Potri.005G030000	pink
evm.TU.HIC_ASM_12.1009	ME	#N/A	0.962252	2.17323	Potri.013G039300	pink
evm.TU.HIC_ASM_9.1941	ME	#N/A	0.858851	1.3532	Potri.003G000800	pink
evm.TU.HIC_ASM_6.3509	CE	#N/A	0.355072	0.274264	Potri.001G369900	pink
evm.TU.HIC_ASM_6.2879	ME	#N/A	0.914374	1.7278	Potri.001G298300	pink
evm.TU.HIC_ASM_17.509	ME	#N/A	0.838208	1.37877	Potri.014G071200	pink
evm.TU.ORIGINAL_394.41	CE	#N/A	0.184373	0.16571	#N/A	pink
evm.TU.HIC_ASM_3.1949	ME	#N/A	0.868338	1.30459	Potri.010G063900	pink
evm.TU.HIC_ASM_6.2720	CE	#N/A	0.207868	0.177711	Potri.001G279900	pink
evm.TU.HIC_ASM_6.900	CE	#N/A	0.257111	0.259481	Potri.001G092300	pink
evm.TU.HIC_ASM_4.1309	ME	#N/A	0.83636	1.20883	Potri.008G166500	pink
evm.TU.ORIGINAL_402__FRAGMENT_2.7	CE	#N/A	0.151801	0.107091	#N/A	pink
evm.TU.HIC_ASM_18.301	ME	#N/A	0.738779	0.948424	Potri.012G034100	pink
evm.TU.HIC_ASM_6.1476	ME	ERF	0.901239	1.54998	Potri.001G154100	pink
evm.TU.HIC_ASM_3.1213	ME	#N/A	0.872655	1.3754	Potri.010G127600	pink
evm.TU.HIC_ASM_14.445	ME	#N/A	0.747766	1.07424	Potri.017G010300	pink
evm.TU.HIC_ASM_3.1662	CE	#N/A	0.267384	0.244251	Potri.013G113700	pink
evm.TU.HIC_ASM_10.802	ME	#N/A	0.937713	1.88565	Potri.011G110200	pink
evm.TU.HIC_ASM_8.1653	ME	#N/A	0.90176	1.5654	#N/A	pink
evm.TU.HIC_ASM_8.1915	ME	#N/A	0.939615	1.92228	Potri.004G037800	pink
evm.TU.HIC_ASM_7.1184	ME	#N/A	0.941646	1.9139	Potri.T028202	pink
evm.TU.HIC_ASM_0.462	ME	#N/A	0.896959	1.53717	Potri.019G013300	pink
evm.TU.HIC_ASM_11.1037	ME	#N/A	0.724927	0.904721	Potri.016G139800	pink
evm.TU.HIC_ASM_5.682	ME	#N/A	0.903442	1.56912	Potri.018G138451	pink
evm.TU.HIC_ASM_18.60	ME	#N/A	0.941024	1.91941	Potri.012G050100	pink
evm.TU.HIC_ASM_9.1318	CE	#N/A	0.207368	0.187689	Potri.003G084400	pink
evm.TU.HIC_ASM_1.1838	ME	#N/A	0.970031	2.27723	Potri.006G202600	pink
evm.TU.HIC_ASM_2.1205	CE	#N/A	0.168882	0.121834	Potri.009G140000	pink
evm.TU.HIC_ASM_7.1729	ME	#N/A	0.374966	0.321208	Potri.005G199800	pink
evm.TU.HIC_ASM_7.1347	CE	#N/A	0.228623	0.224125	Potri.005G147200	pink
evm.TU.HIC_ASM_12.1189	ME	#N/A	0.352299	0.440132	#N/A	pink
evm.TU.HIC_ASM_13.648	CE	#N/A	0.160779	0.181892	Potri.015G064400	pink
evm.TU.HIC_ASM_10.1144	ME	#N/A	0.257149	0.313374	Potri.011G155100	pink
evm.TU.HIC_ASM_12.667	ME	#N/A	0.93912	1.91433	Potri.013G070300	pink
evm.TU.HIC_ASM_0.68	ME	#N/A	0.882865	1.44813	Potri.019G131800	pink
evm.TU.HIC_ASM_6.290	ME	#N/A	0.882115	1.41848	Potri.001G029700	pink
evm.TU.HIC_ASM_17.1158	ME	WRKY	0.825706	1.57507	Potri.014G155100	pink
evm.TU.HIC_ASM_4.609	CE	MYB	0.153098	0.128523	Potri.008G062700	pink
evm.TU.HIC_ASM_16.538	ME	#N/A	0.927917	1.91451	Potri.007G050300	pink
evm.TU.HIC_ASM_17.1028	ME	#N/A	0.372381	0.372988	#N/A	pink
evm.TU.HIC_ASM_6.409	ME	#N/A	0.690007	0.946908	Potri.001G046100	pink
evm.TU.HIC_ASM_2.1468	ME	#N/A	0.920846	1.80557	Potri.009G169900	pink
evm.TU.HIC_ASM_15.1472	ME	#N/A	0.985874	2.53949	Potri.002G132500	pink
evm.TU.HIC_ASM_15.1963	ME	#N/A	0.785599	0.955085	Potri.002G180100	pink
evm.TU.HIC_ASM_11.756	ME	#N/A	0.871627	1.36518	Potri.016G104500	pink
evm.TU.HIC_ASM_3.124	ME	#N/A	0.733218	1.01224	Potri.010G241600	pink
evm.TU.HIC_ASM_9.961	ME	#N/A	0.823397	1.33114	Potri.003G119100	pink
evm.TU.HIC_ASM_0.484	ME	#N/A	0.944105	1.949	Potri.019G004100	pink
evm.TU.HIC_ASM_6.4203	ME	#N/A	0.973272	2.35803	Potri.001G431400	pink
evm.TU.HIC_ASM_7.596	ME	#N/A	0.390097	0.351747	#N/A	pink
evm.TU.HIC_ASM_6.2755	ME	#N/A	0.990298	2.6244	Potri.001G284301	pink
evm.TU.HIC_ASM_14.1119	ME	#N/A	0.453833	0.391727	#N/A	pink
evm.TU.HIC_ASM_9.870	ME	#N/A	0.832762	1.17272	Potri.003G130500	pink
evm.TU.HIC_ASM_8.545	ME	C3H	0.39836	0.331957	Potri.004G169500	pink
evm.TU.HIC_ASM_1.303	ME	bHLH	0.800929	1.08558	Potri.006G037200	pink
evm.TU.HIC_ASM_13.450	ME	#N/A	0.911582	1.69094	Potri.012G069700	pink
evm.TU.HIC_ASM_16.654	ME	#N/A	0.835189	1.26364	Potri.007G064400	pink
evm.TU.HIC_ASM_8.1253	ME	#N/A	0.88248	1.43274	Potri.004G090600	pink
evm.TU.HIC_ASM_10.1109	ME	#N/A	0.804472	1.14579	Potri.011G150100	pink
evm.TU.HIC_ASM_9.548	ME	ERF	0.766118	0.995973	Potri.003G162500	pink
evm.TU.HIC_ASM_15.593	ME	#N/A	0.960146	2.13312	Potri.002G054900	pink
evm.TU.HIC_ASM_6.2959	ME	#N/A	0.898705	1.50503	Potri.001G307800	pink
evm.TU.ORIGINAL_484__FRAGMENT_2.5	CE	#N/A	0.280663	0.274407	#N/A	pink
evm.TU.HIC_ASM_7.2257	ME	#N/A	0.701604	0.959949	Potri.005G245900	pink
evm.TU.HIC_ASM_11.1143	ME	#N/A	0.88979	1.68946	Potri.016G005300	pink
evm.TU.HIC_ASM_3.1170	ME	#N/A	0.77749	1.00097	Potri.010G131500	pink
evm.TU.HIC_ASM_6.1561	ME	#N/A	0.860692	1.39989	Potri.001G162500	pink
evm.TU.HIC_ASM_16.468	ME	#N/A	0.918787	1.71978	Potri.007G044500	pink
evm.TU.HIC_ASM_13.545	ME	#N/A	0.821456	1.47657	#N/A	pink
evm.TU.HIC_ASM_8.1145	ME	MYB	0.998404	2.79287	Potri.004G115600	pink
evm.TU.HIC_ASM_9.845	ME	WRKY	0.955021	2.089	Potri.003G132700	pink
evm.TU.HIC_ASM_17.719	ME	#N/A	0.942194	1.92563	Potri.014G113000	pink
evm.TU.HIC_ASM_3.740	ME	#N/A	0.423387	0.348142	#N/A	pink
evm.TU.HIC_ASM_1.979	ME	#N/A	0.865886	1.39346	Potri.006G104100	pink
evm.TU.HIC_ASM_2.1189	CE	#N/A	0.301669	0.256873	Potri.009G142800	pink
evm.TU.HIC_ASM_6.2740	ME	#N/A	0.794345	1.18371	Potri.009G077200	pink
evm.TU.HIC_ASM_5.918	CE	#N/A	0.312614	0.253412	#N/A	pink
evm.TU.HIC_ASM_1.2598	ME	#N/A	0.493536	0.516316	Potri.018G018900	pink
evm.TU.HIC_ASM_9.1036	ME	WRKY	0.889027	1.48296	Potri.003G111900	pink
evm.TU.HIC_ASM_18.56	CE	#N/A	0.286601	0.245812	Potri.012G049700	pink
evm.TU.HIC_ASM_12.1199	TS	NF-YB	1	2.82843	Potri.013G019600	pink
evm.TU.FRAGSCAFF_75__FRAGMENT_2.3	CE	#N/A	0.254489	0.227866	#N/A	pink
evm.TU.HIC_ASM_12.514	ME	WRKY	0.878327	1.40355	Potri.013G090300	pink
evm.TU.HIC_ASM_15.904	ME	#N/A	0.896884	1.73155	Potri.002G083800	pink
evm.TU.HIC_ASM_6.3351	ME	#N/A	0.985	2.52331	Potri.001G355200	pink
evm.TU.FRAGSCAFF_29__FRAGMENT_4.31	ME	#N/A	0.6972	1.05517	#N/A	pink
evm.TU.HIC_ASM_6.2757	ME	#N/A	0.979374	2.42316	Potri.001G284301	pink
evm.TU.HIC_ASM_3.670	ME	LBD	0.767436	1.19776	Potri.010G184400	pink
evm.TU.HIC_ASM_3.188	CE	#N/A	0.20383	0.218993	#N/A	pink
evm.TU.HIC_ASM_8.1771	ME	#N/A	0.941689	1.95639	Potri.004G017600	pink
evm.TU.HIC_ASM_17.1272	ME	LBD	0.944117	1.99615	Potri.014G167100	pink
evm.TU.HIC_ASM_0.241	ME	#N/A	0.864224	1.39273	Potri.019G091400	pink
evm.TU.HIC_ASM_15.1188	ME	#N/A	0.980177	2.43874	Potri.005G150501	pink
evm.TU.HIC_ASM_6.2977	ME	#N/A	0.981012	2.45645	Potri.001G309900	pink
evm.TU.HIC_ASM_4.1769	ME	#N/A	0.966912	2.24523	Potri.008G213100	pink
evm.TU.HIC_ASM_6.3725	ME	HD-ZIP	0.838674	1.46528	Potri.001G395100	pink
evm.TU.HIC_ASM_16.530	ME	#N/A	0.967742	2.24061	Potri.007G049500	pink
evm.TU.HIC_ASM_12.668	ME	#N/A	0.887976	1.61902	#N/A	pink
evm.TU.HIC_ASM_12.1244	ME	#N/A	0.399057	0.412393	#N/A	pink
evm.TU.HIC_ASM_13.947	ME	#N/A	0.78228	1.21126	Potri.015G093400	pink
evm.TU.HIC_ASM_2.892	ME	#N/A	0.9991	2.80823	Potri.009G106000	pink
evm.TU.HIC_ASM_18.723	CE	#N/A	0.330764	0.238359	Potri.012G078100	pink
evm.TU.HIC_ASM_17.1607	ME	#N/A	0.506026	0.455624	Potri.014G178200	pink
evm.TU.FRAGSCAFF_75__FRAGMENT_3.9	ME	#N/A	0.69345	0.644293	#N/A	pink
evm.TU.HIC_ASM_7.2570	ME	#N/A	0.973256	2.32192	Potri.005G257200	pink
evm.TU.HIC_ASM_17.414	CE	#N/A	0.177869	0.130219	Potri.014G057400	pink
evm.TU.HIC_ASM_9.1905	ME	#N/A	0.985416	2.53156	Potri.003G007900	pink
evm.TU.HIC_ASM_3.1389	ME	#N/A	0.90369	1.68626	Potri.010G116700	pink
evm.TU.HIC_ASM_8.1544	ME	#N/A	0.747877	0.884478	Potri.004G068100	pink
evm.TU.HIC_ASM_17.210	ME	#N/A	0.896423	1.79303	Potri.014G034500	pink
evm.TU.HIC_ASM_6.2264	ME	#N/A	0.787838	1.29063	#N/A	pink
evm.TU.HIC_ASM_1.500	ME	#N/A	0.843363	1.35502	Potri.006G055600	pink
evm.TU.HIC_ASM_7.2480	CE	#N/A	0.319567	0.262483	Potri.002G013100	pink
evm.TU.HIC_ASM_17.675	TS	#N/A	1	2.82843	Potri.014G108800	pink
evm.TU.HIC_ASM_18.383	ME	#N/A	0.448416	0.459437	#N/A	pink
evm.TU.HIC_ASM_0.515	CE	#N/A	0.369305	0.257896	Potri.T010600	pink
evm.TU.HIC_ASM_0.726	ME	#N/A	0.354013	0.305645	Potri.019G033500	pink
evm.TU.HIC_ASM_8.2062	ME	#N/A	0.91765	1.71554	Potri.004G053800	pink
evm.TU.HIC_ASM_15.1942	ME	#N/A	0.811991	1.13961	Potri.002G177700	pink
evm.TU.ORIGINAL_437__FRAGMENT_2.34	ME	#N/A	0.818647	1.27236	#N/A	pink
evm.TU.HIC_ASM_12.961	ME	#N/A	0.775821	1.0088	Potri.013G045000	pink
evm.TU.HIC_ASM_15.1187	ME	#N/A	0.982893	2.48839	#N/A	pink
evm.TU.HIC_ASM_14.776	CE	#N/A	0.243331	0.190351	Potri.017G055600	pink
evm.TU.HIC_ASM_15.1741	ME	#N/A	0.724226	1.26106	Potri.014G080200	pink
evm.TU.HIC_ASM_18.946	ME	WRKY	0.803311	1.41915	Potri.012G101000	pink
evm.TU.HIC_ASM_10.159	ME	#N/A	0.90415	1.55997	Potri.011G053300	pink
evm.TU.HIC_ASM_12.787	ME	ERF	0.863776	1.35392	Potri.013G056700	pink
evm.TU.HIC_ASM_7.711	ME	#N/A	0.760905	1.00123	Potri.005G081300	pink
evm.TU.HIC_ASM_13.638	ME	#N/A	0.904446	1.63545	Potri.012G069700	pink
evm.TU.HIC_ASM_3.1780	ME	#N/A	0.917396	1.7478	Potri.010G082800	pink
evm.TU.HIC_ASM_5.683	ME	#N/A	0.953485	2.0826	Potri.018G138401	pink
evm.TU.ORIGINAL_223.3	CE	#N/A	0.200679	0.184992	#N/A	pink
evm.TU.ORIGINAL_157__FRAGMENT_1.5	ME	#N/A	0.524033	0.477948	#N/A	pink
evm.TU.FRAGSCAFF_36.19	ME	#N/A	0.768331	1.18136	#N/A	pink
evm.TU.HIC_ASM_13.352	ME	#N/A	0.907494	1.72159	Potri.015G042200	pink
evm.TU.HIC_ASM_8.286	ME	#N/A	0.791372	1.02643	Potri.004G201500	pink
evm.TU.HIC_ASM_0.1011	ME	#N/A	0.869977	1.42008	Potri.019G057900	pink
evm.TU.HIC_ASM_0.150	ME	#N/A	0.975851	2.38771	Potri.019G105600	pink
evm.TU.HIC_ASM_2.874	ME	#N/A	0.876936	1.44037	Potri.009G104100	pink
evm.TU.HIC_ASM_13.1330	ME	bHLH	0.863671	1.42611	Potri.015G134300	pink
evm.TU.ORIGINAL_425.1	CE	#N/A	0.296053	0.242511	#N/A	pink
evm.TU.HIC_ASM_9.994	ME	#N/A	0.688978	0.836376	Potri.003G116300	pink
evm.TU.HIC_ASM_15.404	ME	ERF	0.992518	2.66828	Potri.002G039200	pink
evm.TU.ORIGINAL_439__FRAGMENT_1.30	ME	#N/A	0.914421	1.81167	#N/A	pink
evm.TU.HIC_ASM_16.529	ME	#N/A	0.848552	1.46464	Potri.007G049400	pink
evm.TU.HIC_ASM_15.1104	ME	#N/A	0.632692	0.803871	Potri.002G101600	pink
evm.TU.HIC_ASM_0.658	ME	#N/A	0.784268	1.3466	Potri.019G020700	pink
evm.TU.HIC_ASM_12.249	ME	#N/A	0.997992	2.7839	Potri.013G122100	pink
evm.TU.HIC_ASM_14.220	CE	#N/A	0.251307	0.218506	Potri.017G131600	pink
evm.TU.HIC_ASM_3.1809	ME	#N/A	0.931604	1.98203	Potri.010G080200	pink
evm.TU.HIC_ASM_1.904	ME	#N/A	0.530141	0.435339	Potri.006G095700	pink
evm.TU.HIC_ASM_6.1560	ME	#N/A	0.85363	1.35416	Potri.001G162500	pink
evm.TU.HIC_ASM_10.1130	ME	#N/A	0.701881	0.850189	Potri.011G153000	pink
evm.TU.HIC_ASM_14.1175	ME	#N/A	0.826164	1.5415	Potri.017G098800	pink
evm.TU.ORIGINAL_494.57	ME	#N/A	0.708693	0.90474	#N/A	pink
evm.TU.HIC_ASM_9.1249	ME	#N/A	0.9914	2.64733	Potri.003G091300	pink
evm.TU.HIC_ASM_0.562	ME	#N/A	0.950236	2.04301	Potri.019G004100	pink
evm.TU.HIC_ASM_1.652	ME	#N/A	0.926283	1.74711	Potri.006G070400	pink
evm.TU.HIC_ASM_4.857	ME	#N/A	0.934724	1.87474	Potri.008G114600	pink
evm.TU.HIC_ASM_7.2381	ME	#N/A	0.878217	1.51602	Potri.005G258800	pink
evm.TU.HIC_ASM_12.56	ME	#N/A	0.768394	0.98458	Potri.019G120300	pink
evm.TU.HIC_ASM_3.1870	ME	ERF	0.879424	1.44486	Potri.010G072400	pink
evm.TU.HIC_ASM_14.420	CE	#N/A	0.426617	0.277329	Potri.017G152900	pink
evm.TU.HIC_ASM_13.389	ME	bHLH	0.876747	1.34941	Potri.015G046300	pink
evm.TU.HIC_ASM_15.774	ME	#N/A	0.789582	1.23747	Potri.002G071100	pink
evm.TU.HIC_ASM_1.1774	ME	#N/A	0.917924	1.67118	Potri.006G195700	pink
evm.TU.HIC_ASM_6.1395	ME	#N/A	0.427695	0.441486	#N/A	pink
evm.TU.HIC_ASM_9.509	ME	#N/A	0.829387	1.49037	#N/A	pink
evm.TU.HIC_ASM_6.3535	ME	BES1	0.841692	1.28357	Potri.001G372500	pink
evm.TU.HIC_ASM_3.283	ME	#N/A	0.877304	1.85874	Potri.010G223600	pink
evm.TU.HIC_ASM_3.120	CE	#N/A	0.29716	0.282712	Potri.010G242200	pink
evm.TU.HIC_ASM_10.919	ME	#N/A	0.894983	1.5206	Potri.T022800	pink
evm.TU.ORIGINAL_435__FRAGMENT_2.2	ME	#N/A	0.97627	2.38765	#N/A	pink
evm.TU.HIC_ASM_16.1092	CE	#N/A	0.23213	0.230081	Potri.007G131100	pink
evm.TU.HIC_ASM_1.104	ME	#N/A	0.768223	1.17871	Potri.006G010900	pink
evm.TU.ORIGINAL_134__FRAGMENT_2.23	ME	#N/A	0.863279	1.47193	#N/A	pink
evm.TU.HIC_ASM_11.910	ME	#N/A	0.982558	2.48423	Potri.016G125000	pink
evm.TU.HIC_ASM_9.768	ME	#N/A	0.809364	1.23289	Potri.003G140100	pink
evm.TU.HIC_ASM_9.1044	ME	#N/A	0.868823	1.44122	Potri.001G122400	pink
evm.TU.FRAGSCAFF_89__FRAGMENT_4.1	ME	#N/A	0.557485	0.501388	#N/A	pink
evm.TU.HIC_ASM_1.2680	ME	NAC	0.760234	1.33869	Potri.006G277000	pink
evm.TU.HIC_ASM_6.3698	ME	HD-ZIP	0.757457	1.19259	Potri.001G395100	pink
evm.TU.HIC_ASM_10.23	ME	#N/A	0.893015	1.51013	Potri.004G061300	pink
evm.TU.HIC_ASM_5.1371	ME	#N/A	0.760979	0.868809	Potri.006G226900	pink
evm.TU.ORIGINAL_469__FRAGMENT_2.5	ME	#N/A	0.805936	1.19698	#N/A	pink
evm.TU.HIC_ASM_15.1713	ME	ERF	0.976139	2.37565	Potri.002G153500	pink
evm.TU.FRAGSCAFF_75__FRAGMENT_3.57	ME	#N/A	0.976242	2.38328	#N/A	pink
evm.TU.HIC_ASM_3.502	ME	LBD	0.970932	2.29853	Potri.010G200400	pink
evm.TU.HIC_ASM_1.950	ME	#N/A	0.859452	1.61425	Potri.006G101100	pink
evm.TU.HIC_ASM_7.1200	ME	#N/A	0.846572	1.46792	Potri.005G131000	pink
evm.TU.HIC_ASM_8.1945	ME	#N/A	0.878393	1.49718	Potri.011G051000	pink
evm.TU.HIC_ASM_15.2623	ME	#N/A	0.898537	1.52623	Potri.002G254000	pink
evm.TU.FRAGSCAFF_27__FRAGMENT_2.25	ME	#N/A	0.820415	1.35816	#N/A	pink
evm.TU.HIC_ASM_7.1114	ME	#N/A	0.845828	1.32592	Potri.005G120300	pink
evm.TU.HIC_ASM_15.1435	ME	#N/A	0.891702	1.47905	Potri.002G128500	pink
evm.TU.HIC_ASM_6.1467	CE	#N/A	0.25953	0.220016	Potri.001G152700	pink
evm.TU.HIC_ASM_6.40	ME	#N/A	0.879096	1.43621	Potri.001G009200	pink
evm.TU.HIC_ASM_12.1178	CE	#N/A	0.259594	0.20361	Potri.013G021100	pink
evm.TU.HIC_ASM_15.314	CE	#N/A	0.256872	0.19073	Potri.002G030800	pink
evm.TU.HIC_ASM_15.1282	ME	#N/A	0.542743	0.6463	Potri.008G070400	pink
evm.TU.HIC_ASM_14.583	ME	#N/A	0.72557	0.856153	Potri.017G005700	pink
evm.TU.HIC_ASM_9.1933	ME	#N/A	0.781551	1.21139	Potri.003G002800	pink
evm.TU.ORIGINAL_402__FRAGMENT_1.2	ME	#N/A	0.889387	1.52594	#N/A	pink
evm.TU.HIC_ASM_7.980	CE	#N/A	0.315547	0.23391	#N/A	pink
evm.TU.HIC_ASM_10.891	ME	#N/A	0.825607	1.19758	Potri.011G127800	pink
evm.TU.HIC_ASM_9.1110	ME	#N/A	0.98086	2.45051	Potri.003G105300	pink
evm.TU.HIC_ASM_3.579	ME	WOX	0.9944	2.70703	Potri.010G192100	pink
evm.TU.HIC_ASM_1.1738	ME	#N/A	0.987854	2.57777	Potri.006G192100	pink
evm.TU.HIC_ASM_16.891	ME	#N/A	0.537834	0.543752	Potri.007G107600	pink
evm.TU.HIC_ASM_3.1364	CE	#N/A	0.385487	0.275853	Potri.010G119700	pink
evm.TU.HIC_ASM_15.2596	ME	#N/A	0.758074	1.05819	Potri.002G256500	pink
evm.TU.HIC_ASM_0.661	ME	#N/A	0.768624	1.19288	Potri.019G020700	pink
evm.TU.HIC_ASM_1.1614	ME	#N/A	0.993325	2.68484	Potri.006G181200	pink
evm.TU.HIC_ASM_3.1290	ME	#N/A	0.448945	0.365044	Potri.010G119700	pink
evm.TU.HIC_ASM_16.1261	ME	#N/A	0.840587	1.38992	Potri.007G064900	pink
evm.TU.HIC_ASM_1.1721	ME	#N/A	0.97615	2.38824	Potri.006G192100	pink
evm.TU.HIC_ASM_6.2611	ME	#N/A	0.98981	2.6176	Potri.001G270900	pink
evm.TU.HIC_ASM_15.2245	ME	#N/A	0.684028	0.856709	#N/A	pink
evm.TU.HIC_ASM_11.206	ME	#N/A	0.888428	1.45761	Potri.016G049600	pink
evm.TU.HIC_ASM_16.1139	ME	HD-ZIP	0.859384	1.42194	Potri.007G135100	pink
evm.TU.HIC_ASM_8.1835	ME	#N/A	0.922841	1.81632	Potri.T090100	pink
evm.TU.HIC_ASM_7.1314	ME	#N/A	0.917182	1.7663	Potri.005G142900	pink
evm.TU.HIC_ASM_18.1253	ME	#N/A	0.968012	2.25096	Potri.012G136800	pink
evm.TU.HIC_ASM_7.1537	ME	#N/A	0.728427	0.787845	Potri.005G179900	pink
evm.TU.HIC_ASM_5.5	ME	#N/A	0.723872	0.926435	Potri.018G059800	pink
evm.TU.HIC_ASM_12.26	ME	#N/A	0.983907	2.51178	Potri.013G154400	pink
evm.TU.HIC_ASM_4.1304	ME	ERF	0.942135	1.9179	Potri.008G166000	pink
evm.TU.HIC_ASM_7.2022	ME	#N/A	0.92276	1.95829	Potri.005G221000	pink
evm.TU.HIC_ASM_10.513	CE	#N/A	0.152213	0.132085	Potri.004G004800	pink
evm.TU.HIC_ASM_11.1209	ME	#N/A	0.957843	2.13359	Potri.016G015600	pink
evm.TU.HIC_ASM_15.2217	ME	#N/A	0.815957	1.27671	Potri.T035400	pink
evm.TU.HIC_ASM_3.2017	ME	#N/A	0.92562	1.82308	Potri.T112000	pink
evm.TU.HIC_ASM_7.105	ME	#N/A	0.356843	0.346334	Potri.005G014566	pink
evm.TU.HIC_ASM_3.883	TS	#N/A	1	2.82843	#N/A	pink
evm.TU.HIC_ASM_3.1778	ME	#N/A	0.827571	1.29757	Potri.010G083000	pink
evm.TU.HIC_ASM_11.984	ME	#N/A	0.971373	2.29767	Potri.016G132900	pink
evm.TU.HIC_ASM_4.1760	ME	#N/A	0.98912	2.60179	Potri.008G212100	pink
evm.TU.FRAGSCAFF_49__FRAGMENT_2.2	ME	#N/A	0.896392	1.88269	#N/A	pink
evm.TU.ORIGINAL_200.6	ME	#N/A	0.996772	2.75768	#N/A	pink
evm.TU.HIC_ASM_15.1673	ME	#N/A	0.984817	2.52242	Potri.002G149300	pink
evm.TU.HIC_ASM_17.676	TS	#N/A	1	2.82843	Potri.014G108900	pink
evm.TU.HIC_ASM_2.1242	ME	#N/A	0.910103	1.73742	Potri.009G145000	pink
evm.TU.HIC_ASM_8.2070	ME	#N/A	0.998361	2.79194	Potri.004G054800	pink
evm.TU.HIC_ASM_6.106	ME	#N/A	0.855702	1.23568	Potri.001G003200	pink
evm.TU.HIC_ASM_3.2012	CE	#N/A	0.254024	0.242033	#N/A	pink
evm.TU.HIC_ASM_9.727	ME	MYB	0.838468	1.31846	Potri.003G144200	pink
evm.TU.FRAGSCAFF_49__FRAGMENT_1.15	ME	#N/A	0.93201	1.9116	#N/A	pink
evm.TU.HIC_ASM_18.143	ME	#N/A	0.924322	1.75377	Potri.012G050100	pink
evm.TU.HIC_ASM_11.12	ME	#N/A	0.833524	1.1371	Potri.008G096700	pink
evm.TU.HIC_ASM_1.347	ME	#N/A	0.799438	1.11686	Potri.006G041600	pink
evm.TU.ORIGINAL_113.77	ME	#N/A	0.940795	1.90927	#N/A	pink
evm.TU.HIC_ASM_12.93	ME	#N/A	0.958316	2.12616	#N/A	pink
evm.TU.HIC_ASM_2.1289	ME	#N/A	0.625048	0.686861	Potri.004G188900	pink
evm.TU.HIC_ASM_7.2583	ME	#N/A	0.875399	1.44997	Potri.005G258800	pink
evm.TU.HIC_ASM_0.280	CE	#N/A	0.173722	0.161261	Potri.019G086700	pink
evm.TU.ORIGINAL_458.12	ME	#N/A	0.775486	1.28811	#N/A	pink
evm.TU.HIC_ASM_0.313	ME	#N/A	0.922851	1.75313	Potri.019G109925	pink
evm.TU.HIC_ASM_7.2132	CE	#N/A	0.220369	0.220835	Potri.002G029600	pink
evm.TU.HIC_ASM_6.3116	ME	#N/A	0.78255	1.24145	Potri.001G331100	pink
evm.TU.FRAGSCAFF_17__FRAGMENT_2.24	ME	#N/A	0.769646	1.36522	#N/A	pink
evm.TU.HIC_ASM_14.379	ME	#N/A	0.694408	0.818372	Potri.017G146300	pink
evm.TU.HIC_ASM_9.692_evm.TU.HIC_ASM_9.693_evm.TU.HIC_ASM_9.694	ME	bHLH	0.818227	1.07336	Potri.003G147300	pink
evm.TU.HIC_ASM_8.1055	ME	#N/A	0.891216	1.87414	#N/A	pink
evm.TU.HIC_ASM_6.313	ME	#N/A	0.824581	1.25878	Potri.001G032400	pink
evm.TU.HIC_ASM_15.824	ME	#N/A	0.975024	2.38406	Potri.002G076300	pink
evm.TU.HIC_ASM_0.245	TS	#N/A	1	2.82843	Potri.019G090900	pink
evm.TU.HIC_ASM_1.1746	ME	#N/A	0.919128	1.69435	Potri.006G193000	pink
evm.TU.HIC_ASM_0.282	ME	#N/A	0.661952	0.798795	Potri.019G086500	pink
evm.TU.HIC_ASM_8.1128	ME	#N/A	0.794018	1.07288	Potri.004G117300	pink
evm.TU.HIC_ASM_1.1010	ME	#N/A	0.995838	2.73757	Potri.006G107000	pink
evm.TU.HIC_ASM_4.1012	ME	#N/A	0.793752	1.2775	Potri.008G128700	pink
evm.TU.HIC_ASM_3.937	ME	#N/A	0.772718	1.11741	Potri.010G157900	pink
evm.TU.HIC_ASM_15.417	ME	LBD	0.937956	1.90901	Potri.002G041100	pink
evm.TU.HIC_ASM_10.109	ME	#N/A	0.789053	1.21902	Potri.011G059500	pink
evm.TU.HIC_ASM_14.667	ME	#N/A	0.843162	1.32214	Potri.017G039600	pink
evm.TU.HIC_ASM_17.483	ME	#N/A	0.98553	2.54419	Potri.014G068900	pink
evm.TU.HIC_ASM_17.227	ME	#N/A	0.890345	1.53978	Potri.014G036200	pink
evm.TU.HIC_ASM_9.850	ME	#N/A	0.58158	0.674615	Potri.001G099500	pink
evm.TU.HIC_ASM_7.209	ME	NF-YB	0.997274	2.76839	Potri.005G027400	pink
evm.TU.HIC_ASM_9.1893	ME	#N/A	0.91638	1.72413	Potri.003G007900	pink
evm.TU.HIC_ASM_1.1729	ME	#N/A	0.971141	2.28976	Potri.006G193000	pink
evm.TU.HIC_ASM_7.1318	ME	#N/A	0.868975	1.37275	Potri.005G143900	pink
evm.TU.HIC_ASM_16.131	ME	#N/A	0.912611	1.76041	Potri.007G012400	pink
evm.TU.HIC_ASM_16.1301	ME	#N/A	0.82797	1.54303	Potri.007G074400	pink
evm.TU.HIC_ASM_0.415	ME	#N/A	0.915238	1.6702	#N/A	pink
evm.TU.HIC_ASM_7.1784	ME	#N/A	0.99875	2.80048	Potri.005G200500	pink
evm.TU.HIC_ASM_0.326	ME	#N/A	0.991619	2.65083	Potri.019G078600	pink
evm.TU.HIC_ASM_6.2553	ME	#N/A	0.818013	1.22732	Potri.001G263200	pink
evm.TU.HIC_ASM_7.231	ME	#N/A	0.783109	1.04917	Potri.005G030800	pink
evm.TU.FRAGSCAFF_75__FRAGMENT_3.53	ME	#N/A	0.962005	2.16824	#N/A	pink
evm.TU.HIC_ASM_8.869	ME	#N/A	0.956161	2.11544	Potri.004G148900	pink
evm.TU.HIC_ASM_15.848	ME	MIKC_MADS	0.935862	1.88066	Potri.002G079000	pink
evm.TU.HIC_ASM_4.1102	ME	#N/A	0.894724	1.5034	Potri.008G145300	pink
evm.TU.HIC_ASM_3.1869	ME	ERF	0.962331	2.16365	Potri.010G072600	pink
evm.TU.HIC_ASM_15.1253	ME	bZIP	0.811945	1.28198	Potri.002G115900	pink
evm.TU.ORIGINAL_232.2	ME	#N/A	0.262364	0.407763	#N/A	pink
evm.TU.FRAGSCAFF_89__FRAGMENT_4.5	ME	#N/A	0.832747	1.36148	#N/A	pink
evm.TU.HIC_ASM_7.1110	ME	#N/A	0.967488	2.25635	Potri.005G119601	pink
evm.TU.HIC_ASM_4.103	TS	#N/A	1	2.82843	Potri.010G246400	pink
evm.TU.HIC_ASM_5.628	ME	#N/A	0.394589	0.34784	Potri.018G146500	pink
evm.TU.HIC_ASM_15.2030	ME	#N/A	0.924838	1.77576	Potri.002G187400	pink
evm.TU.HIC_ASM_7.1319	ME	#N/A	0.975863	2.37699	Potri.005G144000	pink
evm.TU.HIC_ASM_6.1032	ME	#N/A	0.959788	2.15863	Potri.001G106800	pink
evm.TU.HIC_ASM_14.1204	ME	#N/A	0.91972	1.82221	Potri.T179201	pink
evm.TU.HIC_ASM_16.840	ME	#N/A	0.992156	2.66294	Potri.007G103400	pink
evm.TU.HIC_ASM_10.591	ME	WRKY	0.867016	1.65707	Potri.011G079300	pink
evm.TU.HIC_ASM_11.178	ME	#N/A	0.947977	1.97919	Potri.016G046000	pink
evm.TU.HIC_ASM_3.478	ME	#N/A	0.914471	1.92785	#N/A	pink
evm.TU.HIC_ASM_0.688	ME	#N/A	0.903529	1.66826	#N/A	pink
evm.TU.HIC_ASM_0.514	TS	#N/A	1	2.82843	Potri.T005601	pink
evm.TU.HIC_ASM_12.153	ME	#N/A	0.846337	1.19937	Potri.005G047800	pink
evm.TU.HIC_ASM_16.1177	ME	#N/A	0.499404	0.624944	Potri.T000666	pink
evm.TU.HIC_ASM_7.2154	ME	#N/A	0.73646	1.33056	Potri.005G235500	pink
evm.TU.HIC_ASM_14.142	ME	#N/A	0.873009	1.42241	Potri.017G122900	pink
evm.TU.HIC_ASM_1.962	TS	#N/A	1	2.82843	Potri.006G102400	pink
evm.TU.HIC_ASM_5.1079	ME	#N/A	0.9942	2.70338	Potri.018G094000	pink
evm.TU.HIC_ASM_7.1735	ME	#N/A	0.99422	2.70396	Potri.005G200700	pink
evm.TU.HIC_ASM_9.1617	TS	#N/A	1	2.82843	Potri.004G232500	pink
evm.TU.HIC_ASM_7.34	ME	#N/A	0.698355	1.02013	Potri.013G004200	pink
evm.TU.HIC_ASM_5.1170	ME	#N/A	0.754551	0.991884	Potri.018G085000	pink
evm.TU.HIC_ASM_11.106	ME	#N/A	0.956393	2.09548	Potri.016G049600	pink
evm.TU.HIC_ASM_14.423	ME	#N/A	0.991719	2.6533	Potri.017G153600	pink
evm.TU.HIC_ASM_18.884	ME	#N/A	0.483399	0.486878	Potri.015G092000	pink
evm.TU.HIC_ASM_17.677	ME	#N/A	0.958377	2.13443	Potri.014G109000	pink
evm.TU.HIC_ASM_13.489	ME	#N/A	0.651781	0.831296	Potri.015G067400	pink
evm.TU.ORIGINAL_437__FRAGMENT_2.6	ME	#N/A	0.741491	1.19638	#N/A	pink
evm.TU.HIC_ASM_11.107	ME	#N/A	0.964654	2.21975	Potri.016G049600	pink
evm.TU.HIC_ASM_7.2042	ME	ERF	0.910104	1.64218	Potri.005G223100	pink
evm.TU.HIC_ASM_6.2963	ME	#N/A	0.862887	1.79917	Potri.T072900	pink
evm.TU.ORIGINAL_157__FRAGMENT_2.6	ME	#N/A	0.918537	1.94191	#N/A	pink
evm.TU.HIC_ASM_15.2579	ME	#N/A	0.824381	1.37562	Potri.002G258700	pink
evm.TU.HIC_ASM_6.3418	ME	#N/A	0.674887	0.898925	Potri.001G362200	pink
evm.TU.FRAGSCAFF_49__FRAGMENT_2.5	ME	#N/A	0.972159	2.34606	#N/A	pink
evm.TU.HIC_ASM_16.1028	ME	#N/A	0.344723	0.39089	Potri.007G125700	pink
evm.TU.HIC_ASM_17.504	ME	#N/A	0.970311	2.2819	Potri.014G070800	pink
evm.TU.HIC_ASM_15.1111	ME	#N/A	0.816246	1.08935	Potri.002G102300	pink
evm.TU.HIC_ASM_8.1276	ME	#N/A	0.924322	1.7683	Potri.004G088300	pink
evm.TU.ORIGINAL_494.58	ME	#N/A	0.845583	1.42736	#N/A	pink
evm.TU.HIC_ASM_1.1188	ME	#N/A	0.894103	1.56244	Potri.006G126500	pink
evm.TU.HIC_ASM_1.107	ME	#N/A	0.814681	1.28462	Potri.006G011200	pink
evm.TU.HIC_ASM_15.346	TS	#N/A	1	2.82843	Potri.005G229400	pink
evm.TU.HIC_ASM_16.219	ME	#N/A	0.665078	0.887686	Potri.007G021200	pink
evm.TU.HIC_ASM_1.1145	ME	#N/A	0.849057	1.34865	Potri.006G121900	pink
evm.TU.HIC_ASM_2.305	ME	#N/A	0.777076	1.09286	Potri.009G047600	pink
evm.TU.HIC_ASM_6.980	ME	#N/A	0.696843	0.777336	Potri.003G130301	pink
evm.TU.HIC_ASM_15.1810	ME	#N/A	0.891014	1.53	Potri.002G163700	pink
evm.TU.HIC_ASM_12.168	ME	#N/A	0.911455	1.68712	#N/A	pink
evm.TU.HIC_ASM_6.558	ME	#N/A	0.963656	2.20576	Potri.001G061700	pink
evm.TU.HIC_ASM_6.2023	ME	NAC	0.780451	1.3745	Potri.001G206900	pink
evm.TU.HIC_ASM_7.1786	ME	#N/A	0.802623	1.47396	Potri.005G200700	pink
evm.TU.HIC_ASM_1.310	ME	#N/A	0.952483	2.13895	#N/A	pink
evm.TU.HIC_ASM_15.549	ME	#N/A	0.901312	1.56762	#N/A	pink
evm.TU.HIC_ASM_5.791	ME	#N/A	0.764407	1.22979	Potri.018G128600	pink
evm.TU.HIC_ASM_10.314	ME	#N/A	0.751229	0.868837	Potri.011G037400	pink
evm.TU.HIC_ASM_8.758	ME	#N/A	0.971243	2.33438	Potri.004G148900	pink
evm.TU.HIC_ASM_15.1591	ME	#N/A	0.998863	2.80299	Potri.002G145500	pink
evm.TU.HIC_ASM_7.1632	ME	#N/A	0.835816	1.34208	Potri.005G189300	pink
evm.TU.HIC_ASM_9.1784	ME	#N/A	0.906559	1.70746	Potri.003G022400	pink
evm.TU.FRAGSCAFF_85__FRAGMENT_2.1	ME	#N/A	0.889424	1.49578	#N/A	pink
evm.TU.HIC_ASM_1.106	ME	#N/A	0.796082	1.20175	Potri.006G011200	pink
evm.TU.HIC_ASM_5.150	ME	#N/A	0.616142	0.614623	#N/A	pink
evm.TU.HIC_ASM_14.132	ME	#N/A	0.940223	1.89842	Potri.017G121200	pink
evm.TU.HIC_ASM_10.803	ME	#N/A	0.994445	2.70945	Potri.011G110300	pink
evm.TU.HIC_ASM_11.1002	ME	#N/A	0.938208	2.03614	Potri.016G134800	pink
evm.TU.HIC_ASM_14.58	ME	#N/A	0.971471	2.31003	#N/A	pink
evm.TU.HIC_ASM_4.1767	ME	#N/A	0.891545	1.49373	Potri.008G212500	pink
evm.TU.HIC_ASM_7.1375	ME	#N/A	0.787419	1.07835	Potri.005G150501	pink
evm.TU.HIC_ASM_17.588	ME	#N/A	0.802465	1.4849	#N/A	pink
evm.TU.HIC_ASM_18.540	ME	#N/A	0.83201	1.33158	Potri.012G001000	pink
evm.TU.HIC_ASM_6.2769	CE	#N/A	0.322894	0.284412	Potri.017G100000	pink
evm.TU.HIC_ASM_14.670	TS	#N/A	1	2.82843	Potri.017G040200	pink
evm.TU.HIC_ASM_16.17	ME	#N/A	0.979313	2.42475	Potri.007G002000	pink
evm.TU.HIC_ASM_11.189	ME	#N/A	0.944636	2.07827	Potri.016G047700	pink
evm.TU.HIC_ASM_8.708	ME	#N/A	0.928053	1.85386	#N/A	pink
evm.TU.HIC_ASM_7.2442	ME	#N/A	0.883115	1.53187	Potri.005G244800	pink
evm.TU.HIC_ASM_1.1453	ME	#N/A	0.28027	0.330732	Potri.003G058300	pink
evm.TU.HIC_ASM_7.452	TS	#N/A	1	2.82843	#N/A	pink
evm.TU.HIC_ASM_4.785	ME	#N/A	0.950444	2.0514	Potri.008G110600	pink
evm.TU.HIC_ASM_17.40	ME	#N/A	0.831143	1.4181	Potri.014G013000	pink
evm.TU.HIC_ASM_15.1742	ME	#N/A	0.806818	1.13035	#N/A	pink
evm.TU.HIC_ASM_1.19	TS	#N/A	1	2.82843	Potri.006G002000	pink
evm.TU.HIC_ASM_16.270	ME	#N/A	0.930031	1.99117	#N/A	pink
evm.TU.HIC_ASM_4.1277	TS	#N/A	1	2.82843	Potri.008G163200	pink
evm.TU.HIC_ASM_12.447	ME	ERF	0.961523	2.17845	Potri.013G101100	pink
evm.TU.HIC_ASM_16.699	ME	#N/A	0.849081	1.42091	Potri.007G089900	pink
evm.TU.HIC_ASM_16.1104	ME	#N/A	0.732834	0.86799	Potri.007G132300	pink
evm.TU.HIC_ASM_6.1115	ME	#N/A	0.926003	1.82091	Potri.001G115200	pink
evm.TU.HIC_ASM_14.673	ME	#N/A	0.996011	2.74167	Potri.017G039900	pink
evm.TU.HIC_ASM_2.520	ME	#N/A	0.753746	0.821735	Potri.009G068900	pink
evm.TU.HIC_ASM_6.176	ME	#N/A	0.983443	2.50316	#N/A	pink
evm.TU.HIC_ASM_1.1332	ME	#N/A	0.763557	1.32628	Potri.006G140900	pink
evm.TU.HIC_ASM_1.1002	ME	#N/A	0.892397	1.56237	Potri.006G106300	pink
evm.TU.HIC_ASM_15.2068	ME	#N/A	0.829202	1.37637	#N/A	pink
evm.TU.HIC_ASM_10.798	ME	#N/A	0.563453	0.59836	Potri.001G390800	pink
evm.TU.HIC_ASM_6.673	ME	#N/A	0.999181	2.81005	Potri.T134000	pink
evm.TU.HIC_ASM_8.739	ME	#N/A	0.863401	1.31573	Potri.004G150400	pink
evm.TU.HIC_ASM_3.862	ME	#N/A	0.796887	1.22194	Potri.010G164900	pink
evm.TU.HIC_ASM_5.1100	ME	#N/A	0.970538	2.30294	Potri.018G091900	pink
evm.TU.HIC_ASM_7.2073	ME	GRAS	0.994674	2.71411	Potri.005G226800	pink
evm.TU.HIC_ASM_8.462	TS	#N/A	1	2.82843	Potri.004G179900	pink
evm.TU.HIC_ASM_10.833	TS	#N/A	1	2.82843	Potri.011G118300	pink
evm.TU.HIC_ASM_18.507	ME	#N/A	0.949426	2.11402	Potri.007G089300	pink
evm.TU.HIC_ASM_5.1057	ME	#N/A	0.918612	1.79428	Potri.018G096500	pink
evm.TU.HIC_ASM_5.1193	ME	#N/A	0.871896	1.8553	Potri.018G082700	pink
evm.TU.HIC_ASM_5.991	ME	#N/A	0.996255	2.74679	Potri.018G103400	pink
evm.TU.HIC_ASM_16.835	CE	#N/A	0.298065	0.266299	#N/A	pink
evm.TU.HIC_ASM_2.905	ME	#N/A	0.795258	1.11804	Potri.009G107400	pink
evm.TU.HIC_ASM_2.121	ME	#N/A	0.995291	2.72593	Potri.009G016100	pink
evm.TU.HIC_ASM_7.1704	ME	#N/A	0.812968	1.4411	Potri.002G064000	pink
evm.TU.HIC_ASM_2.158	TS	#N/A	1	2.82843	Potri.009G020300	pink
evm.TU.HIC_ASM_6.3268	ME	#N/A	0.699558	0.952565	Potri.001G346800	pink
evm.TU.HIC_ASM_0.454	ME	#N/A	0.837582	1.40317	Potri.019G014400	pink
evm.TU.HIC_ASM_7.1113	ME	#N/A	0.806085	1.21126	Potri.005G120200	pink
evm.TU.HIC_ASM_8.180	ME	#N/A	0.958085	2.13022	Potri.004G212000	pink
evm.TU.HIC_ASM_14.393	ME	#N/A	0.851654	1.36374	Potri.017G147900	pink
evm.TU.HIC_ASM_6.391	ME	#N/A	0.674462	0.90877	Potri.001G043900	pink
evm.TU.HIC_ASM_2.693	ME	#N/A	0.944216	2.05463	Potri.009G085300	pink
evm.TU.HIC_ASM_15.826	ME	#N/A	0.732556	0.796343	Potri.002G076500	pink
evm.TU.HIC_ASM_10.450	ME	#N/A	0.851773	1.62085	Potri.011G003100	pink
evm.TU.HIC_ASM_7.131	ME	#N/A	0.680486	0.710093	Potri.005G020100	pink
evm.TU.HIC_ASM_10.1075	ME	#N/A	0.969131	2.27936	Potri.011G145700	pink
evm.TU.HIC_ASM_17.18	ME	#N/A	0.985747	2.54787	Potri.014G008600	pink
evm.TU.HIC_ASM_6.1797	ME	#N/A	0.828177	1.54464	Potri.001G180500	pink
evm.TU.HIC_ASM_16.1111	ME	GRAS	0.776662	1.01669	Potri.007G133000	pink
evm.TU.HIC_ASM_6.622	ME	#N/A	0.978666	2.43573	Potri.001G061700	pink
evm.TU.HIC_ASM_11.1122	ME	#N/A	0.915051	1.77111	Potri.016G003033	pink
evm.TU.HIC_ASM_1.309	ME	#N/A	0.982847	2.49998	#N/A	pink
evm.TU.HIC_ASM_3.1643	TS	#N/A	1	2.82843	#N/A	pink
evm.TU.HIC_ASM_14.671	TS	#N/A	1	2.82843	Potri.017G040200	pink
evm.TU.HIC_ASM_9.985	ME	#N/A	0.969333	2.31073	Potri.003G116900	pink
evm.TU.HIC_ASM_9.716	ME	#N/A	0.818626	1.54962	Potri.003G145000	pink
evm.TU.HIC_ASM_16.140	ME	#N/A	0.875921	1.49503	Potri.007G013200	pink
evm.TU.HIC_ASM_8.1676	TS	#N/A	1	2.82843	Potri.004G007200	pink
evm.TU.HIC_ASM_6.667	ME	#N/A	0.909532	1.91286	Potri.001G069000	pink
evm.TU.HIC_ASM_1.672	ME	#N/A	0.781584	1.13779	Potri.006G072700	pink
evm.TU.FRAGSCAFF_75__FRAGMENT_3.38	ME	#N/A	0.776181	1.05809	#N/A	pink
evm.TU.HIC_ASM_15.1912	ME	#N/A	0.724932	1.10293	Potri.002G174600	pink
evm.TU.HIC_ASM_15.1317	TS	#N/A	1	2.82843	Potri.002G122400	pink
evm.TU.HIC_ASM_13.150	ME	#N/A	0.883713	1.47489	Potri.015G015400	pink
evm.TU.HIC_ASM_2.219	ME	#N/A	0.90634	1.65493	Potri.009G026900	pink
evm.TU.HIC_ASM_8.1200	ME	#N/A	0.85858	1.26249	Potri.004G097700	pink
evm.TU.HIC_ASM_16.1198	TS	#N/A	1	2.82843	Potri.008G145300	pink
evm.TU.HIC_ASM_9.345	ME	#N/A	0.996686	2.75587	Potri.003G182500	pink
evm.TU.HIC_ASM_9.1906	ME	#N/A	0.918516	1.86127	Potri.003G007000	pink
evm.TU.HIC_ASM_14.1007	ME	WRKY	0.921697	1.84993	Potri.017G079500	pink
evm.TU.HIC_ASM_3.646	ME	Trihelix	0.604911	0.584342	Potri.008G071300	pink
evm.TU.HIC_ASM_1.47	ME	#N/A	0.559743	0.577107	Potri.006G004100	pink
evm.TU.HIC_ASM_6.3669	ME	#N/A	0.7451	0.931507	Potri.001G391300	pink
evm.TU.HIC_ASM_0.307	ME	#N/A	0.864857	1.46821	Potri.019G080500	pink
evm.TU.HIC_ASM_15.681	ME	#N/A	0.963383	2.21766	Potri.002G063800	pink
evm.TU.HIC_ASM_18.962	ME	#N/A	0.947482	2.0452	Potri.012G102700	pink
evm.TU.HIC_ASM_15.529	ME	#N/A	0.79535	1.27543	#N/A	pink
evm.TU.HIC_ASM_1.2538	ME	#N/A	0.869488	1.57017	Potri.018G023600	pink
evm.TU.HIC_ASM_8.1381	CE	#N/A	0.193931	0.209231	Potri.004G074800	pink
evm.TU.HIC_ASM_11.825	ME	#N/A	0.920062	1.83732	Potri.016G114200	pink
evm.TU.HIC_ASM_14.249	ME	#N/A	0.698608	1.0045	Potri.017G135800	pink
evm.TU.HIC_ASM_7.1186	ME	#N/A	0.960973	2.21773	Potri.T028202	pink
evm.TU.HIC_ASM_8.1675	ME	#N/A	0.942676	2.06474	Potri.004G007200	pink
evm.TU.HIC_ASM_16.907	ME	#N/A	0.754338	1.40031	Potri.007G109500	pink
evm.TU.HIC_ASM_9.921	ME	#N/A	0.979375	2.44624	Potri.003G125200	pink
evm.TU.HIC_ASM_16.32	ME	#N/A	0.795763	1.45681	Potri.007G003300	pink
evm.TU.HIC_ASM_2.699	ME	#N/A	0.889727	1.56344	Potri.009G085900	pink
evm.TU.HIC_ASM_14.727	ME	#N/A	0.879022	1.39652	Potri.017G050400	pink
evm.TU.HIC_ASM_1.1149	ME	#N/A	0.964065	2.25021	Potri.006G122400	pink
evm.TU.HIC_ASM_3.1068	TS	#N/A	1	2.82843	Potri.010G142500	pink
evm.TU.HIC_ASM_8.1034	ME	#N/A	0.922784	1.95838	Potri.004G126000	pink
evm.TU.HIC_ASM_5.1254	ME	#N/A	0.838216	1.22004	Potri.018G071900	pink
evm.TU.HIC_ASM_7.2351	ME	#N/A	0.823741	1.19885	#N/A	pink
evm.TU.HIC_ASM_10.363	ME	#N/A	0.975249	2.3702	Potri.011G028300	pink
evm.TU.HIC_ASM_5.511	TS	#N/A	1	2.82843	Potri.018G003400	pink
evm.TU.HIC_ASM_1.1805	ME	#N/A	0.864835	1.85258	Potri.006G199300	pink
evm.TU.HIC_ASM_15.1720	TS	NAC	1	2.82843	Potri.002G154200	pink
evm.TU.HIC_ASM_3.1212	TS	#N/A	1	2.82843	Potri.010G127800	pink
evm.TU.HIC_ASM_6.1616	ME	#N/A	0.720437	1.21015	#N/A	pink
evm.TU.HIC_ASM_13.917	ME	#N/A	0.802845	1.46239	Potri.015G090400	pink
evm.TU.HIC_ASM_17.265	ME	#N/A	0.595934	0.748673	#N/A	pink
evm.TU.HIC_ASM_6.958	TS	#N/A	1	2.82843	Potri.001G099001	pink
evm.TU.HIC_ASM_6.153	ME	#N/A	0.961278	2.18066	Potri.001G016500	pink
evm.TU.HIC_ASM_11.111	ME	bZIP	0.804442	1.30144	Potri.016G049200	pink
evm.TU.HIC_ASM_6.1755	ME	#N/A	0.9516	2.13157	Potri.001G176200	pink
evm.TU.HIC_ASM_1.842	TS	C2H2	1	2.82843	Potri.006G089600	pink
evm.TU.HIC_ASM_1.2688	ME	#N/A	0.508525	0.624686	Potri.006G277900	pink
evm.TU.HIC_ASM_8.967	ME	#N/A	0.980125	2.4471	Potri.004G136700	pink
evm.TU.HIC_ASM_5.882	ME	#N/A	0.968393	2.29944	Potri.T110100	pink
evm.TU.HIC_ASM_15.1639	TS	#N/A	1	2.82843	Potri.002G145500	pink
evm.TU.HIC_ASM_6.2922	ME	#N/A	0.879527	1.51526	Potri.001G303600	pink
evm.TU.HIC_ASM_9.156	TS	AP2	1	2.82843	Potri.003G205700	pink
evm.TU.HIC_ASM_10.322	ME	#N/A	0.914267	1.92719	Potri.001G421000	pink
evm.TU.HIC_ASM_12.970	ME	#N/A	0.901812	1.71734	Potri.016G093900	pink
evm.TU.HIC_ASM_6.1050	ME	#N/A	0.992364	2.66603	Potri.001G109100	pink
evm.TU.HIC_ASM_6.367	ME	#N/A	0.971592	2.31562	Potri.001G042100	pink
evm.TU.ORIGINAL_426.23	ME	#N/A	0.989154	2.60783	#N/A	pink
evm.TU.HIC_ASM_17.1015	ME	#N/A	0.970998	2.3313	Potri.014G141600	pink
evm.TU.HIC_ASM_17.327	TS	ERF	1	2.82843	Potri.014G046600	pink
evm.TU.HIC_ASM_10.975	ME	#N/A	0.905569	1.63916	Potri.011G134100	pink
evm.TU.HIC_ASM_4.55	ME	#N/A	0.857694	1.41356	Potri.008G007600	pink
evm.TU.HIC_ASM_1.951	ME	#N/A	0.86683	1.58766	Potri.006G101200	pink
evm.TU.HIC_ASM_3.2346	ME	#N/A	0.790582	1.08728	Potri.019G047900	pink
evm.TU.ORIGINAL_425.4	ME	#N/A	0.912074	1.9203	#N/A	pink
evm.TU.HIC_ASM_9.157	TS	AP2	1	2.82843	Potri.003G205700	pink
evm.TU.HIC_ASM_10.352	TS	#N/A	1	2.82843	Potri.011G030500	pink
evm.TU.HIC_ASM_1.927	ME	#N/A	0.915975	1.76324	Potri.006G098500	pink
evm.TU.HIC_ASM_13.775	ME	MYB	0.94935	2.00508	Potri.015G077700	pink
evm.TU.HIC_ASM_15.2452	ME	#N/A	0.752144	1.18392	Potri.002G222800	pink
evm.TU.HIC_ASM_3.1239	ME	LBD	0.785823	1.13488	Potri.010G125000	pink
evm.TU.HIC_ASM_9.781	ME	#N/A	0.869543	1.85418	Potri.003G138900	pink
evm.TU.FRAGSCAFF_44__FRAGMENT_2.14	TS	#N/A	1	2.82843	#N/A	pink
evm.TU.HIC_ASM_3.106	ME	#N/A	0.671843	0.783261	Potri.010G243600	pink
evm.TU.HIC_ASM_13.1208	ME	#N/A	0.934883	1.9195	Potri.015G117900	pink
evm.TU.HIC_ASM_10.359	ME	#N/A	0.963274	2.18797	Potri.011G029000	pink
evm.TU.HIC_ASM_11.737	ME	C2H2	0.898223	1.59736	Potri.016G101300	pink
evm.TU.HIC_ASM_15.2413	ME	#N/A	0.945736	2.0028	Potri.002G229300	pink
evm.TU.HIC_ASM_9.1271	ME	#N/A	0.914446	1.7929	Potri.003G088800	pink
evm.TU.HIC_ASM_4.809	ME	#N/A	0.842628	1.43096	Potri.008G110600	pink
evm.TU.HIC_ASM_14.390	ME	#N/A	0.937794	2.03364	Potri.017G147900	pink
evm.TU.HIC_ASM_8.138	ME	C2H2	0.872829	1.44926	Potri.004G217100	pink
evm.TU.HIC_ASM_2.188	ME	bHLH	0.940722	1.99712	Potri.009G023800	pink
evm.TU.HIC_ASM_6.2683	ME	#N/A	0.993717	2.69483	Potri.T170500	pink
evm.TU.HIC_ASM_0.511	ME	#N/A	0.970836	2.32927	Potri.009G013200	pink
evm.TU.HIC_ASM_3.1109	ME	#N/A	0.88055	1.86144	Potri.010G138001	pink
evm.TU.HIC_ASM_3.1563	ME	#N/A	0.788156	1.41096	Potri.010G098350	pink
evm.TU.ORIGINAL_183__FRAGMENT_2.6	ME	#N/A	0.944907	2.08019	#N/A	pink
evm.TU.HIC_ASM_4.909	ME	#N/A	0.990162	2.62637	Potri.008G118400	pink
evm.TU.HIC_ASM_6.1446	ME	#N/A	0.870495	1.8546	Potri.001G151150	pink
evm.TU.HIC_ASM_0.109	TS	#N/A	1	2.82843	Potri.019G125901	pink
evm.TU.HIC_ASM_13.1031	ME	#N/A	0.87175	1.85522	Potri.015G102400	pink
evm.TU.HIC_ASM_0.342	ME	MIKC_MADS	0.839094	1.68579	Potri.019G077200	pink
evm.TU.HIC_ASM_1.1403	ME	#N/A	0.803623	1.04534	Potri.006G147900	pink
evm.TU.HIC_ASM_1.1655	TS	#N/A	1	2.82843	Potri.006G186301	pink
evm.TU.HIC_ASM_11.724	TS	#N/A	1	2.82843	Potri.006G090000	pink
evm.TU.HIC_ASM_17.1049	ME	#N/A	0.866989	1.4269	Potri.014G144700	pink
evm.TU.HIC_ASM_1.1560	ME	MYB	0.991764	2.65661	Potri.006G170800	pink
evm.TU.HIC_ASM_4.534	TS	#N/A	1	2.82843	Potri.008G055600	pink
evm.TU.HIC_ASM_0.638	ME	#N/A	0.926359	1.8549	#N/A	pink
evm.TU.HIC_ASM_13.442	ME	#N/A	0.538295	0.857083	Potri.015G054000	pink
evm.TU.HIC_ASM_1.2361	ME	#N/A	0.877173	1.85864	#N/A	pink
evm.TU.HIC_ASM_14.425	ME	#N/A	0.978138	2.42801	Potri.017G153600	pink
evm.TU.HIC_ASM_9.1436	TS	#N/A	1	2.82843	Potri.003G074100	pink
evm.TU.HIC_ASM_8.11	ME	#N/A	0.662997	0.900133	#N/A	pink
evm.TU.HIC_ASM_3.1387	ME	#N/A	0.915422	1.7722	Potri.010G117000	pink
evm.TU.HIC_ASM_1.2520	ME	#N/A	0.883014	1.81273	Potri.006G256500	pink
evm.TU.HIC_ASM_9.1767	ME	#N/A	0.934039	1.91815	Potri.003G024100	pink
evm.TU.HIC_ASM_6.68	TS	#N/A	1	2.82843	#N/A	pink
evm.TU.HIC_ASM_18.858	ME	#N/A	0.928073	1.98169	Potri.012G092200	pink
evm.TU.HIC_ASM_11.201	ME	bZIP	0.68342	0.994007	Potri.016G049200	pink
evm.TU.HIC_ASM_0.45	TS	#N/A	1	2.82843	Potri.019G125901	pink
evm.TU.HIC_ASM_15.860	ME	#N/A	0.874085	1.68	Potri.002G080500	pink
evm.TU.HIC_ASM_4.383	ME	#N/A	0.924588	1.96597	Potri.008G040200	pink
evm.TU.HIC_ASM_6.1654	ME	#N/A	0.940343	1.95058	Potri.001G173200	pink
evm.TU.HIC_ASM_5.1069	TS	MYB	1	2.82843	Potri.018G095900	pink
evm.TU.HIC_ASM_15.957	ME	#N/A	0.834574	1.49008	Potri.002G088200	pink
evm.TU.HIC_ASM_10.98	TS	ERF	1	2.82843	Potri.011G061800	pink
evm.TU.HIC_ASM_1.2028	ME	#N/A	0.876462	1.85812	#N/A	pink
evm.TU.HIC_ASM_2.278	ME	#N/A	0.972309	2.348	Potri.009G045700	pink
evm.TU.HIC_ASM_2.1239	ME	#N/A	0.868201	1.43555	Potri.004G184800	pink
evm.TU.HIC_ASM_13.950	TS	#N/A	1	2.82843	Potri.015G093700	pink
evm.TU.FRAGSCAFF_7__FRAGMENT_1.11	ME	#N/A	0.977854	2.42387	#N/A	pink
evm.TU.HIC_ASM_10.892	TS	#N/A	1	2.82843	Potri.011G127900	pink
evm.TU.HIC_ASM_16.128	ME	WOX	0.799016	1.33123	Potri.007G012100	pink
evm.TU.HIC_ASM_6.386	ME	#N/A	0.93517	1.87916	Potri.001G043800	pink
evm.TU.HIC_ASM_0.987	ME	#N/A	0.942615	1.97548	Potri.019G061900	pink
evm.TU.FRAGSCAFF_75__FRAGMENT_3.46	ME	#N/A	0.90093	1.67084	#N/A	pink
evm.TU.HIC_ASM_10.40	ME	#N/A	0.725871	0.909805	Potri.011G068500	pink
evm.TU.HIC_ASM_6.2506	TS	#N/A	1	2.82843	Potri.009G041000	pink
evm.TU.HIC_ASM_5.971	ME	#N/A	0.957256	2.1253	Potri.018G106000	pink
evm.TU.HIC_ASM_4.1157	ME	#N/A	0.892792	1.87656	Potri.010G090100	pink
evm.TU.HIC_ASM_6.861	ME	#N/A	0.649561	0.972285	Potri.001G088700	pink
evm.TU.HIC_ASM_6.3887	ME	#N/A	0.959597	2.20395	Potri.001G417600	pink
evm.TU.HIC_ASM_15.2042	ME	#N/A	0.960145	2.20939	Potri.002G188800	pink
evm.TU.HIC_ASM_12.1044	ME	#N/A	0.919839	1.94676	Potri.005G235700	pink
evm.TU.HIC_ASM_9.341	TS	#N/A	1	2.82843	#N/A	pink
evm.TU.HIC_ASM_7.330	ME	#N/A	0.83274	1.45993	#N/A	pink
evm.TU.HIC_ASM_6.1678	TS	#N/A	1	2.82843	Potri.001G176200	pink
evm.TU.HIC_ASM_6.2007	ME	#N/A	0.890604	1.87323	Potri.001G205100	pink
evm.TU.HIC_ASM_9.1256	TS	#N/A	1	2.82843	Potri.001G143700	pink
evm.TU.HIC_ASM_8.1967	TS	#N/A	1	2.82843	#N/A	pink
evm.TU.HIC_ASM_6.674	ME	#N/A	0.993574	2.69198	Potri.T133800	pink
evm.TU.FRAGSCAFF_72__FRAGMENT_5.1	TS	#N/A	1	2.82843	#N/A	pink
evm.TU.HIC_ASM_6.3315	TS	#N/A	1	2.82843	Potri.017G077000	pink
evm.TU.HIC_ASM_16.44	ME	#N/A	0.821472	1.48316	Potri.007G004300	pink
evm.TU.HIC_ASM_7.1197	ME	#N/A	0.78757	1.42196	Potri.005G130750	pink
evm.TU.HIC_ASM_7.1547	TS	#N/A	1	2.82843	Potri.005G181000	pink
evm.TU.HIC_ASM_7.1596	ME	#N/A	0.794224	1.45036	Potri.005G185800	pink
evm.TU.HIC_ASM_18.1204	ME	#N/A	0.695819	1.08489	Potri.012G132200	pink
evm.TU.HIC_ASM_4.1159	ME	#N/A	0.962324	2.23165	Potri.008G150900	pink
evm.TU.HIC_ASM_8.1427	ME	#N/A	0.908269	1.90937	Potri.004G069200	pink
evm.TU.HIC_ASM_4.1725	ME	#N/A	0.812753	1.42845	Potri.008G226700	pink
evm.TU.HIC_ASM_0.268	ME	ERF	0.822779	1.44593	Potri.019G088000	pink
evm.TU.HIC_ASM_13.178	ME	#N/A	0.743463	1.05427	Potri.015G021900	pink
evm.TU.HIC_ASM_4.1047	ME	#N/A	0.762731	1.03941	Potri.008G139500	pink
evm.TU.HIC_ASM_17.1433	ME	#N/A	0.88961	1.5761	Potri.008G223201	pink
evm.TU.HIC_ASM_15.2392	TS	#N/A	1	2.82843	Potri.002G228000	pink
evm.TU.HIC_ASM_11.72	TS	#N/A	1	2.82843	Potri.016G053100	pink
evm.TU.HIC_ASM_2.31	ME	bHLH	0.81959	1.14542	Potri.T155900	pink
evm.TU.HIC_ASM_1.1919	ME	#N/A	0.824361	1.52734	Potri.016G080250	pink
evm.TU.HIC_ASM_10.356	ME	#N/A	0.867792	1.61504	Potri.011G030500	pink
evm.TU.HIC_ASM_1.184	ME	#N/A	0.905867	1.81637	Potri.006G022200	pink
evm.TU.HIC_ASM_7.2194	ME	#N/A	0.814492	1.32695	Potri.005G239400	pink
evm.TU.HIC_ASM_7.418	ME	#N/A	0.912166	1.65817	Potri.005G051532	pink
evm.TU.HIC_ASM_15.941	ME	#N/A	0.785481	1.42581	Potri.002G086700	pink
evm.TU.HIC_ASM_15.1906	ME	#N/A	0.868979	1.85394	Potri.001G243400	pink
evm.TU.HIC_ASM_15.2523	ME	#N/A	0.918142	1.94047	Potri.002G229300	pink
evm.TU.HIC_ASM_6.3740	ME	#N/A	0.984756	2.53119	Potri.001G396800	pink
evm.TU.HIC_ASM_9.565	ME	#N/A	0.791501	1.40834	Potri.003G161100	pink
evm.TU.FRAGSCAFF_44__FRAGMENT_2.40	ME	#N/A	0.886805	1.64465	#N/A	pink
evm.TU.HIC_ASM_8.1025	TS	#N/A	1	2.82843	Potri.002G078501	pink
evm.TU.HIC_ASM_11.772	ME	#N/A	0.877278	1.7351	Potri.016G107500	pink
evm.TU.HIC_ASM_11.428	TS	#N/A	1	2.82843	Potri.016G073900	pink
evm.TU.HIC_ASM_9.1069	ME	#N/A	0.85957	1.85173	#N/A	pink
evm.TU.HIC_ASM_3.71	ME	#N/A	0.82776	1.45005	Potri.010G247750	pink
evm.TU.ORIGINAL_247__FRAGMENT_2.42	ME	#N/A	0.869893	1.58726	#N/A	pink
evm.TU.HIC_ASM_6.76	ME	#N/A	0.630759	0.820117	Potri.001G005600	pink
evm.TU.HIC_ASM_4.1698	ME	#N/A	0.819701	1.46101	Potri.011G087800	pink
evm.TU.ORIGINAL_290.4	TS	#N/A	1	2.82843	#N/A	pink
evm.TU.HIC_ASM_1.1532	ME	#N/A	0.873035	1.60242	Potri.006G166900	pink
evm.TU.HIC_ASM_15.1602	ME	MYB	0.887325	1.61779	Potri.002G140900	pink
evm.TU.HIC_ASM_2.692	TS	#N/A	1	2.82843	Potri.009G085200	pink
evm.TU.HIC_ASM_9.992	ME	#N/A	0.86535	1.85272	Potri.003G116450	pink
evm.TU.HIC_ASM_8.807	TS	#N/A	1	2.82843	Potri.004G143000	pink
evm.TU.HIC_ASM_3.2098	ME	#N/A	0.878255	1.58811	Potri.010G044500	pink
evm.TU.FRAGSCAFF_5__FRAGMENT_2.2	ME	#N/A	0.969097	2.30788	#N/A	pink
evm.TU.HIC_ASM_14.745	ME	#N/A	0.844976	1.53026	Potri.017G052600	pink
evm.TU.HIC_ASM_13.214	TS	#N/A	1	2.82843	Potri.015G028000	pink
evm.TU.HIC_ASM_7.2167	TS	#N/A	1	2.82843	#N/A	pink
evm.TU.HIC_ASM_9.1092	ME	#N/A	0.900768	1.8913	Potri.003G106900	pink
evm.TU.HIC_ASM_3.728	ME	#N/A	0.877696	1.85904	Potri.010G179500	pink
evm.TU.HIC_ASM_8.768	TS	#N/A	1	2.82843	Potri.004G148300	pink
evm.TU.HIC_ASM_6.3888	ME	#N/A	0.967311	2.2867	Potri.001G417600	pink
evm.TU.HIC_ASM_15.532	TS	#N/A	1	2.82843	#N/A	pink
evm.TU.HIC_ASM_11.719	ME	C2H2	0.874241	1.85664	Potri.016G101300	pink
evm.TU.HIC_ASM_6.1449	TS	#N/A	1	2.82843	#N/A	pink
evm.TU.HIC_ASM_0.377	ME	#N/A	0.888979	1.50433	Potri.019G073100	pink
evm.TU.HIC_ASM_13.828	ME	#N/A	0.923655	1.962	Potri.015G082100	pink
evm.TU.HIC_ASM_0.209	ME	#N/A	0.858246	1.5358	Potri.013G128300	pink
evm.TU.HIC_ASM_6.77	TS	#N/A	1	2.82843	Potri.001G005600	pink
evm.TU.HIC_ASM_14.372	TS	#N/A	1	2.82843	Potri.T108100	pink
evm.TU.HIC_ASM_0.182	ME	#N/A	0.950717	2.12434	Potri.019G102500	pink
evm.TU.HIC_ASM_1.820	ME	C2H2	0.877712	1.85905	Potri.T083800	pink
evm.TU.HIC_ASM_8.1884	TS	#N/A	1	2.82843	Potri.004G033000	pink
evm.TU.HIC_ASM_12.1002	ME	#N/A	0.91445	1.92778	Potri.T103600	pink
evm.TU.HIC_ASM_10.623	ME	#N/A	0.882495	1.86331	Potri.011G083600	pink
evm.TU.HIC_ASM_6.2965	TS	#N/A	1	2.82843	Potri.001G308400	pink
evm.TU.HIC_ASM_18.145	ME	#N/A	0.917799	1.93923	Potri.012G049900	pink
evm.TU.HIC_ASM_3.890	ME	#N/A	0.901073	1.89195	Potri.010G162100	pink
evm.TU.ORIGINAL_247__FRAGMENT_2.48	ME	#N/A	0.869378	1.85411	#N/A	pink
evm.TU.HIC_ASM_3.871	ME	ERF	0.883509	1.86435	Potri.008G091300	pink
evm.TU.HIC_ASM_15.655	ME	#N/A	0.779207	1.25458	Potri.002G060700	pink
evm.TU.HIC_ASM_14.424	TS	#N/A	1	2.82843	Potri.017G153600	pink
evm.TU.HIC_ASM_8.356	TS	#N/A	1	2.82843	Potri.004G193400	pink
evm.TU.HIC_ASM_6.2642	ME	#N/A	0.89779	1.58129	Potri.001G274600	pink
evm.TU.HIC_ASM_13.929	ME	#N/A	0.890218	1.62708	Potri.015G091600	pink
evm.TU.HIC_ASM_8.1725	TS	#N/A	1	2.82843	Potri.015G091600	pink
evm.TU.HIC_ASM_9.446	TS	#N/A	1	2.82843	Potri.003G195900	pink
evm.TU.HIC_ASM_7.1255	ME	#N/A	0.900973	1.89174	Potri.005G136700	pink
evm.TU.HIC_ASM_15.1049	ME	#N/A	0.653173	0.636351	Potri.002G096000	pink
evm.TU.HIC_ASM_18.1256	TS	#N/A	1	2.82843	Potri.012G137300	pink
evm.TU.HIC_ASM_18.114	TS	C2H2	1	2.82843	Potri.010G101200	pink
evm.TU.HIC_ASM_8.1832	TS	#N/A	1	2.82843	Potri.T089800	pink
evm.TU.ORIGINAL_435__FRAGMENT_2.7	TS	#N/A	1	2.82843	#N/A	pink
evm.TU.HIC_ASM_12.289	ME	#N/A	0.834804	1.34455	Potri.013G117700	pink
evm.TU.HIC_ASM_7.2466	TS	#N/A	1	2.82843	#N/A	pink
evm.TU.HIC_ASM_0.933	ME	#N/A	0.89378	1.87816	Potri.019G068801	pink
evm.TU.HIC_ASM_12.1145	TS	#N/A	1	2.82843	Potri.013G022900	pink
evm.TU.HIC_ASM_11.238	ME	#N/A	0.923104	1.9597	Potri.016G053100	pink
evm.TU.HIC_ASM_14.173	ME	bHLH	0.861059	1.85188	Potri.017G126800	pink
evm.TU.HIC_ASM_4.314	ME	#N/A	0.887646	1.86919	Potri.004G150900	pink
evm.TU.HIC_ASM_1.1906	ME	#N/A	0.867194	1.85328	Potri.006G212900	pink
evm.TU.HIC_ASM_14.1185	TS	MYB	1	2.82843	Potri.004G115600	pink
evm.TU.HIC_ASM_0.611	TS	#N/A	1	2.82843	Potri.013G079300	pink
evm.TU.HIC_ASM_7.2487	ME	#N/A	0.885479	1.86654	Potri.005G248700	pink
evm.TU.HIC_ASM_6.282	TS	#N/A	1	2.82843	#N/A	pink
evm.TU.HIC_ASM_5.1101	TS	#N/A	1	2.82843	Potri.018G091800	pink
evm.TU.HIC_ASM_1.821	TS	C2H2	1	2.82843	Potri.006G089600	pink
evm.TU.HIC_ASM_6.163	TS	AP2	1	2.82843	Potri.001G018400	pink
evm.TU.HIC_ASM_13.1246	TS	MIKC_MADS	1	2.82843	Potri.012G125600	pink
evm.TU.FRAGSCAFF_90__FRAGMENT_1.18	ME	#N/A	0.87349	1.85618	#N/A	pink
evm.TU.HIC_ASM_11.14	TS	#N/A	1	2.82843	Potri.016G059600	pink
evm.TU.HIC_ASM_3.2358	ME	#N/A	0.886411	1.60974	Potri.010G011200	pink
evm.TU.HIC_ASM_18.98	ME	#N/A	0.821111	1.49384	Potri.012G056700	pink
evm.TU.FRAGSCAFF_89__FRAGMENT_1.20	TS	#N/A	1	2.82843	#N/A	pink
evm.TU.HIC_ASM_0.44	TS	#N/A	1	2.82843	Potri.019G125600	pink
evm.TU.FRAGSCAFF_36.15	TS	#N/A	1	2.82843	#N/A	pink
evm.TU.HIC_ASM_18.1215	ME	#N/A	0.942963	2.06668	Potri.012G133200	pink
evm.TU.HIC_ASM_10.369	TS	#N/A	1	2.82843	Potri.011G027300	pink
evm.TU.HIC_ASM_13.1219	ME	#N/A	0.875031	1.85714	Potri.015G118600	pink
evm.TU.HIC_ASM_10.724	TS	#N/A	1	2.82843	Potri.011G097000	pink
evm.TU.HIC_ASM_2.122	ME	#N/A	0.890008	1.87238	Potri.009G016200	pink
evm.TU.HIC_ASM_2.592	ME	G2-like	0.857797	1.85165	Potri.009G075100	pink
evm.TU.HIC_ASM_3.496	TS	#N/A	1	2.82843	Potri.010G201000	pink
evm.TU.HIC_ASM_18.1148	TS	#N/A	1	2.82843	Potri.012G126800	pink

## Sheet: Table S5
Table S5 The interaction of pink module in P. tomentosa
fromNode	toNode	weight	direction	fromAltName	toAltName
evm.TU.HIC_ASM_10.593	evm.TU.HIC_ASM_10.900	0.177538	undirected	NA	NA
evm.TU.HIC_ASM_10.593	evm.TU.HIC_ASM_6.368	0.155749	undirected	NA	NA
evm.TU.HIC_ASM_10.593	evm.TU.HIC_ASM_1.1310	0.106547	undirected	NA	NA
evm.TU.HIC_ASM_10.593	evm.TU.HIC_ASM_17.754	0.113686	undirected	NA	NA
evm.TU.HIC_ASM_10.593	evm.TU.HIC_ASM_1.2635	0.233625	undirected	NA	NA
evm.TU.HIC_ASM_10.593	evm.TU.HIC_ASM_9.489	0.133938	undirected	NA	NA
evm.TU.HIC_ASM_10.593	evm.TU.HIC_ASM_17.653	0.150694	undirected	NA	NA
evm.TU.HIC_ASM_10.593	evm.TU.HIC_ASM_16.1200	0.123333	undirected	NA	NA
evm.TU.HIC_ASM_10.593	evm.TU.HIC_ASM_2.801	0.155777	undirected	NA	NA
evm.TU.HIC_ASM_10.593	evm.TU.HIC_ASM_17.291_evm.TU.HIC_ASM_17.292_evm.TU.HIC_ASM_17.293	0.11458	undirected	NA	NA
evm.TU.HIC_ASM_10.593	evm.TU.HIC_ASM_12.965	0.102396	undirected	NA	NA
evm.TU.HIC_ASM_10.593	evm.TU.HIC_ASM_17.1128	0.109435	undirected	NA	NA
evm.TU.HIC_ASM_10.593	evm.TU.HIC_ASM_4.43	0.118745	undirected	NA	NA
evm.TU.HIC_ASM_10.593	evm.TU.HIC_ASM_12.1123	0.163731	undirected	NA	NA
evm.TU.HIC_ASM_10.593	evm.TU.HIC_ASM_15.696	0.100975	undirected	NA	NA
evm.TU.HIC_ASM_10.593	evm.TU.HIC_ASM_16.501	0.112145	undirected	NA	NA
evm.TU.HIC_ASM_10.593	evm.TU.HIC_ASM_6.787	0.104063	undirected	NA	NA
evm.TU.HIC_ASM_10.593	evm.TU.HIC_ASM_12.744	0.124693	undirected	NA	NA
evm.TU.HIC_ASM_10.593	evm.TU.HIC_ASM_1.825	0.147691	undirected	NA	NA
evm.TU.HIC_ASM_10.593	evm.TU.HIC_ASM_6.1989	0.114851	undirected	NA	NA
evm.TU.HIC_ASM_10.593	evm.TU.HIC_ASM_17.848	0.185981	undirected	NA	NA
evm.TU.HIC_ASM_10.593	evm.TU.HIC_ASM_18.249	0.114733	undirected	NA	NA
evm.TU.HIC_ASM_10.593	evm.TU.HIC_ASM_1.846	0.111092	undirected	NA	NA
evm.TU.HIC_ASM_10.593	evm.TU.HIC_ASM_3.1509	0.112516	undirected	NA	NA
evm.TU.HIC_ASM_10.593	evm.TU.HIC_ASM_2.516	0.145214	undirected	NA	NA
evm.TU.HIC_ASM_10.593	evm.TU.HIC_ASM_1.2707	0.121572	undirected	NA	NA
evm.TU.HIC_ASM_10.593	evm.TU.HIC_ASM_8.1147	0.101393	undirected	NA	NA
evm.TU.HIC_ASM_10.593	evm.TU.HIC_ASM_16.283	0.124184	undirected	NA	NA
evm.TU.HIC_ASM_10.593	evm.TU.HIC_ASM_6.187	0.102969	undirected	NA	NA
evm.TU.HIC_ASM_10.593	evm.TU.HIC_ASM_15.2034	0.121419	undirected	NA	NA
evm.TU.HIC_ASM_10.593	evm.TU.HIC_ASM_11.470	0.101302	undirected	NA	NA
evm.TU.HIC_ASM_10.593	evm.TU.HIC_ASM_9.736	0.106344	undirected	NA	NA
evm.TU.HIC_ASM_10.593	evm.TU.HIC_ASM_2.324	0.102158	undirected	NA	NA
evm.TU.HIC_ASM_10.593	evm.TU.HIC_ASM_6.1506	0.101921	undirected	NA	NA
evm.TU.HIC_ASM_10.593	evm.TU.HIC_ASM_6.2608	0.101302	undirected	NA	NA
evm.TU.HIC_ASM_10.593	evm.TU.HIC_ASM_6.707	0.128995	undirected	NA	NA
evm.TU.HIC_ASM_10.593	evm.TU.HIC_ASM_9.608	0.113289	undirected	NA	NA
evm.TU.HIC_ASM_10.593	evm.TU.HIC_ASM_6.3299	0.15137	undirected	NA	NA
evm.TU.HIC_ASM_10.593	evm.TU.HIC_ASM_7.479	0.123987	undirected	NA	NA
evm.TU.HIC_ASM_10.593	evm.TU.HIC_ASM_0.522	0.118255	undirected	NA	NA
evm.TU.HIC_ASM_10.593	evm.TU.HIC_ASM_6.1385	0.10083	undirected	NA	NA
evm.TU.HIC_ASM_10.593	evm.TU.HIC_ASM_14.672	0.100408	undirected	NA	NA
evm.TU.HIC_ASM_10.593	evm.TU.HIC_ASM_18.1203	0.102101	undirected	NA	NA
evm.TU.HIC_ASM_10.593	evm.TU.HIC_ASM_13.133	0.17054	undirected	NA	NA
evm.TU.HIC_ASM_10.593	evm.TU.HIC_ASM_3.2278	0.174159	undirected	NA	NA
evm.TU.HIC_ASM_10.593	evm.TU.HIC_ASM_7.1729	0.11736	undirected	NA	NA
evm.TU.HIC_ASM_10.593	evm.TU.HIC_ASM_17.1028	0.1559	undirected	NA	NA
evm.TU.HIC_ASM_10.593	evm.TU.HIC_ASM_13.450	0.101502	undirected	NA	NA
evm.TU.HIC_ASM_10.593	evm.TU.HIC_ASM_8.1145	0.102703	undirected	NA	NA
evm.TU.HIC_ASM_10.593	evm.TU.HIC_ASM_3.740	0.100259	undirected	NA	NA
evm.TU.HIC_ASM_10.593	evm.TU.HIC_ASM_12.1199	0.101302	undirected	NA	NA
evm.TU.HIC_ASM_10.593	evm.TU.HIC_ASM_6.2757	0.103097	undirected	NA	NA
evm.TU.HIC_ASM_10.593	evm.TU.HIC_ASM_2.892	0.102104	undirected	NA	NA
evm.TU.HIC_ASM_10.593	evm.TU.FRAGSCAFF_75__FRAGMENT_3.9	0.103873	undirected	NA	NA
evm.TU.HIC_ASM_10.593	evm.TU.HIC_ASM_17.675	0.101302	undirected	NA	NA
evm.TU.HIC_ASM_10.593	evm.TU.HIC_ASM_15.1187	0.104475	undirected	NA	NA
evm.TU.HIC_ASM_10.593	evm.TU.HIC_ASM_12.787	0.10894	undirected	NA	NA
evm.TU.HIC_ASM_10.593	evm.TU.HIC_ASM_13.638	0.134963	undirected	NA	NA
evm.TU.HIC_ASM_10.593	evm.TU.HIC_ASM_15.404	0.104095	undirected	NA	NA
evm.TU.HIC_ASM_10.593	evm.TU.HIC_ASM_12.249	0.100517	undirected	NA	NA
evm.TU.HIC_ASM_10.593	evm.TU.HIC_ASM_14.220	0.132938	undirected	NA	NA
evm.TU.HIC_ASM_10.593	evm.TU.HIC_ASM_3.579	0.101392	undirected	NA	NA
evm.TU.HIC_ASM_10.593	evm.TU.HIC_ASM_1.1614	0.100074	undirected	NA	NA
evm.TU.HIC_ASM_10.593	evm.TU.HIC_ASM_3.883	0.101302	undirected	NA	NA
evm.TU.HIC_ASM_10.593	evm.TU.HIC_ASM_15.1673	0.102736	undirected	NA	NA
evm.TU.HIC_ASM_10.593	evm.TU.HIC_ASM_17.676	0.101302	undirected	NA	NA
evm.TU.HIC_ASM_10.593	evm.TU.HIC_ASM_8.2070	0.100467	undirected	NA	NA
evm.TU.HIC_ASM_10.593	evm.TU.HIC_ASM_7.2132	0.101308	undirected	NA	NA
evm.TU.HIC_ASM_10.593	evm.TU.HIC_ASM_0.245	0.101302	undirected	NA	NA
evm.TU.HIC_ASM_10.593	evm.TU.HIC_ASM_1.1010	0.101021	undirected	NA	NA
evm.TU.HIC_ASM_10.593	evm.TU.HIC_ASM_7.1784	0.102013	undirected	NA	NA
evm.TU.HIC_ASM_10.593	evm.TU.HIC_ASM_0.326	0.100939	undirected	NA	NA
evm.TU.HIC_ASM_10.593	evm.TU.ORIGINAL_232.2	0.117984	undirected	NA	NA
evm.TU.HIC_ASM_10.593	evm.TU.HIC_ASM_4.103	0.101302	undirected	NA	NA
evm.TU.HIC_ASM_10.593	evm.TU.HIC_ASM_0.514	0.101302	undirected	NA	NA
evm.TU.HIC_ASM_10.593	evm.TU.HIC_ASM_1.962	0.101302	undirected	NA	NA
evm.TU.HIC_ASM_10.593	evm.TU.HIC_ASM_5.1079	0.101183	undirected	NA	NA
evm.TU.HIC_ASM_10.593	evm.TU.HIC_ASM_9.1617	0.101302	undirected	NA	NA
evm.TU.HIC_ASM_10.593	evm.TU.HIC_ASM_15.346	0.101302	undirected	NA	NA
evm.TU.HIC_ASM_10.593	evm.TU.HIC_ASM_15.1591	0.10053	undirected	NA	NA
evm.TU.HIC_ASM_10.593	evm.TU.HIC_ASM_14.670	0.101302	undirected	NA	NA
evm.TU.HIC_ASM_10.593	evm.TU.HIC_ASM_7.452	0.101302	undirected	NA	NA
evm.TU.HIC_ASM_10.593	evm.TU.HIC_ASM_1.19	0.101302	undirected	NA	NA
evm.TU.HIC_ASM_10.593	evm.TU.HIC_ASM_4.1277	0.101302	undirected	NA	NA
evm.TU.HIC_ASM_10.593	evm.TU.HIC_ASM_14.673	0.100258	undirected	NA	NA
evm.TU.HIC_ASM_10.593	evm.TU.HIC_ASM_6.673	0.101172	undirected	NA	NA
evm.TU.HIC_ASM_10.593	evm.TU.HIC_ASM_7.2073	0.100222	undirected	NA	NA
evm.TU.HIC_ASM_10.593	evm.TU.HIC_ASM_8.462	0.101302	undirected	NA	NA
evm.TU.HIC_ASM_10.593	evm.TU.HIC_ASM_10.833	0.101302	undirected	NA	NA
evm.TU.HIC_ASM_10.593	evm.TU.HIC_ASM_2.121	0.102406	undirected	NA	NA
evm.TU.HIC_ASM_10.593	evm.TU.HIC_ASM_2.158	0.101302	undirected	NA	NA
evm.TU.HIC_ASM_10.593	evm.TU.HIC_ASM_10.1075	0.103347	undirected	NA	NA
evm.TU.HIC_ASM_10.593	evm.TU.HIC_ASM_3.1643	0.101302	undirected	NA	NA
evm.TU.HIC_ASM_10.593	evm.TU.HIC_ASM_14.671	0.101302	undirected	NA	NA
evm.TU.HIC_ASM_10.593	evm.TU.HIC_ASM_8.1676	0.101302	undirected	NA	NA
evm.TU.HIC_ASM_10.593	evm.TU.HIC_ASM_15.1317	0.101302	undirected	NA	NA
evm.TU.HIC_ASM_10.593	evm.TU.HIC_ASM_16.1198	0.101302	undirected	NA	NA
evm.TU.HIC_ASM_10.593	evm.TU.HIC_ASM_9.345	0.100558	undirected	NA	NA
evm.TU.HIC_ASM_10.593	evm.TU.HIC_ASM_6.3669	0.120403	undirected	NA	NA
evm.TU.HIC_ASM_10.593	evm.TU.HIC_ASM_3.1068	0.101302	undirected	NA	NA
evm.TU.HIC_ASM_10.593	evm.TU.HIC_ASM_5.511	0.101302	undirected	NA	NA
evm.TU.HIC_ASM_10.593	evm.TU.HIC_ASM_15.1720	0.101302	undirected	NA	NA
evm.TU.HIC_ASM_10.593	evm.TU.HIC_ASM_3.1212	0.101302	undirected	NA	NA
evm.TU.HIC_ASM_10.593	evm.TU.HIC_ASM_6.958	0.101302	undirected	NA	NA
evm.TU.HIC_ASM_10.593	evm.TU.HIC_ASM_1.842	0.101302	undirected	NA	NA
evm.TU.HIC_ASM_10.593	evm.TU.HIC_ASM_15.1639	0.101302	undirected	NA	NA
evm.TU.HIC_ASM_10.593	evm.TU.HIC_ASM_9.156	0.101302	undirected	NA	NA
evm.TU.HIC_ASM_10.593	evm.TU.HIC_ASM_17.327	0.101302	undirected	NA	NA
evm.TU.HIC_ASM_10.593	evm.TU.HIC_ASM_9.157	0.101302	undirected	NA	NA
evm.TU.HIC_ASM_10.593	evm.TU.HIC_ASM_10.352	0.101302	undirected	NA	NA
evm.TU.HIC_ASM_10.593	evm.TU.FRAGSCAFF_44__FRAGMENT_2.14	0.101302	undirected	NA	NA
evm.TU.HIC_ASM_10.593	evm.TU.HIC_ASM_0.109	0.101302	undirected	NA	NA
evm.TU.HIC_ASM_10.593	evm.TU.HIC_ASM_1.1655	0.101302	undirected	NA	NA
evm.TU.HIC_ASM_10.593	evm.TU.HIC_ASM_11.724	0.101302	undirected	NA	NA
evm.TU.HIC_ASM_10.593	evm.TU.HIC_ASM_4.534	0.101302	undirected	NA	NA
evm.TU.HIC_ASM_10.593	evm.TU.HIC_ASM_9.1436	0.101302	undirected	NA	NA
evm.TU.HIC_ASM_10.593	evm.TU.HIC_ASM_6.68	0.101302	undirected	NA	NA
evm.TU.HIC_ASM_10.593	evm.TU.HIC_ASM_0.45	0.101302	undirected	NA	NA
evm.TU.HIC_ASM_10.593	evm.TU.HIC_ASM_5.1069	0.101302	undirected	NA	NA
evm.TU.HIC_ASM_10.593	evm.TU.HIC_ASM_10.98	0.101302	undirected	NA	NA
evm.TU.HIC_ASM_10.593	evm.TU.HIC_ASM_13.950	0.101302	undirected	NA	NA
evm.TU.HIC_ASM_10.593	evm.TU.HIC_ASM_10.892	0.101302	undirected	NA	NA
evm.TU.HIC_ASM_10.593	evm.TU.HIC_ASM_10.40	0.103232	undirected	NA	NA
evm.TU.HIC_ASM_10.593	evm.TU.HIC_ASM_6.2506	0.101302	undirected	NA	NA
evm.TU.HIC_ASM_10.593	evm.TU.HIC_ASM_9.341	0.101302	undirected	NA	NA
evm.TU.HIC_ASM_10.593	evm.TU.HIC_ASM_6.1678	0.101302	undirected	NA	NA
evm.TU.HIC_ASM_10.593	evm.TU.HIC_ASM_9.1256	0.101302	undirected	NA	NA
evm.TU.HIC_ASM_10.593	evm.TU.HIC_ASM_8.1967	0.101302	undirected	NA	NA
evm.TU.HIC_ASM_10.593	evm.TU.FRAGSCAFF_72__FRAGMENT_5.1	0.101302	undirected	NA	NA
evm.TU.HIC_ASM_10.593	evm.TU.HIC_ASM_6.3315	0.101302	undirected	NA	NA
evm.TU.HIC_ASM_10.593	evm.TU.HIC_ASM_7.1547	0.101302	undirected	NA	NA
evm.TU.HIC_ASM_10.593	evm.TU.HIC_ASM_15.2392	0.101302	undirected	NA	NA
evm.TU.HIC_ASM_10.593	evm.TU.HIC_ASM_11.72	0.101302	undirected	NA	NA
evm.TU.HIC_ASM_10.593	evm.TU.HIC_ASM_8.1025	0.101302	undirected	NA	NA
evm.TU.HIC_ASM_10.593	evm.TU.HIC_ASM_11.428	0.101302	undirected	NA	NA
evm.TU.HIC_ASM_10.593	evm.TU.ORIGINAL_290.4	0.101302	undirected	NA	NA
evm.TU.HIC_ASM_10.593	evm.TU.HIC_ASM_2.692	0.101302	undirected	NA	NA
evm.TU.HIC_ASM_10.593	evm.TU.HIC_ASM_8.807	0.101302	undirected	NA	NA
evm.TU.HIC_ASM_10.593	evm.TU.HIC_ASM_13.214	0.101302	undirected	NA	NA
evm.TU.HIC_ASM_10.593	evm.TU.HIC_ASM_7.2167	0.101302	undirected	NA	NA
evm.TU.HIC_ASM_10.593	evm.TU.HIC_ASM_8.768	0.101302	undirected	NA	NA
evm.TU.HIC_ASM_10.593	evm.TU.HIC_ASM_15.532	0.101302	undirected	NA	NA
evm.TU.HIC_ASM_10.593	evm.TU.HIC_ASM_6.1449	0.101302	undirected	NA	NA
evm.TU.HIC_ASM_10.593	evm.TU.HIC_ASM_6.77	0.101302	undirected	NA	NA
evm.TU.HIC_ASM_10.593	evm.TU.HIC_ASM_14.372	0.101302	undirected	NA	NA
evm.TU.HIC_ASM_10.593	evm.TU.HIC_ASM_8.1884	0.101302	undirected	NA	NA
evm.TU.HIC_ASM_10.593	evm.TU.HIC_ASM_6.2965	0.101302	undirected	NA	NA
evm.TU.HIC_ASM_10.593	evm.TU.HIC_ASM_14.424	0.101302	undirected	NA	NA
evm.TU.HIC_ASM_10.593	evm.TU.HIC_ASM_8.356	0.101302	undirected	NA	NA
evm.TU.HIC_ASM_10.593	evm.TU.HIC_ASM_8.1725	0.101302	undirected	NA	NA
evm.TU.HIC_ASM_10.593	evm.TU.HIC_ASM_9.446	0.101302	undirected	NA	NA
evm.TU.HIC_ASM_10.593	evm.TU.HIC_ASM_18.1256	0.101302	undirected	NA	NA
evm.TU.HIC_ASM_10.593	evm.TU.HIC_ASM_18.114	0.101302	undirected	NA	NA
evm.TU.HIC_ASM_10.593	evm.TU.HIC_ASM_8.1832	0.101302	undirected	NA	NA
evm.TU.HIC_ASM_10.593	evm.TU.ORIGINAL_435__FRAGMENT_2.7	0.101302	undirected	NA	NA
evm.TU.HIC_ASM_10.593	evm.TU.HIC_ASM_7.2466	0.101302	undirected	NA	NA
evm.TU.HIC_ASM_10.593	evm.TU.HIC_ASM_12.1145	0.101302	undirected	NA	NA
evm.TU.HIC_ASM_10.593	evm.TU.HIC_ASM_14.1185	0.101302	undirected	NA	NA
evm.TU.HIC_ASM_10.593	evm.TU.HIC_ASM_0.611	0.101302	undirected	NA	NA
evm.TU.HIC_ASM_10.593	evm.TU.HIC_ASM_6.282	0.101302	undirected	NA	NA
evm.TU.HIC_ASM_10.593	evm.TU.HIC_ASM_5.1101	0.101302	undirected	NA	NA
evm.TU.HIC_ASM_10.593	evm.TU.HIC_ASM_1.821	0.101302	undirected	NA	NA
evm.TU.HIC_ASM_10.593	evm.TU.HIC_ASM_6.163	0.101302	undirected	NA	NA
evm.TU.HIC_ASM_10.593	evm.TU.HIC_ASM_13.1246	0.101302	undirected	NA	NA
evm.TU.HIC_ASM_10.593	evm.TU.HIC_ASM_11.14	0.101302	undirected	NA	NA
evm.TU.HIC_ASM_10.593	evm.TU.HIC_ASM_18.98	0.126239	undirected	NA	NA
evm.TU.HIC_ASM_10.593	evm.TU.FRAGSCAFF_89__FRAGMENT_1.20	0.101302	undirected	NA	NA
evm.TU.HIC_ASM_10.593	evm.TU.HIC_ASM_0.44	0.101302	undirected	NA	NA
evm.TU.HIC_ASM_10.593	evm.TU.FRAGSCAFF_36.15	0.101302	undirected	NA	NA
evm.TU.HIC_ASM_10.593	evm.TU.HIC_ASM_10.369	0.101302	undirected	NA	NA
evm.TU.HIC_ASM_10.593	evm.TU.HIC_ASM_10.724	0.101302	undirected	NA	NA
evm.TU.HIC_ASM_10.593	evm.TU.HIC_ASM_3.496	0.101302	undirected	NA	NA
evm.TU.HIC_ASM_10.593	evm.TU.HIC_ASM_18.1148	0.101302	undirected	NA	NA
evm.TU.HIC_ASM_1.2044	evm.TU.HIC_ASM_1.2154	0.22739	undirected	NA	NA
evm.TU.HIC_ASM_1.2044	evm.TU.HIC_ASM_17.1107	0.251745	undirected	NA	NA
evm.TU.HIC_ASM_1.2044	evm.TU.HIC_ASM_17.1108	0.250407	undirected	NA	NA
evm.TU.HIC_ASM_1.2044	evm.TU.HIC_ASM_9.1066	0.258635	undirected	NA	NA
evm.TU.HIC_ASM_1.2044	evm.TU.HIC_ASM_14.383	0.225222	undirected	NA	NA
evm.TU.HIC_ASM_1.2044	evm.TU.HIC_ASM_5.1149	0.157335	undirected	NA	NA
evm.TU.HIC_ASM_1.2044	evm.TU.HIC_ASM_14.209	0.181234	undirected	NA	NA
evm.TU.HIC_ASM_1.2044	evm.TU.HIC_ASM_2.1271	0.195184	undirected	NA	NA
evm.TU.HIC_ASM_1.2044	evm.TU.HIC_ASM_3.766	0.194269	undirected	NA	NA
evm.TU.HIC_ASM_1.2044	evm.TU.HIC_ASM_6.2775	0.162786	undirected	NA	NA
evm.TU.HIC_ASM_1.2044	evm.TU.HIC_ASM_8.507	0.110098	undirected	NA	NA
evm.TU.HIC_ASM_1.2044	evm.TU.HIC_ASM_17.485	0.153212	undirected	NA	NA
evm.TU.HIC_ASM_1.2044	evm.TU.HIC_ASM_17.1253	0.144304	undirected	NA	NA
evm.TU.HIC_ASM_1.2044	evm.TU.HIC_ASM_1.1758	0.191139	undirected	NA	NA
evm.TU.HIC_ASM_1.2044	evm.TU.HIC_ASM_3.2368	0.1299	undirected	NA	NA
evm.TU.HIC_ASM_1.2044	evm.TU.HIC_ASM_6.358	0.115425	undirected	NA	NA
evm.TU.HIC_ASM_1.2044	evm.TU.HIC_ASM_10.232	0.103375	undirected	NA	NA
evm.TU.HIC_ASM_1.2044	evm.TU.HIC_ASM_3.1443	0.178497	undirected	NA	NA
evm.TU.HIC_ASM_1.2044	evm.TU.HIC_ASM_15.1144	0.281252	undirected	NA	NA
evm.TU.HIC_ASM_1.2044	evm.TU.HIC_ASM_3.1853	0.287553	undirected	NA	NA
evm.TU.HIC_ASM_1.2044	evm.TU.HIC_ASM_6.550	0.285059	undirected	NA	NA
evm.TU.HIC_ASM_1.2044	evm.TU.HIC_ASM_9.427	0.127488	undirected	NA	NA
evm.TU.HIC_ASM_1.2044	evm.TU.HIC_ASM_16.1200	0.100676	undirected	NA	NA
evm.TU.HIC_ASM_1.2044	evm.TU.HIC_ASM_6.1431	0.17678	undirected	NA	NA
evm.TU.HIC_ASM_1.2044	evm.TU.HIC_ASM_3.1871	0.369067	undirected	NA	NA
evm.TU.HIC_ASM_1.2044	evm.TU.HIC_ASM_15.1701	0.167895	undirected	NA	NA
evm.TU.HIC_ASM_1.2044	evm.TU.HIC_ASM_12.965	0.345072	undirected	NA	NA
evm.TU.HIC_ASM_1.2044	evm.TU.HIC_ASM_17.1128	0.115965	undirected	NA	NA
evm.TU.HIC_ASM_1.2044	evm.TU.HIC_ASM_4.1000	0.18035	undirected	NA	NA
evm.TU.HIC_ASM_1.2044	evm.TU.HIC_ASM_15.1488	0.235467	undirected	NA	NA
evm.TU.HIC_ASM_1.2044	evm.TU.HIC_ASM_4.1287	0.115427	undirected	NA	NA
evm.TU.HIC_ASM_1.2044	evm.TU.HIC_ASM_4.335	0.248203	undirected	NA	NA
evm.TU.HIC_ASM_1.2044	evm.TU.HIC_ASM_8.868	0.254445	undirected	NA	NA
evm.TU.HIC_ASM_1.2044	evm.TU.HIC_ASM_11.469	0.175149	undirected	NA	NA
evm.TU.HIC_ASM_1.2044	evm.TU.HIC_ASM_8.757	0.118257	undirected	NA	NA
evm.TU.HIC_ASM_1.2044	evm.TU.HIC_ASM_3.1192_evm.TU.HIC_ASM_3.1193	0.126522	undirected	NA	NA
evm.TU.HIC_ASM_1.2044	evm.TU.FRAGSCAFF_44__FRAGMENT_2.44	0.106224	undirected	NA	NA
evm.TU.HIC_ASM_1.2044	evm.TU.HIC_ASM_1.844	0.183416	undirected	NA	NA
evm.TU.HIC_ASM_1.2044	evm.TU.HIC_ASM_11.735	0.180726	undirected	NA	NA
evm.TU.HIC_ASM_1.2044	evm.TU.HIC_ASM_0.152	0.371234	undirected	NA	NA
evm.TU.HIC_ASM_1.2044	evm.TU.HIC_ASM_7.159	0.273782	undirected	NA	NA
evm.TU.HIC_ASM_1.2044	evm.TU.HIC_ASM_9.83	0.159602	undirected	NA	NA
evm.TU.HIC_ASM_1.2044	evm.TU.HIC_ASM_16.445	0.100167	undirected	NA	NA
evm.TU.HIC_ASM_1.2044	evm.TU.HIC_ASM_8.249	0.100797	undirected	NA	NA
evm.TU.HIC_ASM_1.2044	evm.TU.HIC_ASM_6.2128	0.11602	undirected	NA	NA
evm.TU.HIC_ASM_1.2044	evm.TU.HIC_ASM_12.49	0.117484	undirected	NA	NA
evm.TU.HIC_ASM_1.2044	evm.TU.HIC_ASM_0.968	0.149074	undirected	NA	NA
evm.TU.HIC_ASM_1.2044	evm.TU.HIC_ASM_4.1631	0.204788	undirected	NA	NA
evm.TU.HIC_ASM_1.2044	evm.TU.FRAGSCAFF_49__FRAGMENT_1.8	0.136214	undirected	NA	NA
evm.TU.HIC_ASM_1.2044	evm.TU.HIC_ASM_8.1235	0.244554	undirected	NA	NA
evm.TU.HIC_ASM_1.2044	evm.TU.HIC_ASM_15.52	0.149065	undirected	NA	NA
evm.TU.HIC_ASM_1.2044	evm.TU.HIC_ASM_4.569	0.216005	undirected	NA	NA
evm.TU.HIC_ASM_1.2044	evm.TU.HIC_ASM_7.258	0.209732	undirected	NA	NA
evm.TU.HIC_ASM_1.2044	evm.TU.HIC_ASM_15.397_evm.TU.HIC_ASM_15.398	0.274927	undirected	NA	NA
evm.TU.HIC_ASM_1.2044	evm.TU.HIC_ASM_3.1119	0.120641	undirected	NA	NA
evm.TU.HIC_ASM_1.2044	evm.TU.HIC_ASM_3.541	0.142087	undirected	NA	NA
evm.TU.HIC_ASM_1.2044	evm.TU.HIC_ASM_1.824	0.308151	undirected	NA	NA
evm.TU.HIC_ASM_1.2044	evm.TU.HIC_ASM_8.133	0.100633	undirected	NA	NA
evm.TU.HIC_ASM_1.2044	evm.TU.HIC_ASM_11.1233	0.134421	undirected	NA	NA
evm.TU.HIC_ASM_1.2044	evm.TU.HIC_ASM_7.1242	0.318768	undirected	NA	NA
evm.TU.HIC_ASM_1.2044	evm.TU.HIC_ASM_7.2201	0.107069	undirected	NA	NA
evm.TU.HIC_ASM_1.2044	evm.TU.HIC_ASM_6.26	0.199649	undirected	NA	NA
evm.TU.HIC_ASM_1.2044	evm.TU.HIC_ASM_1.1160	0.136345	undirected	NA	NA
evm.TU.HIC_ASM_1.2044	evm.TU.HIC_ASM_8.464	0.200058	undirected	NA	NA
evm.TU.HIC_ASM_1.2044	evm.TU.HIC_ASM_16.1357	0.168785	undirected	NA	NA
evm.TU.HIC_ASM_1.2044	evm.TU.HIC_ASM_17.340	0.171874	undirected	NA	NA
evm.TU.HIC_ASM_1.2044	evm.TU.HIC_ASM_9.1685	0.152404	undirected	NA	NA
evm.TU.HIC_ASM_1.2044	evm.TU.HIC_ASM_16.1163	0.103832	undirected	NA	NA
evm.TU.HIC_ASM_1.2044	evm.TU.HIC_ASM_16.639	0.127759	undirected	NA	NA
evm.TU.HIC_ASM_1.2044	evm.TU.HIC_ASM_7.2048	0.293027	undirected	NA	NA
evm.TU.HIC_ASM_1.2044	evm.TU.HIC_ASM_8.1134	0.164379	undirected	NA	NA
evm.TU.HIC_ASM_1.2044	evm.TU.FRAGSCAFF_75__FRAGMENT_3.7	0.309747	undirected	NA	NA
evm.TU.HIC_ASM_1.2044	evm.TU.HIC_ASM_3.1781	0.28403	undirected	NA	NA
evm.TU.HIC_ASM_1.2044	evm.TU.HIC_ASM_15.1832	0.164695	undirected	NA	NA
evm.TU.HIC_ASM_1.2044	evm.TU.HIC_ASM_10.1217	0.170778	undirected	NA	NA
evm.TU.HIC_ASM_1.2044	evm.TU.HIC_ASM_2.325	0.255026	undirected	NA	NA
evm.TU.HIC_ASM_1.2044	evm.TU.HIC_ASM_1.2707	0.111976	undirected	NA	NA
evm.TU.HIC_ASM_1.2044	evm.TU.HIC_ASM_8.815_evm.TU.HIC_ASM_8.816	0.116365	undirected	NA	NA
evm.TU.HIC_ASM_1.2044	evm.TU.HIC_ASM_9.355	0.212431	undirected	NA	NA
evm.TU.HIC_ASM_1.2044	evm.TU.HIC_ASM_14.230	0.131409	undirected	NA	NA
evm.TU.HIC_ASM_1.2044	evm.TU.HIC_ASM_17.882	0.125381	undirected	NA	NA
evm.TU.HIC_ASM_1.2044	evm.TU.HIC_ASM_9.105	0.359779	undirected	NA	NA
evm.TU.HIC_ASM_1.2044	evm.TU.HIC_ASM_8.1147	0.369553	undirected	NA	NA
evm.TU.HIC_ASM_1.2044	evm.TU.HIC_ASM_17.756	0.201209	undirected	NA	NA
evm.TU.HIC_ASM_1.2044	evm.TU.HIC_ASM_4.1306	0.289529	undirected	NA	NA
evm.TU.HIC_ASM_1.2044	evm.TU.HIC_ASM_1.2092	0.103872	undirected	NA	NA
evm.TU.HIC_ASM_1.2044	evm.TU.HIC_ASM_0.258	0.180696	undirected	NA	NA
evm.TU.HIC_ASM_1.2044	evm.TU.HIC_ASM_6.323	0.217168	undirected	NA	NA
evm.TU.HIC_ASM_1.2044	evm.TU.HIC_ASM_9.1607	0.174765	undirected	NA	NA
evm.TU.HIC_ASM_1.2044	evm.TU.ORIGINAL_320__FRAGMENT_2.10	0.120082	undirected	NA	NA
evm.TU.HIC_ASM_1.2044	evm.TU.HIC_ASM_4.738	0.183988	undirected	NA	NA
evm.TU.HIC_ASM_1.2044	evm.TU.HIC_ASM_11.470	0.364629	undirected	NA	NA
evm.TU.HIC_ASM_1.2044	evm.TU.HIC_ASM_7.555	0.236702	undirected	NA	NA
evm.TU.HIC_ASM_1.2044	evm.TU.ORIGINAL_247__FRAGMENT_2.37	0.202689	undirected	NA	NA
evm.TU.HIC_ASM_1.2044	evm.TU.HIC_ASM_18.646	0.179362	undirected	NA	NA
evm.TU.HIC_ASM_1.2044	evm.TU.HIC_ASM_4.686	0.214661	undirected	NA	NA
evm.TU.HIC_ASM_1.2044	evm.TU.HIC_ASM_3.1267	0.11692	undirected	NA	NA
evm.TU.HIC_ASM_1.2044	evm.TU.HIC_ASM_9.281	0.273297	undirected	NA	NA
evm.TU.HIC_ASM_1.2044	evm.TU.HIC_ASM_9.736	0.220595	undirected	NA	NA
evm.TU.HIC_ASM_1.2044	evm.TU.HIC_ASM_15.2077	0.116496	undirected	NA	NA
evm.TU.HIC_ASM_1.2044	evm.TU.HIC_ASM_7.2304	0.123774	undirected	NA	NA
evm.TU.HIC_ASM_1.2044	evm.TU.HIC_ASM_6.1506	0.343403	undirected	NA	NA
evm.TU.HIC_ASM_1.2044	evm.TU.HIC_ASM_6.2608	0.364629	undirected	NA	NA
evm.TU.HIC_ASM_1.2044	evm.TU.HIC_ASM_6.2848	0.287931	undirected	NA	NA
evm.TU.HIC_ASM_1.2044	evm.TU.HIC_ASM_6.2227	0.170599	undirected	NA	NA
evm.TU.HIC_ASM_1.2044	evm.TU.HIC_ASM_9.1831	0.118121	undirected	NA	NA
evm.TU.HIC_ASM_1.2044	evm.TU.HIC_ASM_7.2368	0.350448	undirected	NA	NA
evm.TU.HIC_ASM_1.2044	evm.TU.HIC_ASM_6.2741	0.178237	undirected	NA	NA
evm.TU.HIC_ASM_1.2044	evm.TU.HIC_ASM_1.1573	0.115873	undirected	NA	NA
evm.TU.HIC_ASM_1.2044	evm.TU.HIC_ASM_7.832	0.155458	undirected	NA	NA
evm.TU.HIC_ASM_1.2044	evm.TU.HIC_ASM_9.892	0.207165	undirected	NA	NA
evm.TU.HIC_ASM_1.2044	evm.TU.HIC_ASM_8.1726	0.322883	undirected	NA	NA
evm.TU.HIC_ASM_1.2044	evm.TU.HIC_ASM_7.423	0.224633	undirected	NA	NA
evm.TU.HIC_ASM_1.2044	evm.TU.HIC_ASM_3.504	0.123898	undirected	NA	NA
evm.TU.HIC_ASM_1.2044	evm.TU.HIC_ASM_15.1424	0.104008	undirected	NA	NA
evm.TU.HIC_ASM_1.2044	evm.TU.HIC_ASM_8.1123	0.262738	undirected	NA	NA
evm.TU.HIC_ASM_1.2044	evm.TU.HIC_ASM_8.1724	0.343348	undirected	NA	NA
evm.TU.HIC_ASM_1.2044	evm.TU.HIC_ASM_0.461	0.23202	undirected	NA	NA
evm.TU.HIC_ASM_1.2044	evm.TU.HIC_ASM_12.247	0.140597	undirected	NA	NA
evm.TU.HIC_ASM_1.2044	evm.TU.HIC_ASM_17.723	0.101487	undirected	NA	NA
evm.TU.HIC_ASM_1.2044	evm.TU.HIC_ASM_6.1256	0.141586	undirected	NA	NA
evm.TU.HIC_ASM_1.2044	evm.TU.HIC_ASM_7.608	0.208711	undirected	NA	NA
evm.TU.HIC_ASM_1.2044	evm.TU.HIC_ASM_6.1385	0.357768	undirected	NA	NA
evm.TU.HIC_ASM_1.2044	evm.TU.HIC_ASM_1.69	0.248133	undirected	NA	NA
evm.TU.HIC_ASM_1.2044	evm.TU.HIC_ASM_16.62	0.361236	undirected	NA	NA
evm.TU.HIC_ASM_1.2044	evm.TU.HIC_ASM_12.987	0.235553	undirected	NA	NA
evm.TU.HIC_ASM_1.2044	evm.TU.HIC_ASM_16.906	0.136062	undirected	NA	NA
evm.TU.HIC_ASM_1.2044	evm.TU.HIC_ASM_0.583	0.186609	undirected	NA	NA
evm.TU.HIC_ASM_1.2044	evm.TU.HIC_ASM_8.1345	0.157189	undirected	NA	NA
evm.TU.HIC_ASM_1.2044	evm.TU.HIC_ASM_16.268	0.215805	undirected	NA	NA
evm.TU.HIC_ASM_1.2044	evm.TU.HIC_ASM_14.672	0.361081	undirected	NA	NA
evm.TU.HIC_ASM_1.2044	evm.TU.FRAGSCAFF_90__FRAGMENT_1.42	0.150064	undirected	NA	NA
evm.TU.HIC_ASM_1.2044	evm.TU.HIC_ASM_18.217	0.138961	undirected	NA	NA
evm.TU.HIC_ASM_1.2044	evm.TU.HIC_ASM_18.1203	0.343305	undirected	NA	NA
evm.TU.HIC_ASM_1.2044	evm.TU.HIC_ASM_18.1029	0.242977	undirected	NA	NA
evm.TU.HIC_ASM_1.2044	evm.TU.HIC_ASM_12.743	0.101233	undirected	NA	NA
evm.TU.HIC_ASM_1.2044	evm.TU.HIC_ASM_6.4126	0.108809	undirected	NA	NA
evm.TU.HIC_ASM_1.2044	evm.TU.HIC_ASM_3.1314	0.163774	undirected	NA	NA
evm.TU.HIC_ASM_1.2044	evm.TU.HIC_ASM_7.59	0.17614	undirected	NA	NA
evm.TU.HIC_ASM_1.2044	evm.TU.HIC_ASM_15.2490	0.176815	undirected	NA	NA
evm.TU.HIC_ASM_1.2044	evm.TU.HIC_ASM_18.1202	0.326541	undirected	NA	NA
evm.TU.HIC_ASM_1.2044	evm.TU.HIC_ASM_5.1319	0.200433	undirected	NA	NA
evm.TU.HIC_ASM_1.2044	evm.TU.HIC_ASM_6.4114	0.269475	undirected	NA	NA
evm.TU.HIC_ASM_1.2044	evm.TU.ORIGINAL_394.2	0.190755	undirected	NA	NA
evm.TU.HIC_ASM_1.2044	evm.TU.HIC_ASM_9.849	0.36964	undirected	NA	NA
evm.TU.HIC_ASM_1.2044	evm.TU.HIC_ASM_1.311	0.149267	undirected	NA	NA
evm.TU.HIC_ASM_1.2044	evm.TU.HIC_ASM_2.637	0.162598	undirected	NA	NA
evm.TU.HIC_ASM_1.2044	evm.TU.HIC_ASM_12.1009	0.226498	undirected	NA	NA
evm.TU.HIC_ASM_1.2044	evm.TU.HIC_ASM_3.1949	0.225021	undirected	NA	NA
evm.TU.HIC_ASM_1.2044	evm.TU.HIC_ASM_6.2720	0.129334	undirected	NA	NA
evm.TU.HIC_ASM_1.2044	evm.TU.HIC_ASM_6.1476	0.130117	undirected	NA	NA
evm.TU.HIC_ASM_1.2044	evm.TU.HIC_ASM_10.802	0.149871	undirected	NA	NA
evm.TU.HIC_ASM_1.2044	evm.TU.HIC_ASM_8.1915	0.168574	undirected	NA	NA
evm.TU.HIC_ASM_1.2044	evm.TU.HIC_ASM_7.1184	0.284438	undirected	NA	NA
evm.TU.HIC_ASM_1.2044	evm.TU.HIC_ASM_5.682	0.114129	undirected	NA	NA
evm.TU.HIC_ASM_1.2044	evm.TU.HIC_ASM_18.60	0.216071	undirected	NA	NA
evm.TU.HIC_ASM_1.2044	evm.TU.HIC_ASM_9.1318	0.120229	undirected	NA	NA
evm.TU.HIC_ASM_1.2044	evm.TU.HIC_ASM_1.1838	0.267952	undirected	NA	NA
evm.TU.HIC_ASM_1.2044	evm.TU.HIC_ASM_12.667	0.139832	undirected	NA	NA
evm.TU.HIC_ASM_1.2044	evm.TU.HIC_ASM_6.290	0.138908	undirected	NA	NA
evm.TU.HIC_ASM_1.2044	evm.TU.HIC_ASM_2.1468	0.157795	undirected	NA	NA
evm.TU.HIC_ASM_1.2044	evm.TU.HIC_ASM_15.1472	0.339311	undirected	NA	NA
evm.TU.HIC_ASM_1.2044	evm.TU.HIC_ASM_0.484	0.190196	undirected	NA	NA
evm.TU.HIC_ASM_1.2044	evm.TU.HIC_ASM_6.4203	0.22063	undirected	NA	NA
evm.TU.HIC_ASM_1.2044	evm.TU.HIC_ASM_6.2755	0.345611	undirected	NA	NA
evm.TU.HIC_ASM_1.2044	evm.TU.HIC_ASM_1.303	0.128344	undirected	NA	NA
evm.TU.HIC_ASM_1.2044	evm.TU.HIC_ASM_15.593	0.351879	undirected	NA	NA
evm.TU.HIC_ASM_1.2044	evm.TU.HIC_ASM_6.2959	0.211276	undirected	NA	NA
evm.TU.HIC_ASM_1.2044	evm.TU.HIC_ASM_16.468	0.127828	undirected	NA	NA
evm.TU.HIC_ASM_1.2044	evm.TU.HIC_ASM_8.1145	0.362686	undirected	NA	NA
evm.TU.HIC_ASM_1.2044	evm.TU.HIC_ASM_9.845	0.266303	undirected	NA	NA
evm.TU.HIC_ASM_1.2044	evm.TU.HIC_ASM_17.719	0.232963	undirected	NA	NA
evm.TU.HIC_ASM_1.2044	evm.TU.HIC_ASM_9.1036	0.161998	undirected	NA	NA
evm.TU.HIC_ASM_1.2044	evm.TU.HIC_ASM_12.1199	0.364629	undirected	NA	NA
evm.TU.HIC_ASM_1.2044	evm.TU.HIC_ASM_12.514	0.12324	undirected	NA	NA
evm.TU.HIC_ASM_1.2044	evm.TU.HIC_ASM_6.3351	0.358024	undirected	NA	NA
evm.TU.HIC_ASM_1.2044	evm.TU.HIC_ASM_6.2757	0.340979	undirected	NA	NA
evm.TU.HIC_ASM_1.2044	evm.TU.HIC_ASM_3.188	0.110072	undirected	NA	NA
evm.TU.HIC_ASM_1.2044	evm.TU.HIC_ASM_8.1771	0.198453	undirected	NA	NA
evm.TU.HIC_ASM_1.2044	evm.TU.HIC_ASM_17.1272	0.113627	undirected	NA	NA
evm.TU.HIC_ASM_1.2044	evm.TU.HIC_ASM_15.1188	0.317446	undirected	NA	NA
evm.TU.HIC_ASM_1.2044	evm.TU.HIC_ASM_6.2977	0.327344	undirected	NA	NA
evm.TU.HIC_ASM_1.2044	evm.TU.HIC_ASM_4.1769	0.33003	undirected	NA	NA
evm.TU.HIC_ASM_1.2044	evm.TU.HIC_ASM_16.530	0.340092	undirected	NA	NA
evm.TU.HIC_ASM_1.2044	evm.TU.HIC_ASM_2.892	0.363887	undirected	NA	NA
evm.TU.HIC_ASM_1.2044	evm.TU.FRAGSCAFF_75__FRAGMENT_3.9	0.173767	undirected	NA	NA
evm.TU.HIC_ASM_1.2044	evm.TU.HIC_ASM_7.2570	0.352842	undirected	NA	NA
evm.TU.HIC_ASM_1.2044	evm.TU.HIC_ASM_9.1905	0.346043	undirected	NA	NA
evm.TU.HIC_ASM_1.2044	evm.TU.HIC_ASM_17.675	0.364629	undirected	NA	NA
evm.TU.HIC_ASM_1.2044	evm.TU.HIC_ASM_8.2062	0.12695	undirected	NA	NA
evm.TU.HIC_ASM_1.2044	evm.TU.HIC_ASM_15.1187	0.324717	undirected	NA	NA
evm.TU.HIC_ASM_1.2044	evm.TU.HIC_ASM_10.159	0.214831	undirected	NA	NA
evm.TU.HIC_ASM_1.2044	evm.TU.HIC_ASM_5.683	0.195914	undirected	NA	NA
evm.TU.HIC_ASM_1.2044	evm.TU.HIC_ASM_0.150	0.275808	undirected	NA	NA
evm.TU.HIC_ASM_1.2044	evm.TU.HIC_ASM_15.404	0.357663	undirected	NA	NA
evm.TU.HIC_ASM_1.2044	evm.TU.HIC_ASM_12.249	0.365385	undirected	NA	NA
evm.TU.HIC_ASM_1.2044	evm.TU.HIC_ASM_9.1249	0.360302	undirected	NA	NA
evm.TU.HIC_ASM_1.2044	evm.TU.HIC_ASM_0.562	0.186541	undirected	NA	NA
evm.TU.HIC_ASM_1.2044	evm.TU.HIC_ASM_1.652	0.238872	undirected	NA	NA
evm.TU.HIC_ASM_1.2044	evm.TU.HIC_ASM_4.857	0.232002	undirected	NA	NA
evm.TU.HIC_ASM_1.2044	evm.TU.HIC_ASM_14.420	0.129802	undirected	NA	NA
evm.TU.HIC_ASM_1.2044	evm.TU.HIC_ASM_13.389	0.297841	undirected	NA	NA
evm.TU.HIC_ASM_1.2044	evm.TU.HIC_ASM_1.1774	0.237289	undirected	NA	NA
evm.TU.HIC_ASM_1.2044	evm.TU.HIC_ASM_10.919	0.140648	undirected	NA	NA
evm.TU.HIC_ASM_1.2044	evm.TU.ORIGINAL_435__FRAGMENT_2.2	0.268897	undirected	NA	NA
evm.TU.HIC_ASM_1.2044	evm.TU.HIC_ASM_11.910	0.338333	undirected	NA	NA
evm.TU.HIC_ASM_1.2044	evm.TU.HIC_ASM_10.23	0.130763	undirected	NA	NA
evm.TU.HIC_ASM_1.2044	evm.TU.HIC_ASM_15.1713	0.31405	undirected	NA	NA
evm.TU.HIC_ASM_1.2044	evm.TU.FRAGSCAFF_75__FRAGMENT_3.57	0.288744	undirected	NA	NA
evm.TU.HIC_ASM_1.2044	evm.TU.HIC_ASM_3.502	0.286052	undirected	NA	NA
evm.TU.HIC_ASM_1.2044	evm.TU.HIC_ASM_15.2623	0.184286	undirected	NA	NA
evm.TU.HIC_ASM_1.2044	evm.TU.HIC_ASM_7.1114	0.10824	undirected	NA	NA
evm.TU.HIC_ASM_1.2044	evm.TU.HIC_ASM_15.1435	0.191326	undirected	NA	NA
evm.TU.HIC_ASM_1.2044	evm.TU.HIC_ASM_6.40	0.232168	undirected	NA	NA
evm.TU.HIC_ASM_1.2044	evm.TU.HIC_ASM_10.891	0.114035	undirected	NA	NA
evm.TU.HIC_ASM_1.2044	evm.TU.HIC_ASM_9.1110	0.338939	undirected	NA	NA
evm.TU.HIC_ASM_1.2044	evm.TU.HIC_ASM_3.579	0.366697	undirected	NA	NA
evm.TU.HIC_ASM_1.2044	evm.TU.HIC_ASM_1.1738	0.354635	undirected	NA	NA
evm.TU.HIC_ASM_1.2044	evm.TU.HIC_ASM_1.1614	0.359604	undirected	NA	NA
evm.TU.HIC_ASM_1.2044	evm.TU.HIC_ASM_1.1721	0.274572	undirected	NA	NA
evm.TU.HIC_ASM_1.2044	evm.TU.HIC_ASM_6.2611	0.337527	undirected	NA	NA
evm.TU.HIC_ASM_1.2044	evm.TU.HIC_ASM_11.206	0.16818	undirected	NA	NA
evm.TU.HIC_ASM_1.2044	evm.TU.HIC_ASM_8.1835	0.217446	undirected	NA	NA
evm.TU.HIC_ASM_1.2044	evm.TU.HIC_ASM_7.1314	0.101512	undirected	NA	NA
evm.TU.HIC_ASM_1.2044	evm.TU.HIC_ASM_18.1253	0.312105	undirected	NA	NA
evm.TU.HIC_ASM_1.2044	evm.TU.HIC_ASM_12.26	0.333297	undirected	NA	NA
evm.TU.HIC_ASM_1.2044	evm.TU.HIC_ASM_4.1304	0.282914	undirected	NA	NA
evm.TU.HIC_ASM_1.2044	evm.TU.HIC_ASM_11.1209	0.305079	undirected	NA	NA
evm.TU.HIC_ASM_1.2044	evm.TU.HIC_ASM_3.2017	0.123517	undirected	NA	NA
evm.TU.HIC_ASM_1.2044	evm.TU.HIC_ASM_3.883	0.364629	undirected	NA	NA
evm.TU.HIC_ASM_1.2044	evm.TU.HIC_ASM_11.984	0.355619	undirected	NA	NA
evm.TU.HIC_ASM_1.2044	evm.TU.HIC_ASM_4.1760	0.369596	undirected	NA	NA
evm.TU.HIC_ASM_1.2044	evm.TU.ORIGINAL_200.6	0.357183	undirected	NA	NA
evm.TU.HIC_ASM_1.2044	evm.TU.HIC_ASM_15.1673	0.351472	undirected	NA	NA
evm.TU.HIC_ASM_1.2044	evm.TU.HIC_ASM_17.676	0.364629	undirected	NA	NA
evm.TU.HIC_ASM_1.2044	evm.TU.HIC_ASM_2.1242	0.132817	undirected	NA	NA
evm.TU.HIC_ASM_1.2044	evm.TU.HIC_ASM_8.2070	0.361313	undirected	NA	NA
evm.TU.HIC_ASM_1.2044	evm.TU.HIC_ASM_6.106	0.210298	undirected	NA	NA
evm.TU.HIC_ASM_1.2044	evm.TU.FRAGSCAFF_49__FRAGMENT_1.15	0.246559	undirected	NA	NA
evm.TU.HIC_ASM_1.2044	evm.TU.HIC_ASM_18.143	0.256916	undirected	NA	NA
evm.TU.HIC_ASM_1.2044	evm.TU.HIC_ASM_11.12	0.191209	undirected	NA	NA
evm.TU.HIC_ASM_1.2044	evm.TU.ORIGINAL_113.77	0.262375	undirected	NA	NA
evm.TU.HIC_ASM_1.2044	evm.TU.HIC_ASM_12.93	0.341002	undirected	NA	NA
evm.TU.HIC_ASM_1.2044	evm.TU.HIC_ASM_0.313	0.163733	undirected	NA	NA
evm.TU.HIC_ASM_1.2044	evm.TU.HIC_ASM_9.692_evm.TU.HIC_ASM_9.693_evm.TU.HIC_ASM_9.694	0.139643	undirected	NA	NA
evm.TU.HIC_ASM_1.2044	evm.TU.HIC_ASM_15.824	0.347434	undirected	NA	NA
evm.TU.HIC_ASM_1.2044	evm.TU.HIC_ASM_0.245	0.364629	undirected	NA	NA
evm.TU.HIC_ASM_1.2044	evm.TU.HIC_ASM_1.1746	0.311979	undirected	NA	NA
evm.TU.HIC_ASM_1.2044	evm.TU.HIC_ASM_1.1010	0.364967	undirected	NA	NA
evm.TU.HIC_ASM_1.2044	evm.TU.HIC_ASM_15.417	0.18701	undirected	NA	NA
evm.TU.HIC_ASM_1.2044	evm.TU.HIC_ASM_17.483	0.343639	undirected	NA	NA
evm.TU.HIC_ASM_1.2044	evm.TU.HIC_ASM_17.227	0.131901	undirected	NA	NA
evm.TU.HIC_ASM_1.2044	evm.TU.HIC_ASM_7.209	0.359164	undirected	NA	NA
evm.TU.HIC_ASM_1.2044	evm.TU.HIC_ASM_9.1893	0.145372	undirected	NA	NA
evm.TU.HIC_ASM_1.2044	evm.TU.HIC_ASM_1.1729	0.369073	undirected	NA	NA
evm.TU.HIC_ASM_1.2044	evm.TU.HIC_ASM_7.1318	0.196466	undirected	NA	NA
evm.TU.HIC_ASM_1.2044	evm.TU.HIC_ASM_16.131	0.104231	undirected	NA	NA
evm.TU.HIC_ASM_1.2044	evm.TU.HIC_ASM_0.415	0.211026	undirected	NA	NA
evm.TU.HIC_ASM_1.2044	evm.TU.HIC_ASM_7.1784	0.364012	undirected	NA	NA
evm.TU.HIC_ASM_1.2044	evm.TU.HIC_ASM_0.326	0.359375	undirected	NA	NA
evm.TU.HIC_ASM_1.2044	evm.TU.FRAGSCAFF_75__FRAGMENT_3.53	0.301167	undirected	NA	NA
evm.TU.HIC_ASM_1.2044	evm.TU.HIC_ASM_8.869	0.252755	undirected	NA	NA
evm.TU.HIC_ASM_1.2044	evm.TU.HIC_ASM_15.848	0.317355	undirected	NA	NA
evm.TU.HIC_ASM_1.2044	evm.TU.HIC_ASM_4.1102	0.186888	undirected	NA	NA
evm.TU.HIC_ASM_1.2044	evm.TU.HIC_ASM_3.1869	0.34523	undirected	NA	NA
evm.TU.HIC_ASM_1.2044	evm.TU.ORIGINAL_232.2	0.170977	undirected	NA	NA
evm.TU.HIC_ASM_1.2044	evm.TU.HIC_ASM_7.1110	0.298066	undirected	NA	NA
evm.TU.HIC_ASM_1.2044	evm.TU.HIC_ASM_4.103	0.364629	undirected	NA	NA
evm.TU.HIC_ASM_1.2044	evm.TU.HIC_ASM_15.2030	0.24986	undirected	NA	NA
evm.TU.HIC_ASM_1.2044	evm.TU.HIC_ASM_7.1319	0.36118	undirected	NA	NA
evm.TU.HIC_ASM_1.2044	evm.TU.HIC_ASM_6.1032	0.340064	undirected	NA	NA
evm.TU.HIC_ASM_1.2044	evm.TU.HIC_ASM_14.1204	0.124053	undirected	NA	NA
evm.TU.HIC_ASM_1.2044	evm.TU.HIC_ASM_16.840	0.372295	undirected	NA	NA
evm.TU.HIC_ASM_1.2044	evm.TU.HIC_ASM_11.178	0.334921	undirected	NA	NA
evm.TU.HIC_ASM_1.2044	evm.TU.HIC_ASM_0.514	0.364629	undirected	NA	NA
evm.TU.HIC_ASM_1.2044	evm.TU.HIC_ASM_12.153	0.188176	undirected	NA	NA
evm.TU.HIC_ASM_1.2044	evm.TU.HIC_ASM_14.142	0.110714	undirected	NA	NA
evm.TU.HIC_ASM_1.2044	evm.TU.HIC_ASM_1.962	0.364629	undirected	NA	NA
evm.TU.HIC_ASM_1.2044	evm.TU.HIC_ASM_5.1079	0.364375	undirected	NA	NA
evm.TU.HIC_ASM_1.2044	evm.TU.HIC_ASM_7.1735	0.356486	undirected	NA	NA
evm.TU.HIC_ASM_1.2044	evm.TU.HIC_ASM_9.1617	0.364629	undirected	NA	NA
evm.TU.HIC_ASM_1.2044	evm.TU.HIC_ASM_11.106	0.294473	undirected	NA	NA
evm.TU.HIC_ASM_1.2044	evm.TU.HIC_ASM_14.423	0.360275	undirected	NA	NA
evm.TU.HIC_ASM_1.2044	evm.TU.HIC_ASM_17.677	0.292081	undirected	NA	NA
evm.TU.HIC_ASM_1.2044	evm.TU.HIC_ASM_11.107	0.306372	undirected	NA	NA
evm.TU.HIC_ASM_1.2044	evm.TU.HIC_ASM_7.2042	0.262984	undirected	NA	NA
evm.TU.HIC_ASM_1.2044	evm.TU.FRAGSCAFF_49__FRAGMENT_2.5	0.29211	undirected	NA	NA
evm.TU.HIC_ASM_1.2044	evm.TU.HIC_ASM_17.504	0.370997	undirected	NA	NA
evm.TU.HIC_ASM_1.2044	evm.TU.HIC_ASM_15.1111	0.167396	undirected	NA	NA
evm.TU.HIC_ASM_1.2044	evm.TU.HIC_ASM_8.1276	0.267909	undirected	NA	NA
evm.TU.HIC_ASM_1.2044	evm.TU.HIC_ASM_1.1188	0.121032	undirected	NA	NA
evm.TU.HIC_ASM_1.2044	evm.TU.HIC_ASM_15.346	0.364629	undirected	NA	NA
evm.TU.HIC_ASM_1.2044	evm.TU.HIC_ASM_15.1810	0.139285	undirected	NA	NA
evm.TU.HIC_ASM_1.2044	evm.TU.HIC_ASM_12.168	0.191531	undirected	NA	NA
evm.TU.HIC_ASM_1.2044	evm.TU.HIC_ASM_6.558	0.266842	undirected	NA	NA
evm.TU.HIC_ASM_1.2044	evm.TU.HIC_ASM_1.310	0.194575	undirected	NA	NA
evm.TU.HIC_ASM_1.2044	evm.TU.HIC_ASM_15.549	0.229578	undirected	NA	NA
evm.TU.HIC_ASM_1.2044	evm.TU.HIC_ASM_10.314	0.17015	undirected	NA	NA
evm.TU.HIC_ASM_1.2044	evm.TU.HIC_ASM_8.758	0.290678	undirected	NA	NA
evm.TU.HIC_ASM_1.2044	evm.TU.HIC_ASM_15.1591	0.36689	undirected	NA	NA
evm.TU.HIC_ASM_1.2044	evm.TU.HIC_ASM_9.1784	0.109481	undirected	NA	NA
evm.TU.HIC_ASM_1.2044	evm.TU.FRAGSCAFF_85__FRAGMENT_2.1	0.178631	undirected	NA	NA
evm.TU.HIC_ASM_1.2044	evm.TU.HIC_ASM_14.132	0.314556	undirected	NA	NA
evm.TU.HIC_ASM_1.2044	evm.TU.HIC_ASM_10.803	0.364306	undirected	NA	NA
evm.TU.HIC_ASM_1.2044	evm.TU.HIC_ASM_11.1002	0.123837	undirected	NA	NA
evm.TU.HIC_ASM_1.2044	evm.TU.HIC_ASM_14.58	0.315924	undirected	NA	NA
evm.TU.HIC_ASM_1.2044	evm.TU.HIC_ASM_4.1767	0.272848	undirected	NA	NA
evm.TU.HIC_ASM_1.2044	evm.TU.HIC_ASM_14.670	0.364629	undirected	NA	NA
evm.TU.HIC_ASM_1.2044	evm.TU.HIC_ASM_16.17	0.370884	undirected	NA	NA
evm.TU.HIC_ASM_1.2044	evm.TU.HIC_ASM_11.189	0.139867	undirected	NA	NA
evm.TU.HIC_ASM_1.2044	evm.TU.HIC_ASM_8.708	0.134648	undirected	NA	NA
evm.TU.HIC_ASM_1.2044	evm.TU.HIC_ASM_7.2442	0.1942	undirected	NA	NA
evm.TU.HIC_ASM_1.2044	evm.TU.HIC_ASM_7.452	0.364629	undirected	NA	NA
evm.TU.HIC_ASM_1.2044	evm.TU.HIC_ASM_4.785	0.232073	undirected	NA	NA
evm.TU.HIC_ASM_1.2044	evm.TU.HIC_ASM_1.19	0.364629	undirected	NA	NA
evm.TU.HIC_ASM_1.2044	evm.TU.HIC_ASM_16.270	0.206755	undirected	NA	NA
evm.TU.HIC_ASM_1.2044	evm.TU.HIC_ASM_4.1277	0.364629	undirected	NA	NA
evm.TU.HIC_ASM_1.2044	evm.TU.HIC_ASM_12.447	0.290394	undirected	NA	NA
evm.TU.HIC_ASM_1.2044	evm.TU.HIC_ASM_6.1115	0.22658	undirected	NA	NA
evm.TU.HIC_ASM_1.2044	evm.TU.HIC_ASM_14.673	0.365214	undirected	NA	NA
evm.TU.HIC_ASM_1.2044	evm.TU.HIC_ASM_2.520	0.18956	undirected	NA	NA
evm.TU.HIC_ASM_1.2044	evm.TU.HIC_ASM_6.176	0.348621	undirected	NA	NA
evm.TU.HIC_ASM_1.2044	evm.TU.HIC_ASM_1.1002	0.128419	undirected	NA	NA
evm.TU.HIC_ASM_1.2044	evm.TU.HIC_ASM_6.673	0.365054	undirected	NA	NA
evm.TU.HIC_ASM_1.2044	evm.TU.HIC_ASM_8.739	0.23013	undirected	NA	NA
evm.TU.HIC_ASM_1.2044	evm.TU.HIC_ASM_5.1100	0.317613	undirected	NA	NA
evm.TU.HIC_ASM_1.2044	evm.TU.HIC_ASM_7.2073	0.356106	undirected	NA	NA
evm.TU.HIC_ASM_1.2044	evm.TU.HIC_ASM_8.462	0.364629	undirected	NA	NA
evm.TU.HIC_ASM_1.2044	evm.TU.HIC_ASM_10.833	0.364629	undirected	NA	NA
evm.TU.HIC_ASM_1.2044	evm.TU.HIC_ASM_18.507	0.274657	undirected	NA	NA
evm.TU.HIC_ASM_1.2044	evm.TU.HIC_ASM_5.1057	0.118411	undirected	NA	NA
evm.TU.HIC_ASM_1.2044	evm.TU.HIC_ASM_5.991	0.370754	undirected	NA	NA
evm.TU.HIC_ASM_1.2044	evm.TU.HIC_ASM_2.121	0.36348	undirected	NA	NA
evm.TU.HIC_ASM_1.2044	evm.TU.HIC_ASM_2.158	0.364629	undirected	NA	NA
evm.TU.HIC_ASM_1.2044	evm.TU.HIC_ASM_8.180	0.298853	undirected	NA	NA
evm.TU.HIC_ASM_1.2044	evm.TU.HIC_ASM_2.693	0.158095	undirected	NA	NA
evm.TU.HIC_ASM_1.2044	evm.TU.HIC_ASM_15.826	0.108029	undirected	NA	NA
evm.TU.HIC_ASM_1.2044	evm.TU.HIC_ASM_10.1075	0.309798	undirected	NA	NA
evm.TU.HIC_ASM_1.2044	evm.TU.HIC_ASM_17.18	0.325178	undirected	NA	NA
evm.TU.HIC_ASM_1.2044	evm.TU.HIC_ASM_6.622	0.293453	undirected	NA	NA
evm.TU.HIC_ASM_1.2044	evm.TU.HIC_ASM_11.1122	0.242536	undirected	NA	NA
evm.TU.HIC_ASM_1.2044	evm.TU.HIC_ASM_1.309	0.343355	undirected	NA	NA
evm.TU.HIC_ASM_1.2044	evm.TU.HIC_ASM_3.1643	0.364629	undirected	NA	NA
evm.TU.HIC_ASM_1.2044	evm.TU.HIC_ASM_14.671	0.364629	undirected	NA	NA
evm.TU.HIC_ASM_1.2044	evm.TU.HIC_ASM_9.985	0.290846	undirected	NA	NA
evm.TU.HIC_ASM_1.2044	evm.TU.HIC_ASM_16.140	0.179676	undirected	NA	NA
evm.TU.HIC_ASM_1.2044	evm.TU.HIC_ASM_8.1676	0.364629	undirected	NA	NA
evm.TU.HIC_ASM_1.2044	evm.TU.HIC_ASM_15.1317	0.364629	undirected	NA	NA
evm.TU.HIC_ASM_1.2044	evm.TU.HIC_ASM_13.150	0.167214	undirected	NA	NA
evm.TU.HIC_ASM_1.2044	evm.TU.HIC_ASM_2.219	0.170329	undirected	NA	NA
evm.TU.HIC_ASM_1.2044	evm.TU.HIC_ASM_8.1200	0.214553	undirected	NA	NA
evm.TU.HIC_ASM_1.2044	evm.TU.HIC_ASM_16.1198	0.364629	undirected	NA	NA
evm.TU.HIC_ASM_1.2044	evm.TU.HIC_ASM_9.345	0.365403	undirected	NA	NA
evm.TU.HIC_ASM_1.2044	evm.TU.HIC_ASM_14.1007	0.226976	undirected	NA	NA
evm.TU.HIC_ASM_1.2044	evm.TU.HIC_ASM_15.681	0.274555	undirected	NA	NA
evm.TU.HIC_ASM_1.2044	evm.TU.HIC_ASM_18.962	0.258645	undirected	NA	NA
evm.TU.HIC_ASM_1.2044	evm.TU.HIC_ASM_8.1381	0.150128	undirected	NA	NA
evm.TU.HIC_ASM_1.2044	evm.TU.HIC_ASM_11.825	0.203156	undirected	NA	NA
evm.TU.HIC_ASM_1.2044	evm.TU.HIC_ASM_7.1186	0.202954	undirected	NA	NA
evm.TU.HIC_ASM_1.2044	evm.TU.HIC_ASM_8.1675	0.165217	undirected	NA	NA
evm.TU.HIC_ASM_1.2044	evm.TU.HIC_ASM_9.921	0.333575	undirected	NA	NA
evm.TU.HIC_ASM_1.2044	evm.TU.HIC_ASM_2.699	0.164767	undirected	NA	NA
evm.TU.HIC_ASM_1.2044	evm.TU.HIC_ASM_14.727	0.216347	undirected	NA	NA
evm.TU.HIC_ASM_1.2044	evm.TU.HIC_ASM_1.1149	0.245227	undirected	NA	NA
evm.TU.HIC_ASM_1.2044	evm.TU.HIC_ASM_3.1068	0.364629	undirected	NA	NA
evm.TU.HIC_ASM_1.2044	evm.TU.HIC_ASM_5.1254	0.149539	undirected	NA	NA
evm.TU.HIC_ASM_1.2044	evm.TU.HIC_ASM_10.363	0.315071	undirected	NA	NA
evm.TU.HIC_ASM_1.2044	evm.TU.HIC_ASM_5.511	0.364629	undirected	NA	NA
evm.TU.HIC_ASM_1.2044	evm.TU.HIC_ASM_15.1720	0.364629	undirected	NA	NA
evm.TU.HIC_ASM_1.2044	evm.TU.HIC_ASM_3.1212	0.364629	undirected	NA	NA
evm.TU.HIC_ASM_1.2044	evm.TU.HIC_ASM_6.958	0.364629	undirected	NA	NA
evm.TU.HIC_ASM_1.2044	evm.TU.HIC_ASM_6.153	0.271012	undirected	NA	NA
evm.TU.HIC_ASM_1.2044	evm.TU.HIC_ASM_6.1755	0.183609	undirected	NA	NA
evm.TU.HIC_ASM_1.2044	evm.TU.HIC_ASM_1.842	0.364629	undirected	NA	NA
evm.TU.HIC_ASM_1.2044	evm.TU.HIC_ASM_8.967	0.344567	undirected	NA	NA
evm.TU.HIC_ASM_1.2044	evm.TU.HIC_ASM_5.882	0.268194	undirected	NA	NA
evm.TU.HIC_ASM_1.2044	evm.TU.HIC_ASM_15.1639	0.364629	undirected	NA	NA
evm.TU.HIC_ASM_1.2044	evm.TU.HIC_ASM_9.156	0.364629	undirected	NA	NA
evm.TU.HIC_ASM_1.2044	evm.TU.HIC_ASM_12.970	0.210602	undirected	NA	NA
evm.TU.HIC_ASM_1.2044	evm.TU.HIC_ASM_6.1050	0.358394	undirected	NA	NA
evm.TU.HIC_ASM_1.2044	evm.TU.HIC_ASM_6.367	0.307761	undirected	NA	NA
evm.TU.HIC_ASM_1.2044	evm.TU.ORIGINAL_426.23	0.339576	undirected	NA	NA
evm.TU.HIC_ASM_1.2044	evm.TU.HIC_ASM_17.1015	0.281525	undirected	NA	NA
evm.TU.HIC_ASM_1.2044	evm.TU.HIC_ASM_17.327	0.364629	undirected	NA	NA
evm.TU.HIC_ASM_1.2044	evm.TU.HIC_ASM_10.975	0.17163	undirected	NA	NA
evm.TU.HIC_ASM_1.2044	evm.TU.HIC_ASM_9.157	0.364629	undirected	NA	NA
evm.TU.HIC_ASM_1.2044	evm.TU.HIC_ASM_10.352	0.364629	undirected	NA	NA
evm.TU.HIC_ASM_1.2044	evm.TU.HIC_ASM_1.927	0.144723	undirected	NA	NA
evm.TU.HIC_ASM_1.2044	evm.TU.HIC_ASM_13.775	0.307822	undirected	NA	NA
evm.TU.HIC_ASM_1.2044	evm.TU.FRAGSCAFF_44__FRAGMENT_2.14	0.364629	undirected	NA	NA
evm.TU.HIC_ASM_1.2044	evm.TU.HIC_ASM_13.1208	0.303825	undirected	NA	NA
evm.TU.HIC_ASM_1.2044	evm.TU.HIC_ASM_10.359	0.352344	undirected	NA	NA
evm.TU.HIC_ASM_1.2044	evm.TU.HIC_ASM_11.737	0.18429	undirected	NA	NA
evm.TU.HIC_ASM_1.2044	evm.TU.HIC_ASM_15.2413	0.236901	undirected	NA	NA
evm.TU.HIC_ASM_1.2044	evm.TU.HIC_ASM_9.1271	0.13025	undirected	NA	NA
evm.TU.HIC_ASM_1.2044	evm.TU.HIC_ASM_14.390	0.148352	undirected	NA	NA
evm.TU.HIC_ASM_1.2044	evm.TU.HIC_ASM_8.138	0.176775	undirected	NA	NA
evm.TU.HIC_ASM_1.2044	evm.TU.HIC_ASM_2.188	0.291531	undirected	NA	NA
evm.TU.HIC_ASM_1.2044	evm.TU.HIC_ASM_6.2683	0.364264	undirected	NA	NA
evm.TU.HIC_ASM_1.2044	evm.TU.HIC_ASM_0.511	0.264728	undirected	NA	NA
evm.TU.HIC_ASM_1.2044	evm.TU.ORIGINAL_183__FRAGMENT_2.6	0.155351	undirected	NA	NA
evm.TU.HIC_ASM_1.2044	evm.TU.HIC_ASM_4.909	0.374981	undirected	NA	NA
evm.TU.HIC_ASM_1.2044	evm.TU.HIC_ASM_0.109	0.364629	undirected	NA	NA
evm.TU.HIC_ASM_1.2044	evm.TU.HIC_ASM_1.1403	0.276093	undirected	NA	NA
evm.TU.HIC_ASM_1.2044	evm.TU.HIC_ASM_1.1655	0.364629	undirected	NA	NA
evm.TU.HIC_ASM_1.2044	evm.TU.HIC_ASM_11.724	0.364629	undirected	NA	NA
evm.TU.HIC_ASM_1.2044	evm.TU.HIC_ASM_1.1560	0.362566	undirected	NA	NA
evm.TU.HIC_ASM_1.2044	evm.TU.HIC_ASM_4.534	0.364629	undirected	NA	NA
evm.TU.HIC_ASM_1.2044	evm.TU.HIC_ASM_0.638	0.16828	undirected	NA	NA
evm.TU.HIC_ASM_1.2044	evm.TU.HIC_ASM_14.425	0.331192	undirected	NA	NA
evm.TU.HIC_ASM_1.2044	evm.TU.HIC_ASM_9.1436	0.364629	undirected	NA	NA
evm.TU.HIC_ASM_1.2044	evm.TU.HIC_ASM_3.1387	0.205332	undirected	NA	NA
evm.TU.HIC_ASM_1.2044	evm.TU.HIC_ASM_9.1767	0.237145	undirected	NA	NA
evm.TU.HIC_ASM_1.2044	evm.TU.HIC_ASM_6.68	0.364629	undirected	NA	NA
evm.TU.HIC_ASM_1.2044	evm.TU.HIC_ASM_18.858	0.109309	undirected	NA	NA
evm.TU.HIC_ASM_1.2044	evm.TU.HIC_ASM_0.45	0.364629	undirected	NA	NA
evm.TU.HIC_ASM_1.2044	evm.TU.HIC_ASM_4.383	0.201186	undirected	NA	NA
evm.TU.HIC_ASM_1.2044	evm.TU.HIC_ASM_6.1654	0.31462	undirected	NA	NA
evm.TU.HIC_ASM_1.2044	evm.TU.HIC_ASM_5.1069	0.364629	undirected	NA	NA
evm.TU.HIC_ASM_1.2044	evm.TU.HIC_ASM_10.98	0.364629	undirected	NA	NA
evm.TU.HIC_ASM_1.2044	evm.TU.HIC_ASM_2.278	0.309647	undirected	NA	NA
evm.TU.HIC_ASM_1.2044	evm.TU.HIC_ASM_2.1239	0.108852	undirected	NA	NA
evm.TU.HIC_ASM_1.2044	evm.TU.HIC_ASM_13.950	0.364629	undirected	NA	NA
evm.TU.HIC_ASM_1.2044	evm.TU.FRAGSCAFF_7__FRAGMENT_1.11	0.330662	undirected	NA	NA
evm.TU.HIC_ASM_1.2044	evm.TU.HIC_ASM_10.892	0.364629	undirected	NA	NA
evm.TU.HIC_ASM_1.2044	evm.TU.HIC_ASM_6.386	0.293721	undirected	NA	NA
evm.TU.HIC_ASM_1.2044	evm.TU.HIC_ASM_0.987	0.242449	undirected	NA	NA
evm.TU.HIC_ASM_1.2044	evm.TU.FRAGSCAFF_75__FRAGMENT_3.46	0.139584	undirected	NA	NA
evm.TU.HIC_ASM_1.2044	evm.TU.HIC_ASM_10.40	0.102587	undirected	NA	NA
evm.TU.HIC_ASM_1.2044	evm.TU.HIC_ASM_6.2506	0.364629	undirected	NA	NA
evm.TU.HIC_ASM_1.2044	evm.TU.HIC_ASM_5.971	0.276701	undirected	NA	NA
evm.TU.HIC_ASM_1.2044	evm.TU.HIC_ASM_6.3887	0.251948	undirected	NA	NA
evm.TU.HIC_ASM_1.2044	evm.TU.HIC_ASM_15.2042	0.254614	undirected	NA	NA
evm.TU.HIC_ASM_1.2044	evm.TU.HIC_ASM_12.1044	0.104929	undirected	NA	NA
evm.TU.HIC_ASM_1.2044	evm.TU.HIC_ASM_9.341	0.364629	undirected	NA	NA
evm.TU.HIC_ASM_1.2044	evm.TU.HIC_ASM_6.1678	0.364629	undirected	NA	NA
evm.TU.HIC_ASM_1.2044	evm.TU.HIC_ASM_9.1256	0.364629	undirected	NA	NA
evm.TU.HIC_ASM_1.2044	evm.TU.HIC_ASM_8.1967	0.364629	undirected	NA	NA
evm.TU.HIC_ASM_1.2044	evm.TU.HIC_ASM_6.674	0.36423	undirected	NA	NA
evm.TU.HIC_ASM_1.2044	evm.TU.FRAGSCAFF_72__FRAGMENT_5.1	0.364629	undirected	NA	NA
evm.TU.HIC_ASM_1.2044	evm.TU.HIC_ASM_6.3315	0.364629	undirected	NA	NA
evm.TU.HIC_ASM_1.2044	evm.TU.HIC_ASM_7.1547	0.364629	undirected	NA	NA
evm.TU.HIC_ASM_1.2044	evm.TU.HIC_ASM_4.1159	0.26562	undirected	NA	NA
evm.TU.HIC_ASM_1.2044	evm.TU.HIC_ASM_17.1433	0.139714	undirected	NA	NA
evm.TU.HIC_ASM_1.2044	evm.TU.HIC_ASM_15.2392	0.364629	undirected	NA	NA
evm.TU.HIC_ASM_1.2044	evm.TU.HIC_ASM_11.72	0.364629	undirected	NA	NA
evm.TU.HIC_ASM_1.2044	evm.TU.HIC_ASM_7.418	0.219765	undirected	NA	NA
evm.TU.HIC_ASM_1.2044	evm.TU.HIC_ASM_6.3740	0.351025	undirected	NA	NA
evm.TU.HIC_ASM_1.2044	evm.TU.FRAGSCAFF_44__FRAGMENT_2.40	0.114912	undirected	NA	NA
evm.TU.HIC_ASM_1.2044	evm.TU.HIC_ASM_8.1025	0.364629	undirected	NA	NA
evm.TU.HIC_ASM_1.2044	evm.TU.HIC_ASM_11.428	0.364629	undirected	NA	NA
evm.TU.HIC_ASM_1.2044	evm.TU.ORIGINAL_290.4	0.364629	undirected	NA	NA
evm.TU.HIC_ASM_1.2044	evm.TU.HIC_ASM_2.692	0.364629	undirected	NA	NA
evm.TU.HIC_ASM_1.2044	evm.TU.HIC_ASM_8.807	0.364629	undirected	NA	NA
evm.TU.HIC_ASM_1.2044	evm.TU.FRAGSCAFF_5__FRAGMENT_2.2	0.348594	undirected	NA	NA
evm.TU.HIC_ASM_1.2044	evm.TU.HIC_ASM_13.214	0.364629	undirected	NA	NA
evm.TU.HIC_ASM_1.2044	evm.TU.HIC_ASM_7.2167	0.364629	undirected	NA	NA
evm.TU.HIC_ASM_1.2044	evm.TU.HIC_ASM_8.768	0.364629	undirected	NA	NA
evm.TU.HIC_ASM_1.2044	evm.TU.HIC_ASM_6.3888	0.276001	undirected	NA	NA
evm.TU.HIC_ASM_1.2044	evm.TU.HIC_ASM_15.532	0.364629	undirected	NA	NA
evm.TU.HIC_ASM_1.2044	evm.TU.HIC_ASM_6.1449	0.364629	undirected	NA	NA
evm.TU.HIC_ASM_1.2044	evm.TU.HIC_ASM_0.377	0.205207	undirected	NA	NA
evm.TU.HIC_ASM_1.2044	evm.TU.HIC_ASM_13.828	0.100894	undirected	NA	NA
evm.TU.HIC_ASM_1.2044	evm.TU.HIC_ASM_6.77	0.364629	undirected	NA	NA
evm.TU.HIC_ASM_1.2044	evm.TU.HIC_ASM_14.372	0.364629	undirected	NA	NA
evm.TU.HIC_ASM_1.2044	evm.TU.HIC_ASM_0.182	0.29105	undirected	NA	NA
evm.TU.HIC_ASM_1.2044	evm.TU.HIC_ASM_8.1884	0.364629	undirected	NA	NA
evm.TU.HIC_ASM_1.2044	evm.TU.HIC_ASM_6.2965	0.364629	undirected	NA	NA
evm.TU.HIC_ASM_1.2044	evm.TU.HIC_ASM_14.424	0.364629	undirected	NA	NA
evm.TU.HIC_ASM_1.2044	evm.TU.HIC_ASM_8.356	0.364629	undirected	NA	NA
evm.TU.HIC_ASM_1.2044	evm.TU.HIC_ASM_6.2642	0.195813	undirected	NA	NA
evm.TU.HIC_ASM_1.2044	evm.TU.HIC_ASM_13.929	0.183559	undirected	NA	NA
evm.TU.HIC_ASM_1.2044	evm.TU.HIC_ASM_8.1725	0.364629	undirected	NA	NA
evm.TU.HIC_ASM_1.2044	evm.TU.HIC_ASM_9.446	0.364629	undirected	NA	NA
evm.TU.HIC_ASM_1.2044	evm.TU.HIC_ASM_18.1256	0.364629	undirected	NA	NA
evm.TU.HIC_ASM_1.2044	evm.TU.HIC_ASM_18.114	0.364629	undirected	NA	NA
evm.TU.HIC_ASM_1.2044	evm.TU.HIC_ASM_8.1832	0.364629	undirected	NA	NA
evm.TU.HIC_ASM_1.2044	evm.TU.ORIGINAL_435__FRAGMENT_2.7	0.364629	undirected	NA	NA
evm.TU.HIC_ASM_1.2044	evm.TU.HIC_ASM_7.2466	0.364629	undirected	NA	NA
evm.TU.HIC_ASM_1.2044	evm.TU.HIC_ASM_12.1145	0.364629	undirected	NA	NA
evm.TU.HIC_ASM_1.2044	evm.TU.HIC_ASM_14.1185	0.364629	undirected	NA	NA
evm.TU.HIC_ASM_1.2044	evm.TU.HIC_ASM_0.611	0.364629	undirected	NA	NA
evm.TU.HIC_ASM_1.2044	evm.TU.HIC_ASM_6.282	0.364629	undirected	NA	NA
evm.TU.HIC_ASM_1.2044	evm.TU.HIC_ASM_5.1101	0.364629	undirected	NA	NA
evm.TU.HIC_ASM_1.2044	evm.TU.HIC_ASM_1.821	0.364629	undirected	NA	NA
evm.TU.HIC_ASM_1.2044	evm.TU.HIC_ASM_6.163	0.364629	undirected	NA	NA
evm.TU.HIC_ASM_1.2044	evm.TU.HIC_ASM_13.1246	0.364629	undirected	NA	NA
evm.TU.HIC_ASM_1.2044	evm.TU.HIC_ASM_11.14	0.364629	undirected	NA	NA
evm.TU.HIC_ASM_1.2044	evm.TU.FRAGSCAFF_89__FRAGMENT_1.20	0.364629	undirected	NA	NA
evm.TU.HIC_ASM_1.2044	evm.TU.HIC_ASM_0.44	0.364629	undirected	NA	NA
evm.TU.HIC_ASM_1.2044	evm.TU.FRAGSCAFF_36.15	0.364629	undirected	NA	NA
evm.TU.HIC_ASM_1.2044	evm.TU.HIC_ASM_18.1215	0.175303	undirected	NA	NA
evm.TU.HIC_ASM_1.2044	evm.TU.HIC_ASM_10.369	0.364629	undirected	NA	NA
evm.TU.HIC_ASM_1.2044	evm.TU.HIC_ASM_10.724	0.364629	undirected	NA	NA
evm.TU.HIC_ASM_1.2044	evm.TU.HIC_ASM_3.496	0.364629	undirected	NA	NA
evm.TU.HIC_ASM_1.2044	evm.TU.HIC_ASM_18.1148	0.364629	undirected	NA	NA
evm.TU.HIC_ASM_1.2154	evm.TU.HIC_ASM_17.1107	0.256528	undirected	NA	NA
evm.TU.HIC_ASM_1.2154	evm.TU.HIC_ASM_17.1108	0.227426	undirected	NA	NA
evm.TU.HIC_ASM_1.2154	evm.TU.HIC_ASM_9.1066	0.249887	undirected	NA	NA
evm.TU.HIC_ASM_1.2154	evm.TU.HIC_ASM_14.383	0.218551	undirected	NA	NA
evm.TU.HIC_ASM_1.2154	evm.TU.HIC_ASM_5.1149	0.169858	undirected	NA	NA
evm.TU.HIC_ASM_1.2154	evm.TU.HIC_ASM_14.209	0.250368	undirected	NA	NA
evm.TU.HIC_ASM_1.2154	evm.TU.HIC_ASM_2.1271	0.227428	undirected	NA	NA
evm.TU.HIC_ASM_1.2154	evm.TU.HIC_ASM_12.178	0.134451	undirected	NA	NA
evm.TU.HIC_ASM_1.2154	evm.TU.HIC_ASM_3.766	0.198232	undirected	NA	NA
evm.TU.HIC_ASM_1.2154	evm.TU.HIC_ASM_6.2775	0.17641	undirected	NA	NA
evm.TU.HIC_ASM_1.2154	evm.TU.HIC_ASM_8.507	0.104578	undirected	NA	NA
evm.TU.HIC_ASM_1.2154	evm.TU.HIC_ASM_17.485	0.138515	undirected	NA	NA
evm.TU.HIC_ASM_1.2154	evm.TU.HIC_ASM_17.1253	0.133756	undirected	NA	NA
evm.TU.HIC_ASM_1.2154	evm.TU.HIC_ASM_10.424	0.132594	undirected	NA	NA
evm.TU.HIC_ASM_1.2154	evm.TU.HIC_ASM_1.1758	0.222277	undirected	NA	NA
evm.TU.HIC_ASM_1.2154	evm.TU.HIC_ASM_3.2368	0.136551	undirected	NA	NA
evm.TU.HIC_ASM_1.2154	evm.TU.HIC_ASM_6.358	0.130988	undirected	NA	NA
evm.TU.HIC_ASM_1.2154	evm.TU.HIC_ASM_10.232	0.10912	undirected	NA	NA
evm.TU.HIC_ASM_1.2154	evm.TU.HIC_ASM_3.1443	0.249099	undirected	NA	NA
evm.TU.HIC_ASM_1.2154	evm.TU.HIC_ASM_11.809	0.152377	undirected	NA	NA
evm.TU.HIC_ASM_1.2154	evm.TU.HIC_ASM_15.1144	0.295175	undirected	NA	NA
evm.TU.HIC_ASM_1.2154	evm.TU.HIC_ASM_3.1853	0.296619	undirected	NA	NA
evm.TU.HIC_ASM_1.2154	evm.TU.HIC_ASM_6.550	0.356944	undirected	NA	NA
evm.TU.HIC_ASM_1.2154	evm.TU.HIC_ASM_9.427	0.173064	undirected	NA	NA
evm.TU.HIC_ASM_1.2154	evm.TU.HIC_ASM_5.714	0.103298	undirected	NA	NA
evm.TU.HIC_ASM_1.2154	evm.TU.HIC_ASM_6.4147	0.14037	undirected	NA	NA
evm.TU.HIC_ASM_1.2154	evm.TU.HIC_ASM_6.1431	0.171969	undirected	NA	NA
evm.TU.HIC_ASM_1.2154	evm.TU.HIC_ASM_9.886	0.102715	undirected	NA	NA
evm.TU.HIC_ASM_1.2154	evm.TU.HIC_ASM_1.2649	0.129951	undirected	NA	NA
evm.TU.HIC_ASM_1.2154	evm.TU.HIC_ASM_16.1278	0.112866	undirected	NA	NA
evm.TU.HIC_ASM_1.2154	evm.TU.HIC_ASM_3.1871	0.39925	undirected	NA	NA
evm.TU.HIC_ASM_1.2154	evm.TU.HIC_ASM_15.1701	0.174421	undirected	NA	NA
evm.TU.HIC_ASM_1.2154	evm.TU.HIC_ASM_12.965	0.36153	undirected	NA	NA
evm.TU.HIC_ASM_1.2154	evm.TU.HIC_ASM_17.1128	0.104235	undirected	NA	NA
evm.TU.HIC_ASM_1.2154	evm.TU.HIC_ASM_4.1000	0.208585	undirected	NA	NA
evm.TU.HIC_ASM_1.2154	evm.TU.HIC_ASM_15.1488	0.254952	undirected	NA	NA
evm.TU.HIC_ASM_1.2154	evm.TU.HIC_ASM_4.1287	0.116413	undirected	NA	NA
evm.TU.HIC_ASM_1.2154	evm.TU.HIC_ASM_4.335	0.245431	undirected	NA	NA
evm.TU.HIC_ASM_1.2154	evm.TU.HIC_ASM_8.868	0.261159	undirected	NA	NA
evm.TU.HIC_ASM_1.2154	evm.TU.HIC_ASM_11.469	0.179597	undirected	NA	NA
evm.TU.HIC_ASM_1.2154	evm.TU.HIC_ASM_3.1192_evm.TU.HIC_ASM_3.1193	0.168825	undirected	NA	NA
evm.TU.HIC_ASM_1.2154	evm.TU.FRAGSCAFF_44__FRAGMENT_2.44	0.126052	undirected	NA	NA
evm.TU.HIC_ASM_1.2154	evm.TU.HIC_ASM_1.844	0.201774	undirected	NA	NA
evm.TU.HIC_ASM_1.2154	evm.TU.HIC_ASM_11.735	0.165816	undirected	NA	NA
evm.TU.HIC_ASM_1.2154	evm.TU.HIC_ASM_0.152	0.403995	undirected	NA	NA
evm.TU.HIC_ASM_1.2154	evm.TU.HIC_ASM_7.159	0.333097	undirected	NA	NA
evm.TU.HIC_ASM_1.2154	evm.TU.HIC_ASM_9.83	0.175015	undirected	NA	NA
evm.TU.HIC_ASM_1.2154	evm.TU.HIC_ASM_16.445	0.107665	undirected	NA	NA
evm.TU.HIC_ASM_1.2154	evm.TU.HIC_ASM_6.2128	0.126904	undirected	NA	NA
evm.TU.HIC_ASM_1.2154	evm.TU.HIC_ASM_12.49	0.152303	undirected	NA	NA
evm.TU.HIC_ASM_1.2154	evm.TU.HIC_ASM_0.968	0.166626	undirected	NA	NA
evm.TU.HIC_ASM_1.2154	evm.TU.HIC_ASM_10.224	0.108154	undirected	NA	NA
evm.TU.HIC_ASM_1.2154	evm.TU.HIC_ASM_4.1631	0.195136	undirected	NA	NA
evm.TU.HIC_ASM_1.2154	evm.TU.HIC_ASM_13.349	0.106902	undirected	NA	NA
evm.TU.HIC_ASM_1.2154	evm.TU.FRAGSCAFF_49__FRAGMENT_1.8	0.171796	undirected	NA	NA
evm.TU.HIC_ASM_1.2154	evm.TU.HIC_ASM_8.1235	0.256759	undirected	NA	NA
evm.TU.HIC_ASM_1.2154	evm.TU.HIC_ASM_15.52	0.174751	undirected	NA	NA
evm.TU.HIC_ASM_1.2154	evm.TU.HIC_ASM_15.1737	0.102153	undirected	NA	NA
evm.TU.HIC_ASM_1.2154	evm.TU.HIC_ASM_3.1441	0.144155	undirected	NA	NA
evm.TU.HIC_ASM_1.2154	evm.TU.HIC_ASM_4.569	0.256817	undirected	NA	NA
evm.TU.HIC_ASM_1.2154	evm.TU.HIC_ASM_7.258	0.252144	undirected	NA	NA
evm.TU.HIC_ASM_1.2154	evm.TU.HIC_ASM_15.397_evm.TU.HIC_ASM_15.398	0.291985	undirected	NA	NA
evm.TU.HIC_ASM_1.2154	evm.TU.HIC_ASM_3.1119	0.191611	undirected	NA	NA
evm.TU.HIC_ASM_1.2154	evm.TU.HIC_ASM_3.541	0.191562	undirected	NA	NA
evm.TU.HIC_ASM_1.2154	evm.TU.HIC_ASM_1.824	0.33366	undirected	NA	NA
evm.TU.HIC_ASM_1.2154	evm.TU.HIC_ASM_11.1233	0.141476	undirected	NA	NA
evm.TU.HIC_ASM_1.2154	evm.TU.HIC_ASM_7.1242	0.378061	undirected	NA	NA
evm.TU.HIC_ASM_1.2154	evm.TU.HIC_ASM_6.26	0.21079	undirected	NA	NA
evm.TU.HIC_ASM_1.2154	evm.TU.HIC_ASM_1.1160	0.155081	undirected	NA	NA
evm.TU.HIC_ASM_1.2154	evm.TU.HIC_ASM_8.464	0.227185	undirected	NA	NA
evm.TU.HIC_ASM_1.2154	evm.TU.HIC_ASM_8.1436	0.141339	undirected	NA	NA
evm.TU.HIC_ASM_1.2154	evm.TU.HIC_ASM_16.1357	0.200676	undirected	NA	NA
evm.TU.HIC_ASM_1.2154	evm.TU.HIC_ASM_17.340	0.197844	undirected	NA	NA
evm.TU.HIC_ASM_1.2154	evm.TU.HIC_ASM_9.1685	0.196362	undirected	NA	NA
evm.TU.HIC_ASM_1.2154	evm.TU.HIC_ASM_3.2379	0.117146	undirected	NA	NA
evm.TU.HIC_ASM_1.2154	evm.TU.HIC_ASM_16.1163	0.116674	undirected	NA	NA
evm.TU.HIC_ASM_1.2154	evm.TU.HIC_ASM_16.639	0.128971	undirected	NA	NA
evm.TU.HIC_ASM_1.2154	evm.TU.HIC_ASM_7.2048	0.334617	undirected	NA	NA
evm.TU.HIC_ASM_1.2154	evm.TU.HIC_ASM_8.1134	0.178339	undirected	NA	NA
evm.TU.HIC_ASM_1.2154	evm.TU.FRAGSCAFF_75__FRAGMENT_3.7	0.331732	undirected	NA	NA
evm.TU.HIC_ASM_1.2154	evm.TU.HIC_ASM_14.474	0.100623	undirected	NA	NA
evm.TU.HIC_ASM_1.2154	evm.TU.HIC_ASM_15.1396	0.10848	undirected	NA	NA
evm.TU.HIC_ASM_1.2154	evm.TU.HIC_ASM_13.298	0.106507	undirected	NA	NA
evm.TU.HIC_ASM_1.2154	evm.TU.HIC_ASM_3.1781	0.290804	undirected	NA	NA
evm.TU.HIC_ASM_1.2154	evm.TU.HIC_ASM_15.1832	0.175109	undirected	NA	NA
evm.TU.HIC_ASM_1.2154	evm.TU.HIC_ASM_10.1217	0.19499	undirected	NA	NA
evm.TU.HIC_ASM_1.2154	evm.TU.HIC_ASM_2.325	0.265921	undirected	NA	NA
evm.TU.HIC_ASM_1.2154	evm.TU.HIC_ASM_1.2707	0.112829	undirected	NA	NA
evm.TU.HIC_ASM_1.2154	evm.TU.HIC_ASM_9.355	0.234217	undirected	NA	NA
evm.TU.HIC_ASM_1.2154	evm.TU.HIC_ASM_14.230	0.154413	undirected	NA	NA
evm.TU.HIC_ASM_1.2154	evm.TU.HIC_ASM_17.882	0.129071	undirected	NA	NA
evm.TU.HIC_ASM_1.2154	evm.TU.HIC_ASM_9.105	0.388224	undirected	NA	NA
evm.TU.HIC_ASM_1.2154	evm.TU.HIC_ASM_8.1147	0.392965	undirected	NA	NA
evm.TU.HIC_ASM_1.2154	evm.TU.HIC_ASM_8.1773	0.130986	undirected	NA	NA
evm.TU.HIC_ASM_1.2154	evm.TU.HIC_ASM_17.756	0.204748	undirected	NA	NA
evm.TU.HIC_ASM_1.2154	evm.TU.HIC_ASM_4.1306	0.325146	undirected	NA	NA
evm.TU.HIC_ASM_1.2154	evm.TU.HIC_ASM_1.2092	0.165493	undirected	NA	NA
evm.TU.HIC_ASM_1.2154	evm.TU.HIC_ASM_0.258	0.211616	undirected	NA	NA
evm.TU.HIC_ASM_1.2154	evm.TU.HIC_ASM_1.1201	0.117741	undirected	NA	NA
evm.TU.HIC_ASM_1.2154	evm.TU.HIC_ASM_6.323	0.222464	undirected	NA	NA
evm.TU.HIC_ASM_1.2154	evm.TU.HIC_ASM_9.1607	0.173165	undirected	NA	NA
evm.TU.HIC_ASM_1.2154	evm.TU.ORIGINAL_320__FRAGMENT_2.10	0.18481	undirected	NA	NA
evm.TU.HIC_ASM_1.2154	evm.TU.HIC_ASM_4.738	0.181178	undirected	NA	NA
evm.TU.HIC_ASM_1.2154	evm.TU.HIC_ASM_11.470	0.39122	undirected	NA	NA
evm.TU.HIC_ASM_1.2154	evm.TU.HIC_ASM_7.555	0.304873	undirected	NA	NA
evm.TU.HIC_ASM_1.2154	evm.TU.ORIGINAL_247__FRAGMENT_2.37	0.200528	undirected	NA	NA
evm.TU.HIC_ASM_1.2154	evm.TU.HIC_ASM_18.646	0.167794	undirected	NA	NA
evm.TU.HIC_ASM_1.2154	evm.TU.HIC_ASM_4.686	0.238706	undirected	NA	NA
evm.TU.HIC_ASM_1.2154	evm.TU.HIC_ASM_3.1267	0.141565	undirected	NA	NA
evm.TU.HIC_ASM_1.2154	evm.TU.HIC_ASM_9.281	0.268902	undirected	NA	NA
evm.TU.HIC_ASM_1.2154	evm.TU.HIC_ASM_9.736	0.220767	undirected	NA	NA
evm.TU.HIC_ASM_1.2154	evm.TU.HIC_ASM_15.2077	0.120399	undirected	NA	NA
evm.TU.HIC_ASM_1.2154	evm.TU.HIC_ASM_7.129	0.111649	undirected	NA	NA
evm.TU.HIC_ASM_1.2154	evm.TU.HIC_ASM_7.2304	0.120743	undirected	NA	NA
evm.TU.HIC_ASM_1.2154	evm.TU.HIC_ASM_3.2297	0.125859	undirected	NA	NA
evm.TU.HIC_ASM_1.2154	evm.TU.HIC_ASM_6.1506	0.35962	undirected	NA	NA
evm.TU.HIC_ASM_1.2154	evm.TU.HIC_ASM_6.2608	0.39122	undirected	NA	NA
evm.TU.HIC_ASM_1.2154	evm.TU.HIC_ASM_6.2848	0.360843	undirected	NA	NA
evm.TU.HIC_ASM_1.2154	evm.TU.HIC_ASM_10.179	0.113697	undirected	NA	NA
evm.TU.HIC_ASM_1.2154	evm.TU.HIC_ASM_6.2227	0.180523	undirected	NA	NA
evm.TU.HIC_ASM_1.2154	evm.TU.HIC_ASM_9.1831	0.158017	undirected	NA	NA
evm.TU.HIC_ASM_1.2154	evm.TU.HIC_ASM_7.2368	0.383275	undirected	NA	NA
evm.TU.HIC_ASM_1.2154	evm.TU.HIC_ASM_6.2741	0.187675	undirected	NA	NA
evm.TU.HIC_ASM_1.2154	evm.TU.HIC_ASM_1.1573	0.129004	undirected	NA	NA
evm.TU.HIC_ASM_1.2154	evm.TU.HIC_ASM_7.832	0.14125	undirected	NA	NA
evm.TU.HIC_ASM_1.2154	evm.TU.HIC_ASM_9.892	0.263656	undirected	NA	NA
evm.TU.HIC_ASM_1.2154	evm.TU.HIC_ASM_8.1726	0.385694	undirected	NA	NA
evm.TU.HIC_ASM_1.2154	evm.TU.HIC_ASM_7.423	0.232041	undirected	NA	NA
evm.TU.HIC_ASM_1.2154	evm.TU.HIC_ASM_3.504	0.137125	undirected	NA	NA
evm.TU.HIC_ASM_1.2154	evm.TU.HIC_ASM_15.1424	0.103092	undirected	NA	NA
evm.TU.HIC_ASM_1.2154	evm.TU.HIC_ASM_8.1123	0.284326	undirected	NA	NA
evm.TU.HIC_ASM_1.2154	evm.TU.HIC_ASM_8.1724	0.38722	undirected	NA	NA
evm.TU.HIC_ASM_1.2154	evm.TU.HIC_ASM_0.461	0.25767	undirected	NA	NA
evm.TU.HIC_ASM_1.2154	evm.TU.HIC_ASM_12.247	0.128766	undirected	NA	NA
evm.TU.HIC_ASM_1.2154	evm.TU.HIC_ASM_17.723	0.114982	undirected	NA	NA
evm.TU.HIC_ASM_1.2154	evm.TU.ORIGINAL_134__FRAGMENT_1.27	0.110525	undirected	NA	NA
evm.TU.HIC_ASM_1.2154	evm.TU.HIC_ASM_6.3036	0.120592	undirected	NA	NA
evm.TU.HIC_ASM_1.2154	evm.TU.HIC_ASM_6.1256	0.122741	undirected	NA	NA
evm.TU.HIC_ASM_1.2154	evm.TU.HIC_ASM_7.608	0.226398	undirected	NA	NA
evm.TU.HIC_ASM_1.2154	evm.TU.HIC_ASM_6.1385	0.384582	undirected	NA	NA
evm.TU.HIC_ASM_1.2154	evm.TU.HIC_ASM_1.69	0.273977	undirected	NA	NA
evm.TU.HIC_ASM_1.2154	evm.TU.HIC_ASM_16.62	0.411907	undirected	NA	NA
evm.TU.HIC_ASM_1.2154	evm.TU.HIC_ASM_12.987	0.240008	undirected	NA	NA
evm.TU.HIC_ASM_1.2154	evm.TU.HIC_ASM_16.906	0.163169	undirected	NA	NA
evm.TU.HIC_ASM_1.2154	evm.TU.HIC_ASM_0.583	0.189583	undirected	NA	NA
evm.TU.HIC_ASM_1.2154	evm.TU.HIC_ASM_8.1345	0.213488	undirected	NA	NA
evm.TU.HIC_ASM_1.2154	evm.TU.HIC_ASM_16.268	0.255901	undirected	NA	NA
evm.TU.HIC_ASM_1.2154	evm.TU.HIC_ASM_14.672	0.388785	undirected	NA	NA
evm.TU.HIC_ASM_1.2154	evm.TU.FRAGSCAFF_90__FRAGMENT_1.42	0.140704	undirected	NA	NA
evm.TU.HIC_ASM_1.2154	evm.TU.HIC_ASM_18.217	0.156191	undirected	NA	NA
evm.TU.HIC_ASM_1.2154	evm.TU.HIC_ASM_18.1203	0.362502	undirected	NA	NA
evm.TU.HIC_ASM_1.2154	evm.TU.HIC_ASM_18.1029	0.265399	undirected	NA	NA
evm.TU.HIC_ASM_1.2154	evm.TU.HIC_ASM_12.743	0.130835	undirected	NA	NA
evm.TU.HIC_ASM_1.2154	evm.TU.HIC_ASM_6.4126	0.134995	undirected	NA	NA
evm.TU.HIC_ASM_1.2154	evm.TU.HIC_ASM_3.1314	0.187579	undirected	NA	NA
evm.TU.HIC_ASM_1.2154	evm.TU.HIC_ASM_7.59	0.201052	undirected	NA	NA
evm.TU.HIC_ASM_1.2154	evm.TU.HIC_ASM_15.2490	0.171531	undirected	NA	NA
evm.TU.HIC_ASM_1.2154	evm.TU.HIC_ASM_18.1202	0.343995	undirected	NA	NA
evm.TU.HIC_ASM_1.2154	evm.TU.HIC_ASM_5.1319	0.236465	undirected	NA	NA
evm.TU.HIC_ASM_1.2154	evm.TU.HIC_ASM_6.4114	0.313301	undirected	NA	NA
evm.TU.HIC_ASM_1.2154	evm.TU.ORIGINAL_394.2	0.200446	undirected	NA	NA
evm.TU.HIC_ASM_1.2154	evm.TU.HIC_ASM_9.849	0.398439	undirected	NA	NA
evm.TU.HIC_ASM_1.2154	evm.TU.HIC_ASM_1.311	0.148205	undirected	NA	NA
evm.TU.HIC_ASM_1.2154	evm.TU.HIC_ASM_2.637	0.16843	undirected	NA	NA
evm.TU.HIC_ASM_1.2154	evm.TU.HIC_ASM_12.1009	0.274521	undirected	NA	NA
evm.TU.HIC_ASM_1.2154	evm.TU.HIC_ASM_9.1941	0.119438	undirected	NA	NA
evm.TU.HIC_ASM_1.2154	evm.TU.HIC_ASM_3.1949	0.264445	undirected	NA	NA
evm.TU.HIC_ASM_1.2154	evm.TU.HIC_ASM_6.2720	0.175091	undirected	NA	NA
evm.TU.HIC_ASM_1.2154	evm.TU.HIC_ASM_6.1476	0.128621	undirected	NA	NA
evm.TU.HIC_ASM_1.2154	evm.TU.HIC_ASM_3.1213	0.103201	undirected	NA	NA
evm.TU.HIC_ASM_1.2154	evm.TU.HIC_ASM_10.802	0.14533	undirected	NA	NA
evm.TU.HIC_ASM_1.2154	evm.TU.HIC_ASM_8.1915	0.164374	undirected	NA	NA
evm.TU.HIC_ASM_1.2154	evm.TU.HIC_ASM_7.1184	0.3362	undirected	NA	NA
evm.TU.HIC_ASM_1.2154	evm.TU.HIC_ASM_5.682	0.147938	undirected	NA	NA
evm.TU.HIC_ASM_1.2154	evm.TU.HIC_ASM_18.60	0.284215	undirected	NA	NA
evm.TU.HIC_ASM_1.2154	evm.TU.HIC_ASM_9.1318	0.177827	undirected	NA	NA
evm.TU.HIC_ASM_1.2154	evm.TU.HIC_ASM_1.1838	0.293699	undirected	NA	NA
evm.TU.HIC_ASM_1.2154	evm.TU.HIC_ASM_12.667	0.142622	undirected	NA	NA
evm.TU.HIC_ASM_1.2154	evm.TU.HIC_ASM_6.290	0.183499	undirected	NA	NA
evm.TU.HIC_ASM_1.2154	evm.TU.HIC_ASM_2.1468	0.217531	undirected	NA	NA
evm.TU.HIC_ASM_1.2154	evm.TU.HIC_ASM_15.1472	0.371611	undirected	NA	NA
evm.TU.HIC_ASM_1.2154	evm.TU.HIC_ASM_0.484	0.216629	undirected	NA	NA
evm.TU.HIC_ASM_1.2154	evm.TU.HIC_ASM_6.4203	0.222679	undirected	NA	NA
evm.TU.HIC_ASM_1.2154	evm.TU.HIC_ASM_6.2755	0.36896	undirected	NA	NA
evm.TU.HIC_ASM_1.2154	evm.TU.HIC_ASM_1.303	0.124128	undirected	NA	NA
evm.TU.HIC_ASM_1.2154	evm.TU.HIC_ASM_15.593	0.394014	undirected	NA	NA
evm.TU.HIC_ASM_1.2154	evm.TU.HIC_ASM_6.2959	0.225148	undirected	NA	NA
evm.TU.HIC_ASM_1.2154	evm.TU.HIC_ASM_16.468	0.108279	undirected	NA	NA
evm.TU.HIC_ASM_1.2154	evm.TU.HIC_ASM_8.1145	0.388817	undirected	NA	NA
evm.TU.HIC_ASM_1.2154	evm.TU.HIC_ASM_9.845	0.291394	undirected	NA	NA
evm.TU.HIC_ASM_1.2154	evm.TU.HIC_ASM_17.719	0.240549	undirected	NA	NA
evm.TU.HIC_ASM_1.2154	evm.TU.HIC_ASM_9.1036	0.137774	undirected	NA	NA
evm.TU.HIC_ASM_1.2154	evm.TU.HIC_ASM_12.1199	0.39122	undirected	NA	NA
evm.TU.HIC_ASM_1.2154	evm.TU.HIC_ASM_12.514	0.12011	undirected	NA	NA
evm.TU.HIC_ASM_1.2154	evm.TU.HIC_ASM_6.3351	0.388376	undirected	NA	NA
evm.TU.HIC_ASM_1.2154	evm.TU.HIC_ASM_6.2757	0.359985	undirected	NA	NA
evm.TU.HIC_ASM_1.2154	evm.TU.HIC_ASM_3.188	0.130288	undirected	NA	NA
evm.TU.HIC_ASM_1.2154	evm.TU.HIC_ASM_8.1771	0.219733	undirected	NA	NA
evm.TU.HIC_ASM_1.2154	evm.TU.HIC_ASM_17.1272	0.13761	undirected	NA	NA
evm.TU.HIC_ASM_1.2154	evm.TU.HIC_ASM_15.1188	0.342687	undirected	NA	NA
evm.TU.HIC_ASM_1.2154	evm.TU.HIC_ASM_6.2977	0.353379	undirected	NA	NA
evm.TU.HIC_ASM_1.2154	evm.TU.HIC_ASM_4.1769	0.392399	undirected	NA	NA
evm.TU.HIC_ASM_1.2154	evm.TU.HIC_ASM_16.530	0.372375	undirected	NA	NA
evm.TU.HIC_ASM_1.2154	evm.TU.HIC_ASM_2.892	0.390258	undirected	NA	NA
evm.TU.HIC_ASM_1.2154	evm.TU.HIC_ASM_17.1607	0.102098	undirected	NA	NA
evm.TU.HIC_ASM_1.2154	evm.TU.FRAGSCAFF_75__FRAGMENT_3.9	0.174945	undirected	NA	NA
evm.TU.HIC_ASM_1.2154	evm.TU.HIC_ASM_7.2570	0.390888	undirected	NA	NA
evm.TU.HIC_ASM_1.2154	evm.TU.HIC_ASM_9.1905	0.369417	undirected	NA	NA
evm.TU.HIC_ASM_1.2154	evm.TU.HIC_ASM_8.1544	0.131184	undirected	NA	NA
evm.TU.HIC_ASM_1.2154	evm.TU.HIC_ASM_17.675	0.39122	undirected	NA	NA
evm.TU.HIC_ASM_1.2154	evm.TU.HIC_ASM_8.2062	0.12766	undirected	NA	NA
evm.TU.HIC_ASM_1.2154	evm.TU.HIC_ASM_15.1187	0.345472	undirected	NA	NA
evm.TU.HIC_ASM_1.2154	evm.TU.HIC_ASM_10.159	0.214983	undirected	NA	NA
evm.TU.HIC_ASM_1.2154	evm.TU.HIC_ASM_13.638	0.100975	undirected	NA	NA
evm.TU.HIC_ASM_1.2154	evm.TU.HIC_ASM_3.1780	0.101183	undirected	NA	NA
evm.TU.HIC_ASM_1.2154	evm.TU.HIC_ASM_5.683	0.248443	undirected	NA	NA
evm.TU.HIC_ASM_1.2154	evm.TU.HIC_ASM_0.1011	0.112142	undirected	NA	NA
evm.TU.HIC_ASM_1.2154	evm.TU.HIC_ASM_0.150	0.286789	undirected	NA	NA
evm.TU.HIC_ASM_1.2154	evm.TU.HIC_ASM_15.404	0.381516	undirected	NA	NA
evm.TU.HIC_ASM_1.2154	evm.TU.HIC_ASM_12.249	0.390853	undirected	NA	NA
evm.TU.HIC_ASM_1.2154	evm.TU.HIC_ASM_9.1249	0.381312	undirected	NA	NA
evm.TU.HIC_ASM_1.2154	evm.TU.HIC_ASM_0.562	0.213234	undirected	NA	NA
evm.TU.HIC_ASM_1.2154	evm.TU.HIC_ASM_1.652	0.243397	undirected	NA	NA
evm.TU.HIC_ASM_1.2154	evm.TU.HIC_ASM_4.857	0.277791	undirected	NA	NA
evm.TU.HIC_ASM_1.2154	evm.TU.HIC_ASM_14.420	0.193352	undirected	NA	NA
evm.TU.HIC_ASM_1.2154	evm.TU.HIC_ASM_13.389	0.310336	undirected	NA	NA
evm.TU.HIC_ASM_1.2154	evm.TU.HIC_ASM_1.1774	0.263989	undirected	NA	NA
evm.TU.HIC_ASM_1.2154	evm.TU.HIC_ASM_10.919	0.170781	undirected	NA	NA
evm.TU.HIC_ASM_1.2154	evm.TU.ORIGINAL_435__FRAGMENT_2.2	0.297858	undirected	NA	NA
evm.TU.HIC_ASM_1.2154	evm.TU.HIC_ASM_11.910	0.361117	undirected	NA	NA
evm.TU.HIC_ASM_1.2154	evm.TU.HIC_ASM_10.23	0.153742	undirected	NA	NA
evm.TU.HIC_ASM_1.2154	evm.TU.HIC_ASM_15.1713	0.34075	undirected	NA	NA
evm.TU.HIC_ASM_1.2154	evm.TU.FRAGSCAFF_75__FRAGMENT_3.57	0.317312	undirected	NA	NA
evm.TU.HIC_ASM_1.2154	evm.TU.HIC_ASM_3.502	0.305984	undirected	NA	NA
evm.TU.HIC_ASM_1.2154	evm.TU.HIC_ASM_15.2623	0.212069	undirected	NA	NA
evm.TU.HIC_ASM_1.2154	evm.TU.HIC_ASM_7.1114	0.114847	undirected	NA	NA
evm.TU.HIC_ASM_1.2154	evm.TU.HIC_ASM_15.1435	0.198237	undirected	NA	NA
evm.TU.HIC_ASM_1.2154	evm.TU.HIC_ASM_6.40	0.275845	undirected	NA	NA
evm.TU.HIC_ASM_1.2154	evm.TU.ORIGINAL_402__FRAGMENT_1.2	0.112762	undirected	NA	NA
evm.TU.HIC_ASM_1.2154	evm.TU.HIC_ASM_10.891	0.161598	undirected	NA	NA
evm.TU.HIC_ASM_1.2154	evm.TU.HIC_ASM_9.1110	0.361772	undirected	NA	NA
evm.TU.HIC_ASM_1.2154	evm.TU.HIC_ASM_3.579	0.393513	undirected	NA	NA
evm.TU.HIC_ASM_1.2154	evm.TU.HIC_ASM_1.1738	0.378892	undirected	NA	NA
evm.TU.HIC_ASM_1.2154	evm.TU.HIC_ASM_1.1614	0.387009	undirected	NA	NA
evm.TU.HIC_ASM_1.2154	evm.TU.HIC_ASM_1.1721	0.304437	undirected	NA	NA
evm.TU.HIC_ASM_1.2154	evm.TU.HIC_ASM_6.2611	0.368097	undirected	NA	NA
evm.TU.HIC_ASM_1.2154	evm.TU.HIC_ASM_11.206	0.179856	undirected	NA	NA
evm.TU.HIC_ASM_1.2154	evm.TU.HIC_ASM_8.1835	0.294923	undirected	NA	NA
evm.TU.HIC_ASM_1.2154	evm.TU.HIC_ASM_7.1314	0.118184	undirected	NA	NA
evm.TU.HIC_ASM_1.2154	evm.TU.HIC_ASM_18.1253	0.326442	undirected	NA	NA
evm.TU.HIC_ASM_1.2154	evm.TU.HIC_ASM_12.26	0.3463	undirected	NA	NA
evm.TU.HIC_ASM_1.2154	evm.TU.HIC_ASM_4.1304	0.314821	undirected	NA	NA
evm.TU.HIC_ASM_1.2154	evm.TU.HIC_ASM_11.1209	0.353467	undirected	NA	NA
evm.TU.HIC_ASM_1.2154	evm.TU.HIC_ASM_3.2017	0.134943	undirected	NA	NA
evm.TU.HIC_ASM_1.2154	evm.TU.HIC_ASM_3.883	0.39122	undirected	NA	NA
evm.TU.HIC_ASM_1.2154	evm.TU.HIC_ASM_11.984	0.391229	undirected	NA	NA
evm.TU.HIC_ASM_1.2154	evm.TU.HIC_ASM_4.1760	0.398263	undirected	NA	NA
evm.TU.HIC_ASM_1.2154	evm.TU.ORIGINAL_200.6	0.385734	undirected	NA	NA
evm.TU.HIC_ASM_1.2154	evm.TU.HIC_ASM_15.1673	0.369241	undirected	NA	NA
evm.TU.HIC_ASM_1.2154	evm.TU.HIC_ASM_17.676	0.39122	undirected	NA	NA
evm.TU.HIC_ASM_1.2154	evm.TU.HIC_ASM_2.1242	0.138202	undirected	NA	NA
evm.TU.HIC_ASM_1.2154	evm.TU.HIC_ASM_8.2070	0.388957	undirected	NA	NA
evm.TU.HIC_ASM_1.2154	evm.TU.HIC_ASM_6.106	0.232224	undirected	NA	NA
evm.TU.HIC_ASM_1.2154	evm.TU.FRAGSCAFF_49__FRAGMENT_1.15	0.319416	undirected	NA	NA
evm.TU.HIC_ASM_1.2154	evm.TU.HIC_ASM_18.143	0.301307	undirected	NA	NA
evm.TU.HIC_ASM_1.2154	evm.TU.HIC_ASM_11.12	0.247511	undirected	NA	NA
evm.TU.HIC_ASM_1.2154	evm.TU.ORIGINAL_113.77	0.268093	undirected	NA	NA
evm.TU.HIC_ASM_1.2154	evm.TU.HIC_ASM_12.93	0.368365	undirected	NA	NA
evm.TU.HIC_ASM_1.2154	evm.TU.HIC_ASM_0.313	0.18135	undirected	NA	NA
evm.TU.HIC_ASM_1.2154	evm.TU.HIC_ASM_9.692_evm.TU.HIC_ASM_9.693_evm.TU.HIC_ASM_9.694	0.159893	undirected	NA	NA
evm.TU.HIC_ASM_1.2154	evm.TU.HIC_ASM_6.313	0.136132	undirected	NA	NA
evm.TU.HIC_ASM_1.2154	evm.TU.HIC_ASM_15.824	0.404044	undirected	NA	NA
evm.TU.HIC_ASM_1.2154	evm.TU.HIC_ASM_0.245	0.39122	undirected	NA	NA
evm.TU.HIC_ASM_1.2154	evm.TU.HIC_ASM_1.1746	0.368156	undirected	NA	NA
evm.TU.HIC_ASM_1.2154	evm.TU.HIC_ASM_1.1010	0.39014	undirected	NA	NA
evm.TU.HIC_ASM_1.2154	evm.TU.HIC_ASM_15.417	0.203664	undirected	NA	NA
evm.TU.HIC_ASM_1.2154	evm.TU.HIC_ASM_17.483	0.36243	undirected	NA	NA
evm.TU.HIC_ASM_1.2154	evm.TU.HIC_ASM_17.227	0.151041	undirected	NA	NA
evm.TU.HIC_ASM_1.2154	evm.TU.HIC_ASM_7.209	0.387318	undirected	NA	NA
evm.TU.HIC_ASM_1.2154	evm.TU.HIC_ASM_9.1893	0.167992	undirected	NA	NA
evm.TU.HIC_ASM_1.2154	evm.TU.HIC_ASM_1.1729	0.404875	undirected	NA	NA
evm.TU.HIC_ASM_1.2154	evm.TU.HIC_ASM_7.1318	0.182181	undirected	NA	NA
evm.TU.HIC_ASM_1.2154	evm.TU.HIC_ASM_16.131	0.108998	undirected	NA	NA
evm.TU.HIC_ASM_1.2154	evm.TU.HIC_ASM_0.415	0.228878	undirected	NA	NA
evm.TU.HIC_ASM_1.2154	evm.TU.HIC_ASM_7.1784	0.390412	undirected	NA	NA
evm.TU.HIC_ASM_1.2154	evm.TU.HIC_ASM_0.326	0.382782	undirected	NA	NA
evm.TU.HIC_ASM_1.2154	evm.TU.FRAGSCAFF_75__FRAGMENT_3.53	0.323888	undirected	NA	NA
evm.TU.HIC_ASM_1.2154	evm.TU.HIC_ASM_8.869	0.270424	undirected	NA	NA
evm.TU.HIC_ASM_1.2154	evm.TU.HIC_ASM_15.848	0.372598	undirected	NA	NA
evm.TU.HIC_ASM_1.2154	evm.TU.HIC_ASM_4.1102	0.20074	undirected	NA	NA
evm.TU.HIC_ASM_1.2154	evm.TU.HIC_ASM_3.1869	0.386836	undirected	NA	NA
evm.TU.HIC_ASM_1.2154	evm.TU.ORIGINAL_232.2	0.160426	undirected	NA	NA
evm.TU.HIC_ASM_1.2154	evm.TU.HIC_ASM_7.1110	0.314869	undirected	NA	NA
evm.TU.HIC_ASM_1.2154	evm.TU.HIC_ASM_4.103	0.39122	undirected	NA	NA
evm.TU.HIC_ASM_1.2154	evm.TU.HIC_ASM_15.2030	0.245771	undirected	NA	NA
evm.TU.HIC_ASM_1.2154	evm.TU.HIC_ASM_7.1319	0.409051	undirected	NA	NA
evm.TU.HIC_ASM_1.2154	evm.TU.HIC_ASM_6.1032	0.399311	undirected	NA	NA
evm.TU.HIC_ASM_1.2154	evm.TU.HIC_ASM_14.1204	0.138834	undirected	NA	NA
evm.TU.HIC_ASM_1.2154	evm.TU.HIC_ASM_16.840	0.406992	undirected	NA	NA
evm.TU.HIC_ASM_1.2154	evm.TU.HIC_ASM_11.178	0.374019	undirected	NA	NA
evm.TU.HIC_ASM_1.2154	evm.TU.HIC_ASM_0.688	0.101639	undirected	NA	NA
evm.TU.HIC_ASM_1.2154	evm.TU.HIC_ASM_0.514	0.39122	undirected	NA	NA
evm.TU.HIC_ASM_1.2154	evm.TU.HIC_ASM_12.153	0.201252	undirected	NA	NA
evm.TU.HIC_ASM_1.2154	evm.TU.HIC_ASM_14.142	0.146739	undirected	NA	NA
evm.TU.HIC_ASM_1.2154	evm.TU.HIC_ASM_1.962	0.39122	undirected	NA	NA
evm.TU.HIC_ASM_1.2154	evm.TU.HIC_ASM_5.1079	0.389198	undirected	NA	NA
evm.TU.HIC_ASM_1.2154	evm.TU.HIC_ASM_7.1735	0.384877	undirected	NA	NA
evm.TU.HIC_ASM_1.2154	evm.TU.HIC_ASM_9.1617	0.39122	undirected	NA	NA
evm.TU.HIC_ASM_1.2154	evm.TU.HIC_ASM_11.106	0.31753	undirected	NA	NA
evm.TU.HIC_ASM_1.2154	evm.TU.HIC_ASM_14.423	0.385167	undirected	NA	NA
evm.TU.HIC_ASM_1.2154	evm.TU.HIC_ASM_17.677	0.301628	undirected	NA	NA
evm.TU.HIC_ASM_1.2154	evm.TU.HIC_ASM_11.107	0.315359	undirected	NA	NA
evm.TU.HIC_ASM_1.2154	evm.TU.HIC_ASM_7.2042	0.27878	undirected	NA	NA
evm.TU.HIC_ASM_1.2154	evm.TU.FRAGSCAFF_49__FRAGMENT_2.5	0.302641	undirected	NA	NA
evm.TU.HIC_ASM_1.2154	evm.TU.HIC_ASM_17.504	0.395332	undirected	NA	NA
evm.TU.HIC_ASM_1.2154	evm.TU.HIC_ASM_15.1111	0.178825	undirected	NA	NA
evm.TU.HIC_ASM_1.2154	evm.TU.HIC_ASM_8.1276	0.331903	undirected	NA	NA
evm.TU.HIC_ASM_1.2154	evm.TU.HIC_ASM_1.1188	0.129068	undirected	NA	NA
evm.TU.HIC_ASM_1.2154	evm.TU.HIC_ASM_15.346	0.39122	undirected	NA	NA
evm.TU.HIC_ASM_1.2154	evm.TU.HIC_ASM_15.1810	0.166605	undirected	NA	NA
evm.TU.HIC_ASM_1.2154	evm.TU.HIC_ASM_12.168	0.198976	undirected	NA	NA
evm.TU.HIC_ASM_1.2154	evm.TU.HIC_ASM_6.558	0.291321	undirected	NA	NA
evm.TU.HIC_ASM_1.2154	evm.TU.HIC_ASM_1.310	0.194262	undirected	NA	NA
evm.TU.HIC_ASM_1.2154	evm.TU.HIC_ASM_15.549	0.282395	undirected	NA	NA
evm.TU.HIC_ASM_1.2154	evm.TU.HIC_ASM_10.314	0.172701	undirected	NA	NA
evm.TU.HIC_ASM_1.2154	evm.TU.HIC_ASM_8.758	0.301014	undirected	NA	NA
evm.TU.HIC_ASM_1.2154	evm.TU.HIC_ASM_15.1591	0.394625	undirected	NA	NA
evm.TU.HIC_ASM_1.2154	evm.TU.HIC_ASM_9.1784	0.108007	undirected	NA	NA
evm.TU.HIC_ASM_1.2154	evm.TU.FRAGSCAFF_85__FRAGMENT_2.1	0.216562	undirected	NA	NA
evm.TU.HIC_ASM_1.2154	evm.TU.HIC_ASM_14.132	0.338968	undirected	NA	NA
evm.TU.HIC_ASM_1.2154	evm.TU.HIC_ASM_10.803	0.388786	undirected	NA	NA
evm.TU.HIC_ASM_1.2154	evm.TU.HIC_ASM_11.1002	0.125332	undirected	NA	NA
evm.TU.HIC_ASM_1.2154	evm.TU.HIC_ASM_14.58	0.341637	undirected	NA	NA
evm.TU.HIC_ASM_1.2154	evm.TU.HIC_ASM_4.1767	0.327587	undirected	NA	NA
evm.TU.HIC_ASM_1.2154	evm.TU.HIC_ASM_6.2769	0.137257	undirected	NA	NA
evm.TU.HIC_ASM_1.2154	evm.TU.HIC_ASM_14.670	0.39122	undirected	NA	NA
evm.TU.HIC_ASM_1.2154	evm.TU.HIC_ASM_16.17	0.405348	undirected	NA	NA
evm.TU.HIC_ASM_1.2154	evm.TU.HIC_ASM_11.189	0.146283	undirected	NA	NA
evm.TU.HIC_ASM_1.2154	evm.TU.HIC_ASM_8.708	0.152822	undirected	NA	NA
evm.TU.HIC_ASM_1.2154	evm.TU.HIC_ASM_7.2442	0.273004	undirected	NA	NA
evm.TU.HIC_ASM_1.2154	evm.TU.HIC_ASM_7.452	0.39122	undirected	NA	NA
evm.TU.HIC_ASM_1.2154	evm.TU.HIC_ASM_4.785	0.257573	undirected	NA	NA
evm.TU.HIC_ASM_1.2154	evm.TU.HIC_ASM_1.19	0.39122	undirected	NA	NA
evm.TU.HIC_ASM_1.2154	evm.TU.HIC_ASM_16.270	0.290894	undirected	NA	NA
evm.TU.HIC_ASM_1.2154	evm.TU.HIC_ASM_4.1277	0.39122	undirected	NA	NA
evm.TU.HIC_ASM_1.2154	evm.TU.HIC_ASM_12.447	0.295348	undirected	NA	NA
evm.TU.HIC_ASM_1.2154	evm.TU.HIC_ASM_6.1115	0.241613	undirected	NA	NA
evm.TU.HIC_ASM_1.2154	evm.TU.HIC_ASM_14.673	0.390407	undirected	NA	NA
evm.TU.HIC_ASM_1.2154	evm.TU.HIC_ASM_2.520	0.199413	undirected	NA	NA
evm.TU.HIC_ASM_1.2154	evm.TU.HIC_ASM_6.176	0.371266	undirected	NA	NA
evm.TU.HIC_ASM_1.2154	evm.TU.HIC_ASM_1.1002	0.129456	undirected	NA	NA
evm.TU.HIC_ASM_1.2154	evm.TU.HIC_ASM_6.673	0.391391	undirected	NA	NA
evm.TU.HIC_ASM_1.2154	evm.TU.HIC_ASM_8.739	0.245496	undirected	NA	NA
evm.TU.HIC_ASM_1.2154	evm.TU.HIC_ASM_5.1100	0.325954	undirected	NA	NA
evm.TU.HIC_ASM_1.2154	evm.TU.HIC_ASM_7.2073	0.382976	undirected	NA	NA
evm.TU.HIC_ASM_1.2154	evm.TU.HIC_ASM_8.462	0.39122	undirected	NA	NA
evm.TU.HIC_ASM_1.2154	evm.TU.HIC_ASM_10.833	0.39122	undirected	NA	NA
evm.TU.HIC_ASM_1.2154	evm.TU.HIC_ASM_18.507	0.349832	undirected	NA	NA
evm.TU.HIC_ASM_1.2154	evm.TU.HIC_ASM_5.1057	0.134026	undirected	NA	NA
evm.TU.HIC_ASM_1.2154	evm.TU.HIC_ASM_5.991	0.400947	undirected	NA	NA
evm.TU.HIC_ASM_1.2154	evm.TU.HIC_ASM_2.121	0.387242	undirected	NA	NA
evm.TU.HIC_ASM_1.2154	evm.TU.HIC_ASM_2.158	0.39122	undirected	NA	NA
evm.TU.HIC_ASM_1.2154	evm.TU.HIC_ASM_8.180	0.300265	undirected	NA	NA
evm.TU.HIC_ASM_1.2154	evm.TU.HIC_ASM_2.693	0.166972	undirected	NA	NA
evm.TU.HIC_ASM_1.2154	evm.TU.HIC_ASM_15.826	0.136755	undirected	NA	NA
evm.TU.HIC_ASM_1.2154	evm.TU.HIC_ASM_10.1075	0.328368	undirected	NA	NA
evm.TU.HIC_ASM_1.2154	evm.TU.HIC_ASM_17.18	0.356429	undirected	NA	NA
evm.TU.HIC_ASM_1.2154	evm.TU.HIC_ASM_6.622	0.324889	undirected	NA	NA
evm.TU.HIC_ASM_1.2154	evm.TU.HIC_ASM_11.1122	0.299011	undirected	NA	NA
evm.TU.HIC_ASM_1.2154	evm.TU.HIC_ASM_1.309	0.362089	undirected	NA	NA
evm.TU.HIC_ASM_1.2154	evm.TU.HIC_ASM_3.1643	0.39122	undirected	NA	NA
evm.TU.HIC_ASM_1.2154	evm.TU.HIC_ASM_14.671	0.39122	undirected	NA	NA
evm.TU.HIC_ASM_1.2154	evm.TU.HIC_ASM_9.985	0.301205	undirected	NA	NA
evm.TU.HIC_ASM_1.2154	evm.TU.HIC_ASM_16.140	0.260854	undirected	NA	NA
evm.TU.HIC_ASM_1.2154	evm.TU.HIC_ASM_8.1676	0.39122	undirected	NA	NA
evm.TU.HIC_ASM_1.2154	evm.TU.HIC_ASM_1.672	0.120093	undirected	NA	NA
evm.TU.HIC_ASM_1.2154	evm.TU.HIC_ASM_15.1317	0.39122	undirected	NA	NA
evm.TU.HIC_ASM_1.2154	evm.TU.HIC_ASM_13.150	0.175691	undirected	NA	NA
evm.TU.HIC_ASM_1.2154	evm.TU.HIC_ASM_2.219	0.17054	undirected	NA	NA
evm.TU.HIC_ASM_1.2154	evm.TU.HIC_ASM_8.1200	0.222544	undirected	NA	NA
evm.TU.HIC_ASM_1.2154	evm.TU.HIC_ASM_16.1198	0.39122	undirected	NA	NA
evm.TU.HIC_ASM_1.2154	evm.TU.HIC_ASM_9.345	0.390916	undirected	NA	NA
evm.TU.HIC_ASM_1.2154	evm.TU.HIC_ASM_9.1906	0.10162	undirected	NA	NA
evm.TU.HIC_ASM_1.2154	evm.TU.HIC_ASM_14.1007	0.311673	undirected	NA	NA
evm.TU.HIC_ASM_1.2154	evm.TU.HIC_ASM_15.681	0.282789	undirected	NA	NA
evm.TU.HIC_ASM_1.2154	evm.TU.HIC_ASM_18.962	0.269405	undirected	NA	NA
evm.TU.HIC_ASM_1.2154	evm.TU.HIC_ASM_8.1381	0.190069	undirected	NA	NA
evm.TU.HIC_ASM_1.2154	evm.TU.HIC_ASM_11.825	0.285826	undirected	NA	NA
evm.TU.HIC_ASM_1.2154	evm.TU.HIC_ASM_7.1186	0.230286	undirected	NA	NA
evm.TU.HIC_ASM_1.2154	evm.TU.HIC_ASM_8.1675	0.162471	undirected	NA	NA
evm.TU.HIC_ASM_1.2154	evm.TU.HIC_ASM_9.921	0.350473	undirected	NA	NA
evm.TU.HIC_ASM_1.2154	evm.TU.HIC_ASM_2.699	0.165653	undirected	NA	NA
evm.TU.HIC_ASM_1.2154	evm.TU.HIC_ASM_14.727	0.227767	undirected	NA	NA
evm.TU.HIC_ASM_1.2154	evm.TU.HIC_ASM_1.1149	0.259819	undirected	NA	NA
evm.TU.HIC_ASM_1.2154	evm.TU.HIC_ASM_3.1068	0.39122	undirected	NA	NA
evm.TU.HIC_ASM_1.2154	evm.TU.HIC_ASM_5.1254	0.165344	undirected	NA	NA
evm.TU.HIC_ASM_1.2154	evm.TU.HIC_ASM_10.363	0.344859	undirected	NA	NA
evm.TU.HIC_ASM_1.2154	evm.TU.HIC_ASM_5.511	0.39122	undirected	NA	NA
evm.TU.HIC_ASM_1.2154	evm.TU.HIC_ASM_15.1720	0.39122	undirected	NA	NA
evm.TU.HIC_ASM_1.2154	evm.TU.HIC_ASM_3.1212	0.39122	undirected	NA	NA
evm.TU.HIC_ASM_1.2154	evm.TU.HIC_ASM_6.958	0.39122	undirected	NA	NA
evm.TU.HIC_ASM_1.2154	evm.TU.HIC_ASM_6.153	0.299109	undirected	NA	NA
evm.TU.HIC_ASM_1.2154	evm.TU.HIC_ASM_6.1755	0.193256	undirected	NA	NA
evm.TU.HIC_ASM_1.2154	evm.TU.HIC_ASM_1.842	0.39122	undirected	NA	NA
evm.TU.HIC_ASM_1.2154	evm.TU.HIC_ASM_8.967	0.367351	undirected	NA	NA
evm.TU.HIC_ASM_1.2154	evm.TU.HIC_ASM_5.882	0.28475	undirected	NA	NA
evm.TU.HIC_ASM_1.2154	evm.TU.HIC_ASM_15.1639	0.39122	undirected	NA	NA
evm.TU.HIC_ASM_1.2154	evm.TU.HIC_ASM_9.156	0.39122	undirected	NA	NA
evm.TU.HIC_ASM_1.2154	evm.TU.HIC_ASM_12.970	0.277719	undirected	NA	NA
evm.TU.HIC_ASM_1.2154	evm.TU.HIC_ASM_6.1050	0.386021	undirected	NA	NA
evm.TU.HIC_ASM_1.2154	evm.TU.HIC_ASM_6.367	0.328768	undirected	NA	NA
evm.TU.HIC_ASM_1.2154	evm.TU.ORIGINAL_426.23	0.37014	undirected	NA	NA
evm.TU.HIC_ASM_1.2154	evm.TU.HIC_ASM_17.1015	0.299254	undirected	NA	NA
evm.TU.HIC_ASM_1.2154	evm.TU.HIC_ASM_17.327	0.39122	undirected	NA	NA
evm.TU.HIC_ASM_1.2154	evm.TU.HIC_ASM_10.975	0.184053	undirected	NA	NA
evm.TU.HIC_ASM_1.2154	evm.TU.HIC_ASM_9.157	0.39122	undirected	NA	NA
evm.TU.HIC_ASM_1.2154	evm.TU.HIC_ASM_10.352	0.39122	undirected	NA	NA
evm.TU.HIC_ASM_1.2154	evm.TU.HIC_ASM_1.927	0.150082	undirected	NA	NA
evm.TU.HIC_ASM_1.2154	evm.TU.HIC_ASM_13.775	0.328148	undirected	NA	NA
evm.TU.HIC_ASM_1.2154	evm.TU.FRAGSCAFF_44__FRAGMENT_2.14	0.39122	undirected	NA	NA
evm.TU.HIC_ASM_1.2154	evm.TU.HIC_ASM_13.1208	0.365896	undirected	NA	NA
evm.TU.HIC_ASM_1.2154	evm.TU.HIC_ASM_10.359	0.371426	undirected	NA	NA
evm.TU.HIC_ASM_1.2154	evm.TU.HIC_ASM_11.737	0.207636	undirected	NA	NA
evm.TU.HIC_ASM_1.2154	evm.TU.HIC_ASM_15.2413	0.259799	undirected	NA	NA
evm.TU.HIC_ASM_1.2154	evm.TU.HIC_ASM_9.1271	0.129222	undirected	NA	NA
evm.TU.HIC_ASM_1.2154	evm.TU.HIC_ASM_14.390	0.144393	undirected	NA	NA
evm.TU.HIC_ASM_1.2154	evm.TU.HIC_ASM_8.138	0.216017	undirected	NA	NA
evm.TU.HIC_ASM_1.2154	evm.TU.HIC_ASM_2.188	0.355535	undirected	NA	NA
evm.TU.HIC_ASM_1.2154	evm.TU.HIC_ASM_6.2683	0.388719	undirected	NA	NA
evm.TU.HIC_ASM_1.2154	evm.TU.HIC_ASM_0.511	0.287392	undirected	NA	NA
evm.TU.HIC_ASM_1.2154	evm.TU.ORIGINAL_183__FRAGMENT_2.6	0.162883	undirected	NA	NA
evm.TU.HIC_ASM_1.2154	evm.TU.HIC_ASM_4.909	0.410704	undirected	NA	NA
evm.TU.HIC_ASM_1.2154	evm.TU.HIC_ASM_0.109	0.39122	undirected	NA	NA
evm.TU.HIC_ASM_1.2154	evm.TU.HIC_ASM_1.1403	0.313382	undirected	NA	NA
evm.TU.HIC_ASM_1.2154	evm.TU.HIC_ASM_1.1655	0.39122	undirected	NA	NA
evm.TU.HIC_ASM_1.2154	evm.TU.HIC_ASM_11.724	0.39122	undirected	NA	NA
evm.TU.HIC_ASM_1.2154	evm.TU.HIC_ASM_17.1049	0.101725	undirected	NA	NA
evm.TU.HIC_ASM_1.2154	evm.TU.HIC_ASM_1.1560	0.386212	undirected	NA	NA
evm.TU.HIC_ASM_1.2154	evm.TU.HIC_ASM_4.534	0.39122	undirected	NA	NA
evm.TU.HIC_ASM_1.2154	evm.TU.HIC_ASM_0.638	0.172992	undirected	NA	NA
evm.TU.HIC_ASM_1.2154	evm.TU.HIC_ASM_14.425	0.347671	undirected	NA	NA
evm.TU.HIC_ASM_1.2154	evm.TU.HIC_ASM_9.1436	0.39122	undirected	NA	NA
evm.TU.HIC_ASM_1.2154	evm.TU.HIC_ASM_3.1387	0.219854	undirected	NA	NA
evm.TU.HIC_ASM_1.2154	evm.TU.HIC_ASM_9.1767	0.248529	undirected	NA	NA
evm.TU.HIC_ASM_1.2154	evm.TU.HIC_ASM_6.68	0.39122	undirected	NA	NA
evm.TU.HIC_ASM_1.2154	evm.TU.HIC_ASM_18.858	0.113563	undirected	NA	NA
evm.TU.HIC_ASM_1.2154	evm.TU.HIC_ASM_0.45	0.39122	undirected	NA	NA
evm.TU.HIC_ASM_1.2154	evm.TU.HIC_ASM_4.383	0.285713	undirected	NA	NA
evm.TU.HIC_ASM_1.2154	evm.TU.HIC_ASM_6.1654	0.354171	undirected	NA	NA
evm.TU.HIC_ASM_1.2154	evm.TU.HIC_ASM_5.1069	0.39122	undirected	NA	NA
evm.TU.HIC_ASM_1.2154	evm.TU.HIC_ASM_10.98	0.39122	undirected	NA	NA
evm.TU.HIC_ASM_1.2154	evm.TU.HIC_ASM_2.278	0.322672	undirected	NA	NA
evm.TU.HIC_ASM_1.2154	evm.TU.HIC_ASM_2.1239	0.10236	undirected	NA	NA
evm.TU.HIC_ASM_1.2154	evm.TU.HIC_ASM_13.950	0.39122	undirected	NA	NA
evm.TU.HIC_ASM_1.2154	evm.TU.FRAGSCAFF_7__FRAGMENT_1.11	0.347049	undirected	NA	NA
evm.TU.HIC_ASM_1.2154	evm.TU.HIC_ASM_10.892	0.39122	undirected	NA	NA
evm.TU.HIC_ASM_1.2154	evm.TU.HIC_ASM_6.386	0.323647	undirected	NA	NA
evm.TU.HIC_ASM_1.2154	evm.TU.HIC_ASM_0.987	0.251656	undirected	NA	NA
evm.TU.HIC_ASM_1.2154	evm.TU.FRAGSCAFF_75__FRAGMENT_3.46	0.133485	undirected	NA	NA
evm.TU.HIC_ASM_1.2154	evm.TU.HIC_ASM_6.2506	0.39122	undirected	NA	NA
evm.TU.HIC_ASM_1.2154	evm.TU.HIC_ASM_5.971	0.29091	undirected	NA	NA
evm.TU.HIC_ASM_1.2154	evm.TU.HIC_ASM_6.3887	0.257474	undirected	NA	NA
evm.TU.HIC_ASM_1.2154	evm.TU.HIC_ASM_15.2042	0.260447	undirected	NA	NA
evm.TU.HIC_ASM_1.2154	evm.TU.HIC_ASM_12.1044	0.106072	undirected	NA	NA
evm.TU.HIC_ASM_1.2154	evm.TU.HIC_ASM_9.341	0.39122	undirected	NA	NA
evm.TU.HIC_ASM_1.2154	evm.TU.HIC_ASM_6.1678	0.39122	undirected	NA	NA
evm.TU.HIC_ASM_1.2154	evm.TU.HIC_ASM_9.1256	0.39122	undirected	NA	NA
evm.TU.HIC_ASM_1.2154	evm.TU.HIC_ASM_8.1967	0.39122	undirected	NA	NA
evm.TU.HIC_ASM_1.2154	evm.TU.HIC_ASM_6.674	0.388665	undirected	NA	NA
evm.TU.HIC_ASM_1.2154	evm.TU.FRAGSCAFF_72__FRAGMENT_5.1	0.39122	undirected	NA	NA
evm.TU.HIC_ASM_1.2154	evm.TU.HIC_ASM_6.3315	0.39122	undirected	NA	NA
evm.TU.HIC_ASM_1.2154	evm.TU.HIC_ASM_7.1547	0.39122	undirected	NA	NA
evm.TU.HIC_ASM_1.2154	evm.TU.HIC_ASM_4.1159	0.272755	undirected	NA	NA
evm.TU.HIC_ASM_1.2154	evm.TU.HIC_ASM_17.1433	0.160465	undirected	NA	NA
evm.TU.HIC_ASM_1.2154	evm.TU.HIC_ASM_15.2392	0.39122	undirected	NA	NA
evm.TU.HIC_ASM_1.2154	evm.TU.HIC_ASM_11.72	0.39122	undirected	NA	NA
evm.TU.HIC_ASM_1.2154	evm.TU.HIC_ASM_2.31	0.108994	undirected	NA	NA
evm.TU.HIC_ASM_1.2154	evm.TU.HIC_ASM_7.418	0.237343	undirected	NA	NA
evm.TU.HIC_ASM_1.2154	evm.TU.HIC_ASM_6.3740	0.371389	undirected	NA	NA
evm.TU.HIC_ASM_1.2154	evm.TU.FRAGSCAFF_44__FRAGMENT_2.40	0.117429	undirected	NA	NA
evm.TU.HIC_ASM_1.2154	evm.TU.HIC_ASM_8.1025	0.39122	undirected	NA	NA
evm.TU.HIC_ASM_1.2154	evm.TU.HIC_ASM_11.428	0.39122	undirected	NA	NA
evm.TU.HIC_ASM_1.2154	evm.TU.ORIGINAL_290.4	0.39122	undirected	NA	NA
evm.TU.HIC_ASM_1.2154	evm.TU.HIC_ASM_2.692	0.39122	undirected	NA	NA
evm.TU.HIC_ASM_1.2154	evm.TU.HIC_ASM_8.807	0.39122	undirected	NA	NA
evm.TU.HIC_ASM_1.2154	evm.TU.FRAGSCAFF_5__FRAGMENT_2.2	0.404771	undirected	NA	NA
evm.TU.HIC_ASM_1.2154	evm.TU.HIC_ASM_13.214	0.39122	undirected	NA	NA
evm.TU.HIC_ASM_1.2154	evm.TU.HIC_ASM_7.2167	0.39122	undirected	NA	NA
evm.TU.HIC_ASM_1.2154	evm.TU.HIC_ASM_8.768	0.39122	undirected	NA	NA
evm.TU.HIC_ASM_1.2154	evm.TU.HIC_ASM_6.3888	0.279827	undirected	NA	NA
evm.TU.HIC_ASM_1.2154	evm.TU.HIC_ASM_15.532	0.39122	undirected	NA	NA
evm.TU.HIC_ASM_1.2154	evm.TU.HIC_ASM_6.1449	0.39122	undirected	NA	NA
evm.TU.HIC_ASM_1.2154	evm.TU.HIC_ASM_0.377	0.227927	undirected	NA	NA
evm.TU.HIC_ASM_1.2154	evm.TU.HIC_ASM_6.77	0.39122	undirected	NA	NA
evm.TU.HIC_ASM_1.2154	evm.TU.HIC_ASM_14.372	0.39122	undirected	NA	NA
evm.TU.HIC_ASM_1.2154	evm.TU.HIC_ASM_0.182	0.363005	undirected	NA	NA
evm.TU.HIC_ASM_1.2154	evm.TU.HIC_ASM_8.1884	0.39122	undirected	NA	NA
evm.TU.HIC_ASM_1.2154	evm.TU.HIC_ASM_6.2965	0.39122	undirected	NA	NA
evm.TU.HIC_ASM_1.2154	evm.TU.HIC_ASM_14.424	0.39122	undirected	NA	NA
evm.TU.HIC_ASM_1.2154	evm.TU.HIC_ASM_8.356	0.39122	undirected	NA	NA
evm.TU.HIC_ASM_1.2154	evm.TU.HIC_ASM_6.2642	0.177007	undirected	NA	NA
evm.TU.HIC_ASM_1.2154	evm.TU.HIC_ASM_13.929	0.219203	undirected	NA	NA
evm.TU.HIC_ASM_1.2154	evm.TU.HIC_ASM_8.1725	0.39122	undirected	NA	NA
evm.TU.HIC_ASM_1.2154	evm.TU.HIC_ASM_9.446	0.39122	undirected	NA	NA
evm.TU.HIC_ASM_1.2154	evm.TU.HIC_ASM_18.1256	0.39122	undirected	NA	NA
evm.TU.HIC_ASM_1.2154	evm.TU.HIC_ASM_18.114	0.39122	undirected	NA	NA
evm.TU.HIC_ASM_1.2154	evm.TU.HIC_ASM_8.1832	0.39122	undirected	NA	NA
evm.TU.HIC_ASM_1.2154	evm.TU.ORIGINAL_435__FRAGMENT_2.7	0.39122	undirected	NA	NA
evm.TU.HIC_ASM_1.2154	evm.TU.HIC_ASM_7.2466	0.39122	undirected	NA	NA
evm.TU.HIC_ASM_1.2154	evm.TU.HIC_ASM_12.1145	0.39122	undirected	NA	NA
evm.TU.HIC_ASM_1.2154	evm.TU.HIC_ASM_14.1185	0.39122	undirected	NA	NA
evm.TU.HIC_ASM_1.2154	evm.TU.HIC_ASM_0.611	0.39122	undirected	NA	NA
evm.TU.HIC_ASM_1.2154	evm.TU.HIC_ASM_6.282	0.39122	undirected	NA	NA
evm.TU.HIC_ASM_1.2154	evm.TU.HIC_ASM_5.1101	0.39122	undirected	NA	NA
evm.TU.HIC_ASM_1.2154	evm.TU.HIC_ASM_1.821	0.39122	undirected	NA	NA
evm.TU.HIC_ASM_1.2154	evm.TU.HIC_ASM_6.163	0.39122	undirected	NA	NA
evm.TU.HIC_ASM_1.2154	evm.TU.HIC_ASM_13.1246	0.39122	undirected	NA	NA
evm.TU.HIC_ASM_1.2154	evm.TU.HIC_ASM_11.14	0.39122	undirected	NA	NA
evm.TU.HIC_ASM_1.2154	evm.TU.FRAGSCAFF_89__FRAGMENT_1.20	0.39122	undirected	NA	NA
evm.TU.HIC_ASM_1.2154	evm.TU.HIC_ASM_0.44	0.39122	undirected	NA	NA
evm.TU.HIC_ASM_1.2154	evm.TU.FRAGSCAFF_36.15	0.39122	undirected	NA	NA
evm.TU.HIC_ASM_1.2154	evm.TU.HIC_ASM_18.1215	0.173349	undirected	NA	NA
evm.TU.HIC_ASM_1.2154	evm.TU.HIC_ASM_10.369	0.39122	undirected	NA	NA
evm.TU.HIC_ASM_1.2154	evm.TU.HIC_ASM_10.724	0.39122	undirected	NA	NA
evm.TU.HIC_ASM_1.2154	evm.TU.HIC_ASM_3.496	0.39122	undirected	NA	NA
evm.TU.HIC_ASM_1.2154	evm.TU.HIC_ASM_18.1148	0.39122	undirected	NA	NA
evm.TU.HIC_ASM_17.1107	evm.TU.HIC_ASM_17.1108	0.2614	undirected	NA	NA
evm.TU.HIC_ASM_17.1107	evm.TU.HIC_ASM_9.1066	0.251623	undirected	NA	NA
evm.TU.HIC_ASM_17.1107	evm.TU.HIC_ASM_14.383	0.242852	undirected	NA	NA
evm.TU.HIC_ASM_17.1107	evm.TU.HIC_ASM_5.1149	0.196798	undirected	NA	NA
evm.TU.HIC_ASM_17.1107	evm.TU.HIC_ASM_14.209	0.22122	undirected	NA	NA
evm.TU.HIC_ASM_17.1107	evm.TU.HIC_ASM_2.1271	0.223602	undirected	NA	NA
evm.TU.HIC_ASM_17.1107	evm.TU.HIC_ASM_12.178	0.129074	undirected	NA	NA
evm.TU.HIC_ASM_17.1107	evm.TU.HIC_ASM_3.766	0.242764	undirected	NA	NA
evm.TU.HIC_ASM_17.1107	evm.TU.HIC_ASM_6.2775	0.190859	undirected	NA	NA
evm.TU.HIC_ASM_17.1107	evm.TU.HIC_ASM_8.507	0.144036	undirected	NA	NA
evm.TU.HIC_ASM_17.1107	evm.TU.HIC_ASM_15.515	0.106391	undirected	NA	NA
evm.TU.HIC_ASM_17.1107	evm.TU.HIC_ASM_17.485	0.206304	undirected	NA	NA
evm.TU.HIC_ASM_17.1107	evm.TU.HIC_ASM_7.672	0.145817	undirected	NA	NA
evm.TU.HIC_ASM_17.1107	evm.TU.HIC_ASM_17.1253	0.147593	undirected	NA	NA
evm.TU.HIC_ASM_17.1107	evm.TU.HIC_ASM_10.424	0.175362	undirected	NA	NA
evm.TU.HIC_ASM_17.1107	evm.TU.HIC_ASM_1.1758	0.231242	undirected	NA	NA
evm.TU.HIC_ASM_17.1107	evm.TU.HIC_ASM_3.2368	0.172759	undirected	NA	NA
evm.TU.HIC_ASM_17.1107	evm.TU.HIC_ASM_5.1332	0.136942	undirected	NA	NA
evm.TU.HIC_ASM_17.1107	evm.TU.HIC_ASM_6.358	0.166089	undirected	NA	NA
evm.TU.HIC_ASM_17.1107	evm.TU.HIC_ASM_10.232	0.12358	undirected	NA	NA
evm.TU.HIC_ASM_17.1107	evm.TU.HIC_ASM_3.1443	0.196948	undirected	NA	NA
evm.TU.HIC_ASM_17.1107	evm.TU.HIC_ASM_11.809	0.131713	undirected	NA	NA
evm.TU.HIC_ASM_17.1107	evm.TU.HIC_ASM_15.1144	0.3209	undirected	NA	NA
evm.TU.HIC_ASM_17.1107	evm.TU.HIC_ASM_3.1853	0.363322	undirected	NA	NA
evm.TU.HIC_ASM_17.1107	evm.TU.HIC_ASM_6.550	0.338137	undirected	NA	NA
evm.TU.HIC_ASM_17.1107	evm.TU.HIC_ASM_9.427	0.162873	undirected	NA	NA
evm.TU.HIC_ASM_17.1107	evm.TU.HIC_ASM_5.714	0.130332	undirected	NA	NA
evm.TU.HIC_ASM_17.1107	evm.TU.HIC_ASM_6.4147	0.102697	undirected	NA	NA
evm.TU.HIC_ASM_17.1107	evm.TU.HIC_ASM_6.1431	0.186048	undirected	NA	NA
evm.TU.HIC_ASM_17.1107	evm.TU.HIC_ASM_9.886	0.129355	undirected	NA	NA
evm.TU.HIC_ASM_17.1107	evm.TU.HIC_ASM_1.2649	0.140375	undirected	NA	NA
evm.TU.HIC_ASM_17.1107	evm.TU.HIC_ASM_16.672	0.111768	undirected	NA	NA
evm.TU.HIC_ASM_17.1107	evm.TU.HIC_ASM_16.1278	0.130026	undirected	NA	NA
evm.TU.HIC_ASM_17.1107	evm.TU.HIC_ASM_3.1871	0.447826	undirected	NA	NA
evm.TU.HIC_ASM_17.1107	evm.TU.HIC_ASM_15.1701	0.210377	undirected	NA	NA
evm.TU.HIC_ASM_17.1107	evm.TU.HIC_ASM_7.1173	0.11764	undirected	NA	NA
evm.TU.HIC_ASM_17.1107	evm.TU.HIC_ASM_12.965	0.408737	undirected	NA	NA
evm.TU.HIC_ASM_17.1107	evm.TU.HIC_ASM_16.1254	0.122337	undirected	NA	NA
evm.TU.HIC_ASM_17.1107	evm.TU.HIC_ASM_17.1128	0.13047	undirected	NA	NA
evm.TU.HIC_ASM_17.1107	evm.TU.HIC_ASM_4.1000	0.232645	undirected	NA	NA
evm.TU.HIC_ASM_17.1107	evm.TU.HIC_ASM_15.1488	0.286152	undirected	NA	NA
evm.TU.HIC_ASM_17.1107	evm.TU.HIC_ASM_4.1287	0.127845	undirected	NA	NA
evm.TU.HIC_ASM_17.1107	evm.TU.HIC_ASM_4.335	0.298448	undirected	NA	NA
evm.TU.HIC_ASM_17.1107	evm.TU.HIC_ASM_8.868	0.32391	undirected	NA	NA
evm.TU.HIC_ASM_17.1107	evm.TU.HIC_ASM_11.469	0.233383	undirected	NA	NA
evm.TU.HIC_ASM_17.1107	evm.TU.HIC_ASM_8.757	0.140285	undirected	NA	NA
evm.TU.HIC_ASM_17.1107	evm.TU.HIC_ASM_3.1192_evm.TU.HIC_ASM_3.1193	0.148266	undirected	NA	NA
evm.TU.HIC_ASM_17.1107	evm.TU.FRAGSCAFF_44__FRAGMENT_2.44	0.154478	undirected	NA	NA
evm.TU.HIC_ASM_17.1107	evm.TU.HIC_ASM_12.122	0.143052	undirected	NA	NA
evm.TU.HIC_ASM_17.1107	evm.TU.HIC_ASM_1.844	0.248774	undirected	NA	NA
evm.TU.HIC_ASM_17.1107	evm.TU.HIC_ASM_11.735	0.214538	undirected	NA	NA
evm.TU.HIC_ASM_17.1107	evm.TU.HIC_ASM_0.152	0.452744	undirected	NA	NA
evm.TU.HIC_ASM_17.1107	evm.TU.HIC_ASM_7.159	0.305714	undirected	NA	NA
evm.TU.HIC_ASM_17.1107	evm.TU.HIC_ASM_15.1414	0.128614	undirected	NA	NA
evm.TU.HIC_ASM_17.1107	evm.TU.HIC_ASM_9.83	0.207874	undirected	NA	NA
evm.TU.HIC_ASM_17.1107	evm.TU.HIC_ASM_15.1755	0.119021	undirected	NA	NA
evm.TU.HIC_ASM_17.1107	evm.TU.HIC_ASM_16.445	0.136354	undirected	NA	NA
evm.TU.HIC_ASM_17.1107	evm.TU.HIC_ASM_15.2691	0.111193	undirected	NA	NA
evm.TU.HIC_ASM_17.1107	evm.TU.HIC_ASM_8.249	0.120523	undirected	NA	NA
evm.TU.HIC_ASM_17.1107	evm.TU.HIC_ASM_6.2128	0.134805	undirected	NA	NA
evm.TU.HIC_ASM_17.1107	evm.TU.HIC_ASM_12.49	0.159918	undirected	NA	NA
evm.TU.HIC_ASM_17.1107	evm.TU.HIC_ASM_0.968	0.178365	undirected	NA	NA
evm.TU.HIC_ASM_17.1107	evm.TU.HIC_ASM_10.988	0.108697	undirected	NA	NA
evm.TU.HIC_ASM_17.1107	evm.TU.HIC_ASM_10.224	0.133419	undirected	NA	NA
evm.TU.HIC_ASM_17.1107	evm.TU.HIC_ASM_4.1631	0.246768	undirected	NA	NA
evm.TU.HIC_ASM_17.1107	evm.TU.HIC_ASM_13.349	0.129236	undirected	NA	NA
evm.TU.HIC_ASM_17.1107	evm.TU.FRAGSCAFF_49__FRAGMENT_1.8	0.176094	undirected	NA	NA
evm.TU.HIC_ASM_17.1107	evm.TU.HIC_ASM_8.1235	0.293441	undirected	NA	NA
evm.TU.HIC_ASM_17.1107	evm.TU.HIC_ASM_12.744	0.111588	undirected	NA	NA
evm.TU.HIC_ASM_17.1107	evm.TU.HIC_ASM_15.52	0.194662	undirected	NA	NA
evm.TU.HIC_ASM_17.1107	evm.TU.HIC_ASM_15.1737	0.118831	undirected	NA	NA
evm.TU.HIC_ASM_17.1107	evm.TU.HIC_ASM_3.1441	0.126661	undirected	NA	NA
evm.TU.HIC_ASM_17.1107	evm.TU.HIC_ASM_4.569	0.280973	undirected	NA	NA
evm.TU.HIC_ASM_17.1107	evm.TU.HIC_ASM_7.258	0.243844	undirected	NA	NA
evm.TU.HIC_ASM_17.1107	evm.TU.HIC_ASM_15.397_evm.TU.HIC_ASM_15.398	0.338075	undirected	NA	NA
evm.TU.HIC_ASM_17.1107	evm.TU.HIC_ASM_3.1119	0.168534	undirected	NA	NA
evm.TU.HIC_ASM_17.1107	evm.TU.HIC_ASM_9.993	0.120436	undirected	NA	NA
evm.TU.HIC_ASM_17.1107	evm.TU.HIC_ASM_3.541	0.195527	undirected	NA	NA
evm.TU.HIC_ASM_17.1107	evm.TU.HIC_ASM_1.824	0.392053	undirected	NA	NA
evm.TU.HIC_ASM_17.1107	evm.TU.HIC_ASM_8.133	0.125954	undirected	NA	NA
evm.TU.HIC_ASM_17.1107	evm.TU.HIC_ASM_11.1233	0.17181	undirected	NA	NA
evm.TU.HIC_ASM_17.1107	evm.TU.HIC_ASM_7.1242	0.389701	undirected	NA	NA
evm.TU.HIC_ASM_17.1107	evm.TU.HIC_ASM_7.2201	0.141747	undirected	NA	NA
evm.TU.HIC_ASM_17.1107	evm.TU.HIC_ASM_6.26	0.25444	undirected	NA	NA
evm.TU.HIC_ASM_17.1107	evm.TU.HIC_ASM_1.1160	0.189305	undirected	NA	NA
evm.TU.HIC_ASM_17.1107	evm.TU.HIC_ASM_8.464	0.26136	undirected	NA	NA
evm.TU.HIC_ASM_17.1107	evm.TU.HIC_ASM_8.1436	0.10986	undirected	NA	NA
evm.TU.HIC_ASM_17.1107	evm.TU.HIC_ASM_16.1357	0.198984	undirected	NA	NA
evm.TU.HIC_ASM_17.1107	evm.TU.HIC_ASM_15.1343	0.105302	undirected	NA	NA
evm.TU.HIC_ASM_17.1107	evm.TU.HIC_ASM_17.340	0.234535	undirected	NA	NA
evm.TU.HIC_ASM_17.1107	evm.TU.HIC_ASM_9.1685	0.205971	undirected	NA	NA
evm.TU.HIC_ASM_17.1107	evm.TU.HIC_ASM_3.2379	0.127151	undirected	NA	NA
evm.TU.HIC_ASM_17.1107	evm.TU.HIC_ASM_16.1163	0.131882	undirected	NA	NA
evm.TU.HIC_ASM_17.1107	evm.TU.HIC_ASM_16.639	0.197885	undirected	NA	NA
evm.TU.HIC_ASM_17.1107	evm.TU.HIC_ASM_7.2048	0.353489	undirected	NA	NA
evm.TU.HIC_ASM_17.1107	evm.TU.HIC_ASM_8.1134	0.174091	undirected	NA	NA
evm.TU.HIC_ASM_17.1107	evm.TU.FRAGSCAFF_75__FRAGMENT_3.7	0.394303	undirected	NA	NA
evm.TU.HIC_ASM_17.1107	evm.TU.HIC_ASM_4.1632	0.123475	undirected	NA	NA
evm.TU.HIC_ASM_17.1107	evm.TU.HIC_ASM_15.1396	0.161961	undirected	NA	NA
evm.TU.HIC_ASM_17.1107	evm.TU.HIC_ASM_5.847	0.10832	undirected	NA	NA
evm.TU.HIC_ASM_17.1107	evm.TU.HIC_ASM_6.455	0.138116	undirected	NA	NA
evm.TU.HIC_ASM_17.1107	evm.TU.HIC_ASM_3.1781	0.349641	undirected	NA	NA
evm.TU.HIC_ASM_17.1107	evm.TU.HIC_ASM_15.1832	0.199727	undirected	NA	NA
evm.TU.HIC_ASM_17.1107	evm.TU.HIC_ASM_10.1217	0.215959	undirected	NA	NA
evm.TU.HIC_ASM_17.1107	evm.TU.HIC_ASM_2.325	0.319441	undirected	NA	NA
evm.TU.HIC_ASM_17.1107	evm.TU.HIC_ASM_1.2707	0.130615	undirected	NA	NA
evm.TU.HIC_ASM_17.1107	evm.TU.HIC_ASM_11.131	0.124231	undirected	NA	NA
evm.TU.HIC_ASM_17.1107	evm.TU.HIC_ASM_8.815_evm.TU.HIC_ASM_8.816	0.114022	undirected	NA	NA
evm.TU.HIC_ASM_17.1107	evm.TU.HIC_ASM_9.355	0.241455	undirected	NA	NA
evm.TU.HIC_ASM_17.1107	evm.TU.HIC_ASM_14.230	0.179728	undirected	NA	NA
evm.TU.HIC_ASM_17.1107	evm.TU.HIC_ASM_17.882	0.182812	undirected	NA	NA
evm.TU.HIC_ASM_17.1107	evm.TU.HIC_ASM_9.105	0.440678	undirected	NA	NA
evm.TU.HIC_ASM_17.1107	evm.TU.HIC_ASM_8.1147	0.443062	undirected	NA	NA
evm.TU.HIC_ASM_17.1107	evm.TU.HIC_ASM_8.1773	0.14535	undirected	NA	NA
evm.TU.HIC_ASM_17.1107	evm.TU.HIC_ASM_1.976	0.133549	undirected	NA	NA
evm.TU.HIC_ASM_17.1107	evm.TU.HIC_ASM_17.756	0.23105	undirected	NA	NA
evm.TU.HIC_ASM_17.1107	evm.TU.HIC_ASM_4.1306	0.37716	undirected	NA	NA
evm.TU.HIC_ASM_17.1107	evm.TU.HIC_ASM_1.2092	0.138327	undirected	NA	NA
evm.TU.HIC_ASM_17.1107	evm.TU.HIC_ASM_1.724	0.121335	undirected	NA	NA
evm.TU.HIC_ASM_17.1107	evm.TU.HIC_ASM_18.941	0.116608	undirected	NA	NA
evm.TU.HIC_ASM_17.1107	evm.TU.HIC_ASM_0.258	0.23456	undirected	NA	NA
evm.TU.HIC_ASM_17.1107	evm.TU.HIC_ASM_1.1201	0.13726	undirected	NA	NA
evm.TU.HIC_ASM_17.1107	evm.TU.HIC_ASM_6.323	0.232804	undirected	NA	NA
evm.TU.HIC_ASM_17.1107	evm.TU.HIC_ASM_9.1607	0.203205	undirected	NA	NA
evm.TU.HIC_ASM_17.1107	evm.TU.ORIGINAL_320__FRAGMENT_2.10	0.147166	undirected	NA	NA
evm.TU.HIC_ASM_17.1107	evm.TU.HIC_ASM_4.738	0.187265	undirected	NA	NA
evm.TU.HIC_ASM_17.1107	evm.TU.HIC_ASM_11.470	0.442612	undirected	NA	NA
evm.TU.HIC_ASM_17.1107	evm.TU.HIC_ASM_7.555	0.298562	undirected	NA	NA
evm.TU.HIC_ASM_17.1107	evm.TU.ORIGINAL_247__FRAGMENT_2.37	0.231469	undirected	NA	NA
evm.TU.HIC_ASM_17.1107	evm.TU.HIC_ASM_18.646	0.206976	undirected	NA	NA
evm.TU.HIC_ASM_17.1107	evm.TU.HIC_ASM_4.686	0.282292	undirected	NA	NA
evm.TU.HIC_ASM_17.1107	evm.TU.HIC_ASM_15.60	0.125924	undirected	NA	NA
evm.TU.HIC_ASM_17.1107	evm.TU.HIC_ASM_3.1267	0.191914	undirected	NA	NA
evm.TU.HIC_ASM_17.1107	evm.TU.HIC_ASM_5.725	0.107964	undirected	NA	NA
evm.TU.HIC_ASM_17.1107	evm.TU.HIC_ASM_9.281	0.289931	undirected	NA	NA
evm.TU.HIC_ASM_17.1107	evm.TU.HIC_ASM_9.736	0.251187	undirected	NA	NA
evm.TU.HIC_ASM_17.1107	evm.TU.HIC_ASM_15.2077	0.132911	undirected	NA	NA
evm.TU.HIC_ASM_17.1107	evm.TU.HIC_ASM_7.129	0.100349	undirected	NA	NA
evm.TU.HIC_ASM_17.1107	evm.TU.HIC_ASM_7.2304	0.165896	undirected	NA	NA
evm.TU.HIC_ASM_17.1107	evm.TU.HIC_ASM_3.2297	0.108606	undirected	NA	NA
evm.TU.HIC_ASM_17.1107	evm.TU.HIC_ASM_6.1506	0.406834	undirected	NA	NA
evm.TU.HIC_ASM_17.1107	evm.TU.HIC_ASM_6.2608	0.442612	undirected	NA	NA
evm.TU.HIC_ASM_17.1107	evm.TU.HIC_ASM_6.2848	0.353252	undirected	NA	NA
evm.TU.HIC_ASM_17.1107	evm.TU.HIC_ASM_10.179	0.116494	undirected	NA	NA
evm.TU.HIC_ASM_17.1107	evm.TU.HIC_ASM_6.2227	0.204289	undirected	NA	NA
evm.TU.HIC_ASM_17.1107	evm.TU.HIC_ASM_12.499	0.129993	undirected	NA	NA
evm.TU.HIC_ASM_17.1107	evm.TU.HIC_ASM_9.1831	0.184591	undirected	NA	NA
evm.TU.HIC_ASM_17.1107	evm.TU.HIC_ASM_7.2368	0.437396	undirected	NA	NA
evm.TU.HIC_ASM_17.1107	evm.TU.HIC_ASM_6.2741	0.240214	undirected	NA	NA
evm.TU.HIC_ASM_17.1107	evm.TU.HIC_ASM_1.1573	0.131137	undirected	NA	NA
evm.TU.HIC_ASM_17.1107	evm.TU.HIC_ASM_7.832	0.199715	undirected	NA	NA
evm.TU.HIC_ASM_17.1107	evm.TU.HIC_ASM_9.892	0.259628	undirected	NA	NA
evm.TU.HIC_ASM_17.1107	evm.TU.HIC_ASM_8.1726	0.39957	undirected	NA	NA
evm.TU.HIC_ASM_17.1107	evm.TU.HIC_ASM_7.423	0.260562	undirected	NA	NA
evm.TU.HIC_ASM_17.1107	evm.TU.HIC_ASM_3.504	0.168317	undirected	NA	NA
evm.TU.HIC_ASM_17.1107	evm.TU.HIC_ASM_6.230	0.103767	undirected	NA	NA
evm.TU.HIC_ASM_17.1107	evm.TU.HIC_ASM_15.1424	0.132371	undirected	NA	NA
evm.TU.HIC_ASM_17.1107	evm.TU.HIC_ASM_8.1123	0.319953	undirected	NA	NA
evm.TU.HIC_ASM_17.1107	evm.TU.HIC_ASM_8.1724	0.428375	undirected	NA	NA
evm.TU.HIC_ASM_17.1107	evm.TU.HIC_ASM_0.461	0.290962	undirected	NA	NA
evm.TU.HIC_ASM_17.1107	evm.TU.HIC_ASM_12.247	0.151076	undirected	NA	NA
evm.TU.HIC_ASM_17.1107	evm.TU.HIC_ASM_17.723	0.109447	undirected	NA	NA
evm.TU.HIC_ASM_17.1107	evm.TU.ORIGINAL_134__FRAGMENT_1.27	0.141711	undirected	NA	NA
evm.TU.HIC_ASM_17.1107	evm.TU.HIC_ASM_6.3036	0.134326	undirected	NA	NA
evm.TU.HIC_ASM_17.1107	evm.TU.HIC_ASM_6.1256	0.163044	undirected	NA	NA
evm.TU.HIC_ASM_17.1107	evm.TU.HIC_ASM_7.608	0.276965	undirected	NA	NA
evm.TU.HIC_ASM_17.1107	evm.TU.HIC_ASM_6.1385	0.435083	undirected	NA	NA
evm.TU.HIC_ASM_17.1107	evm.TU.HIC_ASM_1.69	0.326205	undirected	NA	NA
evm.TU.HIC_ASM_17.1107	evm.TU.HIC_ASM_16.62	0.436705	undirected	NA	NA
evm.TU.HIC_ASM_17.1107	evm.TU.HIC_ASM_12.987	0.298747	undirected	NA	NA
evm.TU.HIC_ASM_17.1107	evm.TU.HIC_ASM_16.906	0.189658	undirected	NA	NA
evm.TU.HIC_ASM_17.1107	evm.TU.HIC_ASM_0.583	0.221601	undirected	NA	NA
evm.TU.HIC_ASM_17.1107	evm.TU.HIC_ASM_8.1345	0.203041	undirected	NA	NA
evm.TU.HIC_ASM_17.1107	evm.TU.HIC_ASM_16.268	0.294892	undirected	NA	NA
evm.TU.HIC_ASM_17.1107	evm.TU.HIC_ASM_14.672	0.440296	undirected	NA	NA
evm.TU.HIC_ASM_17.1107	evm.TU.FRAGSCAFF_90__FRAGMENT_1.42	0.17218	undirected	NA	NA
evm.TU.HIC_ASM_17.1107	evm.TU.HIC_ASM_18.217	0.172613	undirected	NA	NA
evm.TU.HIC_ASM_17.1107	evm.TU.HIC_ASM_18.1203	0.415525	undirected	NA	NA
evm.TU.HIC_ASM_17.1107	evm.TU.HIC_ASM_18.1029	0.274219	undirected	NA	NA
evm.TU.HIC_ASM_17.1107	evm.TU.HIC_ASM_8.890	0.112391	undirected	NA	NA
evm.TU.HIC_ASM_17.1107	evm.TU.HIC_ASM_12.743	0.130458	undirected	NA	NA
evm.TU.HIC_ASM_17.1107	evm.TU.HIC_ASM_6.4126	0.170401	undirected	NA	NA
evm.TU.HIC_ASM_17.1107	evm.TU.HIC_ASM_3.1314	0.231321	undirected	NA	NA
evm.TU.HIC_ASM_17.1107	evm.TU.HIC_ASM_7.59	0.230609	undirected	NA	NA
evm.TU.HIC_ASM_17.1107	evm.TU.HIC_ASM_8.922	0.129616	undirected	NA	NA
evm.TU.HIC_ASM_17.1107	evm.TU.HIC_ASM_15.2490	0.197254	undirected	NA	NA
evm.TU.HIC_ASM_17.1107	evm.TU.HIC_ASM_18.1202	0.403206	undirected	NA	NA
evm.TU.HIC_ASM_17.1107	evm.TU.HIC_ASM_5.1319	0.266346	undirected	NA	NA
evm.TU.HIC_ASM_17.1107	evm.TU.HIC_ASM_6.4114	0.325405	undirected	NA	NA
evm.TU.HIC_ASM_17.1107	evm.TU.ORIGINAL_394.2	0.240047	undirected	NA	NA
evm.TU.HIC_ASM_17.1107	evm.TU.HIC_ASM_9.849	0.453734	undirected	NA	NA
evm.TU.HIC_ASM_17.1107	evm.TU.HIC_ASM_9.1862	0.102064	undirected	NA	NA
evm.TU.HIC_ASM_17.1107	evm.TU.HIC_ASM_1.311	0.195192	undirected	NA	NA
evm.TU.HIC_ASM_17.1107	evm.TU.HIC_ASM_2.637	0.222408	undirected	NA	NA
evm.TU.HIC_ASM_17.1107	evm.TU.HIC_ASM_12.1009	0.302076	undirected	NA	NA
evm.TU.HIC_ASM_17.1107	evm.TU.HIC_ASM_9.1941	0.118741	undirected	NA	NA
evm.TU.HIC_ASM_17.1107	evm.TU.HIC_ASM_6.2879	0.109236	undirected	NA	NA
evm.TU.HIC_ASM_17.1107	evm.TU.HIC_ASM_3.1949	0.286973	undirected	NA	NA
evm.TU.HIC_ASM_17.1107	evm.TU.HIC_ASM_6.2720	0.178687	undirected	NA	NA
evm.TU.HIC_ASM_17.1107	evm.TU.ORIGINAL_402__FRAGMENT_2.7	0.10622	undirected	NA	NA
evm.TU.HIC_ASM_17.1107	evm.TU.HIC_ASM_6.1476	0.151418	undirected	NA	NA
evm.TU.HIC_ASM_17.1107	evm.TU.HIC_ASM_3.1213	0.11621	undirected	NA	NA
evm.TU.HIC_ASM_17.1107	evm.TU.HIC_ASM_10.802	0.178637	undirected	NA	NA
evm.TU.HIC_ASM_17.1107	evm.TU.HIC_ASM_8.1653	0.10543	undirected	NA	NA
evm.TU.HIC_ASM_17.1107	evm.TU.HIC_ASM_8.1915	0.221783	undirected	NA	NA
evm.TU.HIC_ASM_17.1107	evm.TU.HIC_ASM_7.1184	0.341471	undirected	NA	NA
evm.TU.HIC_ASM_17.1107	evm.TU.HIC_ASM_5.682	0.155268	undirected	NA	NA
evm.TU.HIC_ASM_17.1107	evm.TU.HIC_ASM_18.60	0.288093	undirected	NA	NA
evm.TU.HIC_ASM_17.1107	evm.TU.HIC_ASM_9.1318	0.190878	undirected	NA	NA
evm.TU.HIC_ASM_17.1107	evm.TU.HIC_ASM_1.1838	0.320683	undirected	NA	NA
evm.TU.HIC_ASM_17.1107	evm.TU.HIC_ASM_2.1205	0.102217	undirected	NA	NA
evm.TU.HIC_ASM_17.1107	evm.TU.HIC_ASM_12.1189	0.128342	undirected	NA	NA
evm.TU.HIC_ASM_17.1107	evm.TU.HIC_ASM_13.648	0.115595	undirected	NA	NA
evm.TU.HIC_ASM_17.1107	evm.TU.HIC_ASM_12.667	0.146985	undirected	NA	NA
evm.TU.HIC_ASM_17.1107	evm.TU.HIC_ASM_0.68	0.101726	undirected	NA	NA
evm.TU.HIC_ASM_17.1107	evm.TU.HIC_ASM_6.290	0.202402	undirected	NA	NA
evm.TU.HIC_ASM_17.1107	evm.TU.HIC_ASM_17.1028	0.101547	undirected	NA	NA
evm.TU.HIC_ASM_17.1107	evm.TU.HIC_ASM_2.1468	0.204806	undirected	NA	NA
evm.TU.HIC_ASM_17.1107	evm.TU.HIC_ASM_15.1472	0.423695	undirected	NA	NA
evm.TU.HIC_ASM_17.1107	evm.TU.HIC_ASM_11.756	0.117465	undirected	NA	NA
evm.TU.HIC_ASM_17.1107	evm.TU.HIC_ASM_0.484	0.235518	undirected	NA	NA
evm.TU.HIC_ASM_17.1107	evm.TU.HIC_ASM_6.4203	0.28551	undirected	NA	NA
evm.TU.HIC_ASM_17.1107	evm.TU.HIC_ASM_6.2755	0.41751	undirected	NA	NA
evm.TU.HIC_ASM_17.1107	evm.TU.HIC_ASM_1.303	0.164515	undirected	NA	NA
evm.TU.HIC_ASM_17.1107	evm.TU.HIC_ASM_8.1253	0.112705	undirected	NA	NA
evm.TU.HIC_ASM_17.1107	evm.TU.HIC_ASM_15.593	0.436272	undirected	NA	NA
evm.TU.HIC_ASM_17.1107	evm.TU.HIC_ASM_6.2959	0.268477	undirected	NA	NA
evm.TU.HIC_ASM_17.1107	evm.TU.HIC_ASM_16.468	0.151358	undirected	NA	NA
evm.TU.HIC_ASM_17.1107	evm.TU.HIC_ASM_8.1145	0.437889	undirected	NA	NA
evm.TU.HIC_ASM_17.1107	evm.TU.HIC_ASM_9.845	0.339921	undirected	NA	NA
evm.TU.HIC_ASM_17.1107	evm.TU.HIC_ASM_17.719	0.249702	undirected	NA	NA
evm.TU.HIC_ASM_17.1107	evm.TU.HIC_ASM_1.979	0.124572	undirected	NA	NA
evm.TU.HIC_ASM_17.1107	evm.TU.HIC_ASM_5.918	0.126553	undirected	NA	NA
evm.TU.HIC_ASM_17.1107	evm.TU.HIC_ASM_9.1036	0.192404	undirected	NA	NA
evm.TU.HIC_ASM_17.1107	evm.TU.HIC_ASM_12.1199	0.442612	undirected	NA	NA
evm.TU.HIC_ASM_17.1107	evm.TU.HIC_ASM_12.514	0.159046	undirected	NA	NA
evm.TU.HIC_ASM_17.1107	evm.TU.HIC_ASM_6.3351	0.432195	undirected	NA	NA
evm.TU.HIC_ASM_17.1107	evm.TU.HIC_ASM_6.2757	0.406737	undirected	NA	NA
evm.TU.HIC_ASM_17.1107	evm.TU.HIC_ASM_3.188	0.12594	undirected	NA	NA
evm.TU.HIC_ASM_17.1107	evm.TU.HIC_ASM_8.1771	0.26587	undirected	NA	NA
evm.TU.HIC_ASM_17.1107	evm.TU.HIC_ASM_17.1272	0.156068	undirected	NA	NA
evm.TU.HIC_ASM_17.1107	evm.TU.HIC_ASM_15.1188	0.389716	undirected	NA	NA
evm.TU.HIC_ASM_17.1107	evm.TU.HIC_ASM_6.2977	0.415925	undirected	NA	NA
evm.TU.HIC_ASM_17.1107	evm.TU.HIC_ASM_4.1769	0.405105	undirected	NA	NA
evm.TU.HIC_ASM_17.1107	evm.TU.HIC_ASM_16.530	0.426452	undirected	NA	NA
evm.TU.HIC_ASM_17.1107	evm.TU.HIC_ASM_2.892	0.440466	undirected	NA	NA
evm.TU.HIC_ASM_17.1107	evm.TU.FRAGSCAFF_75__FRAGMENT_3.9	0.190047	undirected	NA	NA
evm.TU.HIC_ASM_17.1107	evm.TU.HIC_ASM_7.2570	0.442885	undirected	NA	NA
evm.TU.HIC_ASM_17.1107	evm.TU.HIC_ASM_9.1905	0.427648	undirected	NA	NA
evm.TU.HIC_ASM_17.1107	evm.TU.HIC_ASM_8.1544	0.122447	undirected	NA	NA
evm.TU.HIC_ASM_17.1107	evm.TU.HIC_ASM_17.675	0.442612	undirected	NA	NA
evm.TU.HIC_ASM_17.1107	evm.TU.HIC_ASM_8.2062	0.165388	undirected	NA	NA
evm.TU.HIC_ASM_17.1107	evm.TU.HIC_ASM_15.1187	0.383015	undirected	NA	NA
evm.TU.HIC_ASM_17.1107	evm.TU.HIC_ASM_10.159	0.250788	undirected	NA	NA
evm.TU.HIC_ASM_17.1107	evm.TU.HIC_ASM_13.638	0.110472	undirected	NA	NA
evm.TU.HIC_ASM_17.1107	evm.TU.HIC_ASM_3.1780	0.123551	undirected	NA	NA
evm.TU.HIC_ASM_17.1107	evm.TU.HIC_ASM_5.683	0.258772	undirected	NA	NA
evm.TU.HIC_ASM_17.1107	evm.TU.HIC_ASM_0.1011	0.125748	undirected	NA	NA
evm.TU.HIC_ASM_17.1107	evm.TU.HIC_ASM_0.150	0.353177	undirected	NA	NA
evm.TU.HIC_ASM_17.1107	evm.TU.HIC_ASM_13.1330	0.100794	undirected	NA	NA
evm.TU.HIC_ASM_17.1107	evm.TU.HIC_ASM_15.404	0.429369	undirected	NA	NA
evm.TU.HIC_ASM_17.1107	evm.TU.ORIGINAL_439__FRAGMENT_1.30	0.12856	undirected	NA	NA
evm.TU.HIC_ASM_17.1107	evm.TU.HIC_ASM_12.249	0.445375	undirected	NA	NA
evm.TU.HIC_ASM_17.1107	evm.TU.HIC_ASM_9.1249	0.440753	undirected	NA	NA
evm.TU.HIC_ASM_17.1107	evm.TU.HIC_ASM_0.562	0.229762	undirected	NA	NA
evm.TU.HIC_ASM_17.1107	evm.TU.HIC_ASM_1.652	0.295108	undirected	NA	NA
evm.TU.HIC_ASM_17.1107	evm.TU.HIC_ASM_4.857	0.309201	undirected	NA	NA
evm.TU.HIC_ASM_17.1107	evm.TU.HIC_ASM_14.420	0.183838	undirected	NA	NA
evm.TU.HIC_ASM_17.1107	evm.TU.HIC_ASM_13.389	0.344915	undirected	NA	NA
evm.TU.HIC_ASM_17.1107	evm.TU.HIC_ASM_1.1774	0.310853	undirected	NA	NA
evm.TU.HIC_ASM_17.1107	evm.TU.HIC_ASM_6.1395	0.105164	undirected	NA	NA
evm.TU.HIC_ASM_17.1107	evm.TU.HIC_ASM_10.919	0.194756	undirected	NA	NA
evm.TU.HIC_ASM_17.1107	evm.TU.ORIGINAL_435__FRAGMENT_2.2	0.344085	undirected	NA	NA
evm.TU.HIC_ASM_17.1107	evm.TU.HIC_ASM_11.910	0.423295	undirected	NA	NA
evm.TU.HIC_ASM_17.1107	evm.TU.HIC_ASM_10.23	0.17539	undirected	NA	NA
evm.TU.HIC_ASM_17.1107	evm.TU.HIC_ASM_15.1713	0.399224	undirected	NA	NA
evm.TU.HIC_ASM_17.1107	evm.TU.FRAGSCAFF_75__FRAGMENT_3.57	0.369773	undirected	NA	NA
evm.TU.HIC_ASM_17.1107	evm.TU.HIC_ASM_3.502	0.34801	undirected	NA	NA
evm.TU.HIC_ASM_17.1107	evm.TU.HIC_ASM_15.2623	0.22978	undirected	NA	NA
evm.TU.HIC_ASM_17.1107	evm.TU.HIC_ASM_7.1114	0.146915	undirected	NA	NA
evm.TU.HIC_ASM_17.1107	evm.TU.HIC_ASM_15.1435	0.257919	undirected	NA	NA
evm.TU.HIC_ASM_17.1107	evm.TU.HIC_ASM_6.40	0.249751	undirected	NA	NA
evm.TU.HIC_ASM_17.1107	evm.TU.ORIGINAL_402__FRAGMENT_1.2	0.145592	undirected	NA	NA
evm.TU.HIC_ASM_17.1107	evm.TU.HIC_ASM_10.891	0.145035	undirected	NA	NA
evm.TU.HIC_ASM_17.1107	evm.TU.HIC_ASM_9.1110	0.411456	undirected	NA	NA
evm.TU.HIC_ASM_17.1107	evm.TU.HIC_ASM_3.579	0.443629	undirected	NA	NA
evm.TU.HIC_ASM_17.1107	evm.TU.HIC_ASM_1.1738	0.438687	undirected	NA	NA
evm.TU.HIC_ASM_17.1107	evm.TU.HIC_ASM_1.1614	0.437617	undirected	NA	NA
evm.TU.HIC_ASM_17.1107	evm.TU.HIC_ASM_1.1721	0.352357	undirected	NA	NA
evm.TU.HIC_ASM_17.1107	evm.TU.HIC_ASM_6.2611	0.419076	undirected	NA	NA
evm.TU.HIC_ASM_17.1107	evm.TU.HIC_ASM_11.206	0.20864	undirected	NA	NA
evm.TU.HIC_ASM_17.1107	evm.TU.HIC_ASM_8.1835	0.261807	undirected	NA	NA
evm.TU.HIC_ASM_17.1107	evm.TU.HIC_ASM_7.1314	0.154539	undirected	NA	NA
evm.TU.HIC_ASM_17.1107	evm.TU.HIC_ASM_18.1253	0.38798	undirected	NA	NA
evm.TU.HIC_ASM_17.1107	evm.TU.HIC_ASM_12.26	0.395647	undirected	NA	NA
evm.TU.HIC_ASM_17.1107	evm.TU.HIC_ASM_4.1304	0.368821	undirected	NA	NA
evm.TU.HIC_ASM_17.1107	evm.TU.HIC_ASM_11.1209	0.3488	undirected	NA	NA
evm.TU.HIC_ASM_17.1107	evm.TU.HIC_ASM_3.2017	0.174395	undirected	NA	NA
evm.TU.HIC_ASM_17.1107	evm.TU.HIC_ASM_7.105	0.123313	undirected	NA	NA
evm.TU.HIC_ASM_17.1107	evm.TU.HIC_ASM_3.883	0.442612	undirected	NA	NA
evm.TU.HIC_ASM_17.1107	evm.TU.HIC_ASM_11.984	0.446824	undirected	NA	NA
evm.TU.HIC_ASM_17.1107	evm.TU.HIC_ASM_4.1760	0.452558	undirected	NA	NA
evm.TU.HIC_ASM_17.1107	evm.TU.ORIGINAL_200.6	0.437212	undirected	NA	NA
evm.TU.HIC_ASM_17.1107	evm.TU.HIC_ASM_15.1673	0.423799	undirected	NA	NA
evm.TU.HIC_ASM_17.1107	evm.TU.HIC_ASM_17.676	0.442612	undirected	NA	NA
evm.TU.HIC_ASM_17.1107	evm.TU.HIC_ASM_2.1242	0.183474	undirected	NA	NA
evm.TU.HIC_ASM_17.1107	evm.TU.HIC_ASM_8.2070	0.440465	undirected	NA	NA
evm.TU.HIC_ASM_17.1107	evm.TU.HIC_ASM_6.106	0.247372	undirected	NA	NA
evm.TU.HIC_ASM_17.1107	evm.TU.FRAGSCAFF_49__FRAGMENT_1.15	0.300783	undirected	NA	NA
evm.TU.HIC_ASM_17.1107	evm.TU.HIC_ASM_18.143	0.339228	undirected	NA	NA
evm.TU.HIC_ASM_17.1107	evm.TU.HIC_ASM_11.12	0.253729	undirected	NA	NA
evm.TU.HIC_ASM_17.1107	evm.TU.ORIGINAL_113.77	0.299115	undirected	NA	NA
evm.TU.HIC_ASM_17.1107	evm.TU.HIC_ASM_12.93	0.407103	undirected	NA	NA
evm.TU.HIC_ASM_17.1107	evm.TU.HIC_ASM_7.2583	0.12451	undirected	NA	NA
evm.TU.HIC_ASM_17.1107	evm.TU.HIC_ASM_0.280	0.105305	undirected	NA	NA
evm.TU.HIC_ASM_17.1107	evm.TU.HIC_ASM_0.313	0.212395	undirected	NA	NA
evm.TU.HIC_ASM_17.1107	evm.TU.HIC_ASM_7.2132	0.103414	undirected	NA	NA
evm.TU.HIC_ASM_17.1107	evm.TU.HIC_ASM_9.692_evm.TU.HIC_ASM_9.693_evm.TU.HIC_ASM_9.694	0.178473	undirected	NA	NA
evm.TU.HIC_ASM_17.1107	evm.TU.HIC_ASM_6.313	0.118511	undirected	NA	NA
evm.TU.HIC_ASM_17.1107	evm.TU.HIC_ASM_15.824	0.417335	undirected	NA	NA
evm.TU.HIC_ASM_17.1107	evm.TU.HIC_ASM_0.245	0.442612	undirected	NA	NA
evm.TU.HIC_ASM_17.1107	evm.TU.HIC_ASM_1.1746	0.387819	undirected	NA	NA
evm.TU.HIC_ASM_17.1107	evm.TU.HIC_ASM_1.1010	0.444144	undirected	NA	NA
evm.TU.HIC_ASM_17.1107	evm.TU.HIC_ASM_15.417	0.229854	undirected	NA	NA
evm.TU.HIC_ASM_17.1107	evm.TU.HIC_ASM_17.483	0.426189	undirected	NA	NA
evm.TU.HIC_ASM_17.1107	evm.TU.HIC_ASM_17.227	0.192239	undirected	NA	NA
evm.TU.HIC_ASM_17.1107	evm.TU.HIC_ASM_7.209	0.438828	undirected	NA	NA
evm.TU.HIC_ASM_17.1107	evm.TU.HIC_ASM_9.1893	0.199425	undirected	NA	NA
evm.TU.HIC_ASM_17.1107	evm.TU.HIC_ASM_1.1729	0.454023	undirected	NA	NA
evm.TU.HIC_ASM_17.1107	evm.TU.HIC_ASM_7.1318	0.236583	undirected	NA	NA
evm.TU.HIC_ASM_17.1107	evm.TU.HIC_ASM_16.131	0.113883	undirected	NA	NA
evm.TU.HIC_ASM_17.1107	evm.TU.HIC_ASM_0.415	0.25318	undirected	NA	NA
evm.TU.HIC_ASM_17.1107	evm.TU.HIC_ASM_7.1784	0.44077	undirected	NA	NA
evm.TU.HIC_ASM_17.1107	evm.TU.HIC_ASM_0.326	0.435934	undirected	NA	NA
evm.TU.HIC_ASM_17.1107	evm.TU.FRAGSCAFF_75__FRAGMENT_3.53	0.362446	undirected	NA	NA
evm.TU.HIC_ASM_17.1107	evm.TU.HIC_ASM_8.869	0.331808	undirected	NA	NA
evm.TU.HIC_ASM_17.1107	evm.TU.HIC_ASM_15.848	0.389211	undirected	NA	NA
evm.TU.HIC_ASM_17.1107	evm.TU.HIC_ASM_4.1102	0.244544	undirected	NA	NA
evm.TU.HIC_ASM_17.1107	evm.TU.HIC_ASM_3.1869	0.431213	undirected	NA	NA
evm.TU.HIC_ASM_17.1107	evm.TU.ORIGINAL_232.2	0.172863	undirected	NA	NA
evm.TU.HIC_ASM_17.1107	evm.TU.HIC_ASM_7.1110	0.349132	undirected	NA	NA
evm.TU.HIC_ASM_17.1107	evm.TU.HIC_ASM_4.103	0.442612	undirected	NA	NA
evm.TU.HIC_ASM_17.1107	evm.TU.HIC_ASM_15.2030	0.285703	undirected	NA	NA
evm.TU.HIC_ASM_17.1107	evm.TU.HIC_ASM_7.1319	0.440385	undirected	NA	NA
evm.TU.HIC_ASM_17.1107	evm.TU.HIC_ASM_6.1032	0.419775	undirected	NA	NA
evm.TU.HIC_ASM_17.1107	evm.TU.HIC_ASM_14.1204	0.140224	undirected	NA	NA
evm.TU.HIC_ASM_17.1107	evm.TU.HIC_ASM_16.840	0.452583	undirected	NA	NA
evm.TU.HIC_ASM_17.1107	evm.TU.HIC_ASM_11.178	0.406114	undirected	NA	NA
evm.TU.HIC_ASM_17.1107	evm.TU.HIC_ASM_0.688	0.130611	undirected	NA	NA
evm.TU.HIC_ASM_17.1107	evm.TU.HIC_ASM_0.514	0.442612	undirected	NA	NA
evm.TU.HIC_ASM_17.1107	evm.TU.HIC_ASM_12.153	0.244118	undirected	NA	NA
evm.TU.HIC_ASM_17.1107	evm.TU.HIC_ASM_14.142	0.15203	undirected	NA	NA
evm.TU.HIC_ASM_17.1107	evm.TU.HIC_ASM_1.962	0.442612	undirected	NA	NA
evm.TU.HIC_ASM_17.1107	evm.TU.HIC_ASM_5.1079	0.443123	undirected	NA	NA
evm.TU.HIC_ASM_17.1107	evm.TU.HIC_ASM_7.1735	0.437835	undirected	NA	NA
evm.TU.HIC_ASM_17.1107	evm.TU.HIC_ASM_9.1617	0.442612	undirected	NA	NA
evm.TU.HIC_ASM_17.1107	evm.TU.HIC_ASM_11.106	0.36744	undirected	NA	NA
evm.TU.HIC_ASM_17.1107	evm.TU.HIC_ASM_14.423	0.440803	undirected	NA	NA
evm.TU.HIC_ASM_17.1107	evm.TU.HIC_ASM_17.677	0.370373	undirected	NA	NA
evm.TU.HIC_ASM_17.1107	evm.TU.HIC_ASM_11.107	0.378873	undirected	NA	NA
evm.TU.HIC_ASM_17.1107	evm.TU.HIC_ASM_7.2042	0.338045	undirected	NA	NA
evm.TU.HIC_ASM_17.1107	evm.TU.FRAGSCAFF_49__FRAGMENT_2.5	0.369102	undirected	NA	NA
evm.TU.HIC_ASM_17.1107	evm.TU.HIC_ASM_16.1028	0.106881	undirected	NA	NA
evm.TU.HIC_ASM_17.1107	evm.TU.HIC_ASM_17.504	0.452253	undirected	NA	NA
evm.TU.HIC_ASM_17.1107	evm.TU.HIC_ASM_15.1111	0.170405	undirected	NA	NA
evm.TU.HIC_ASM_17.1107	evm.TU.HIC_ASM_8.1276	0.339294	undirected	NA	NA
evm.TU.HIC_ASM_17.1107	evm.TU.HIC_ASM_1.1188	0.148303	undirected	NA	NA
evm.TU.HIC_ASM_17.1107	evm.TU.HIC_ASM_15.346	0.442612	undirected	NA	NA
evm.TU.HIC_ASM_17.1107	evm.TU.HIC_ASM_15.1810	0.197006	undirected	NA	NA
evm.TU.HIC_ASM_17.1107	evm.TU.HIC_ASM_12.168	0.227336	undirected	NA	NA
evm.TU.HIC_ASM_17.1107	evm.TU.HIC_ASM_6.558	0.325557	undirected	NA	NA
evm.TU.HIC_ASM_17.1107	evm.TU.HIC_ASM_1.310	0.254155	undirected	NA	NA
evm.TU.HIC_ASM_17.1107	evm.TU.HIC_ASM_15.549	0.302661	undirected	NA	NA
evm.TU.HIC_ASM_17.1107	evm.TU.HIC_ASM_10.314	0.20941	undirected	NA	NA
evm.TU.HIC_ASM_17.1107	evm.TU.HIC_ASM_8.758	0.367462	undirected	NA	NA
evm.TU.HIC_ASM_17.1107	evm.TU.HIC_ASM_15.1591	0.445264	undirected	NA	NA
evm.TU.HIC_ASM_17.1107	evm.TU.HIC_ASM_9.1784	0.134125	undirected	NA	NA
evm.TU.HIC_ASM_17.1107	evm.TU.FRAGSCAFF_85__FRAGMENT_2.1	0.241324	undirected	NA	NA
evm.TU.HIC_ASM_17.1107	evm.TU.HIC_ASM_14.132	0.398287	undirected	NA	NA
evm.TU.HIC_ASM_17.1107	evm.TU.HIC_ASM_10.803	0.445438	undirected	NA	NA
evm.TU.HIC_ASM_17.1107	evm.TU.HIC_ASM_11.1002	0.177995	undirected	NA	NA
evm.TU.HIC_ASM_17.1107	evm.TU.HIC_ASM_14.58	0.402043	undirected	NA	NA
evm.TU.HIC_ASM_17.1107	evm.TU.HIC_ASM_4.1767	0.332691	undirected	NA	NA
evm.TU.HIC_ASM_17.1107	evm.TU.HIC_ASM_6.2769	0.164506	undirected	NA	NA
evm.TU.HIC_ASM_17.1107	evm.TU.HIC_ASM_14.670	0.442612	undirected	NA	NA
evm.TU.HIC_ASM_17.1107	evm.TU.HIC_ASM_16.17	0.445414	undirected	NA	NA
evm.TU.HIC_ASM_17.1107	evm.TU.HIC_ASM_11.189	0.145429	undirected	NA	NA
evm.TU.HIC_ASM_17.1107	evm.TU.HIC_ASM_8.708	0.17228	undirected	NA	NA
evm.TU.HIC_ASM_17.1107	evm.TU.HIC_ASM_7.2442	0.253796	undirected	NA	NA
evm.TU.HIC_ASM_17.1107	evm.TU.HIC_ASM_1.1453	0.123368	undirected	NA	NA
evm.TU.HIC_ASM_17.1107	evm.TU.HIC_ASM_7.452	0.442612	undirected	NA	NA
evm.TU.HIC_ASM_17.1107	evm.TU.HIC_ASM_4.785	0.304572	undirected	NA	NA
evm.TU.HIC_ASM_17.1107	evm.TU.HIC_ASM_1.19	0.442612	undirected	NA	NA
evm.TU.HIC_ASM_17.1107	evm.TU.HIC_ASM_16.270	0.240602	undirected	NA	NA
evm.TU.HIC_ASM_17.1107	evm.TU.HIC_ASM_4.1277	0.442612	undirected	NA	NA
evm.TU.HIC_ASM_17.1107	evm.TU.HIC_ASM_12.447	0.338407	undirected	NA	NA
evm.TU.HIC_ASM_17.1107	evm.TU.HIC_ASM_6.1115	0.300426	undirected	NA	NA
evm.TU.HIC_ASM_17.1107	evm.TU.HIC_ASM_14.673	0.445567	undirected	NA	NA
evm.TU.HIC_ASM_17.1107	evm.TU.HIC_ASM_2.520	0.229824	undirected	NA	NA
evm.TU.HIC_ASM_17.1107	evm.TU.HIC_ASM_6.176	0.4334	undirected	NA	NA
evm.TU.HIC_ASM_17.1107	evm.TU.HIC_ASM_1.1002	0.171714	undirected	NA	NA
evm.TU.HIC_ASM_17.1107	evm.TU.HIC_ASM_6.673	0.443581	undirected	NA	NA
evm.TU.HIC_ASM_17.1107	evm.TU.HIC_ASM_8.739	0.304742	undirected	NA	NA
evm.TU.HIC_ASM_17.1107	evm.TU.HIC_ASM_5.1100	0.38412	undirected	NA	NA
evm.TU.HIC_ASM_17.1107	evm.TU.HIC_ASM_7.2073	0.432913	undirected	NA	NA
evm.TU.HIC_ASM_17.1107	evm.TU.HIC_ASM_8.462	0.442612	undirected	NA	NA
evm.TU.HIC_ASM_17.1107	evm.TU.HIC_ASM_10.833	0.442612	undirected	NA	NA
evm.TU.HIC_ASM_17.1107	evm.TU.HIC_ASM_18.507	0.32492	undirected	NA	NA
evm.TU.HIC_ASM_17.1107	evm.TU.HIC_ASM_5.1057	0.166192	undirected	NA	NA
evm.TU.HIC_ASM_17.1107	evm.TU.HIC_ASM_5.991	0.449733	undirected	NA	NA
evm.TU.HIC_ASM_17.1107	evm.TU.HIC_ASM_2.905	0.11407	undirected	NA	NA
evm.TU.HIC_ASM_17.1107	evm.TU.HIC_ASM_2.121	0.439207	undirected	NA	NA
evm.TU.HIC_ASM_17.1107	evm.TU.HIC_ASM_2.158	0.442612	undirected	NA	NA
evm.TU.HIC_ASM_17.1107	evm.TU.HIC_ASM_8.180	0.352974	undirected	NA	NA
evm.TU.HIC_ASM_17.1107	evm.TU.HIC_ASM_14.393	0.122946	undirected	NA	NA
evm.TU.HIC_ASM_17.1107	evm.TU.HIC_ASM_2.693	0.169147	undirected	NA	NA
evm.TU.HIC_ASM_17.1107	evm.TU.HIC_ASM_15.826	0.150557	undirected	NA	NA
evm.TU.HIC_ASM_17.1107	evm.TU.HIC_ASM_10.1075	0.35976	undirected	NA	NA
evm.TU.HIC_ASM_17.1107	evm.TU.HIC_ASM_17.18	0.405762	undirected	NA	NA
evm.TU.HIC_ASM_17.1107	evm.TU.HIC_ASM_6.622	0.370967	undirected	NA	NA
evm.TU.HIC_ASM_17.1107	evm.TU.HIC_ASM_11.1122	0.303191	undirected	NA	NA
evm.TU.HIC_ASM_17.1107	evm.TU.HIC_ASM_1.309	0.42589	undirected	NA	NA
evm.TU.HIC_ASM_17.1107	evm.TU.HIC_ASM_3.1643	0.442612	undirected	NA	NA
evm.TU.HIC_ASM_17.1107	evm.TU.HIC_ASM_14.671	0.442612	undirected	NA	NA
evm.TU.HIC_ASM_17.1107	evm.TU.HIC_ASM_9.985	0.367655	undirected	NA	NA
evm.TU.HIC_ASM_17.1107	evm.TU.HIC_ASM_16.140	0.239096	undirected	NA	NA
evm.TU.HIC_ASM_17.1107	evm.TU.HIC_ASM_8.1676	0.442612	undirected	NA	NA
evm.TU.HIC_ASM_17.1107	evm.TU.HIC_ASM_1.672	0.108082	undirected	NA	NA
evm.TU.HIC_ASM_17.1107	evm.TU.HIC_ASM_15.1317	0.442612	undirected	NA	NA
evm.TU.HIC_ASM_17.1107	evm.TU.HIC_ASM_13.150	0.215339	undirected	NA	NA
evm.TU.HIC_ASM_17.1107	evm.TU.HIC_ASM_2.219	0.178483	undirected	NA	NA
evm.TU.HIC_ASM_17.1107	evm.TU.HIC_ASM_8.1200	0.265526	undirected	NA	NA
evm.TU.HIC_ASM_17.1107	evm.TU.HIC_ASM_16.1198	0.442612	undirected	NA	NA
evm.TU.HIC_ASM_17.1107	evm.TU.HIC_ASM_9.345	0.445328	undirected	NA	NA
evm.TU.HIC_ASM_17.1107	evm.TU.HIC_ASM_9.1906	0.11219	undirected	NA	NA
evm.TU.HIC_ASM_17.1107	evm.TU.HIC_ASM_14.1007	0.279235	undirected	NA	NA
evm.TU.HIC_ASM_17.1107	evm.TU.HIC_ASM_15.681	0.33171	undirected	NA	NA
evm.TU.HIC_ASM_17.1107	evm.TU.HIC_ASM_18.962	0.33253	undirected	NA	NA
evm.TU.HIC_ASM_17.1107	evm.TU.HIC_ASM_8.1381	0.201112	undirected	NA	NA
evm.TU.HIC_ASM_17.1107	evm.TU.HIC_ASM_11.825	0.254308	undirected	NA	NA
evm.TU.HIC_ASM_17.1107	evm.TU.HIC_ASM_7.1186	0.264865	undirected	NA	NA
evm.TU.HIC_ASM_17.1107	evm.TU.HIC_ASM_8.1675	0.218484	undirected	NA	NA
evm.TU.HIC_ASM_17.1107	evm.TU.HIC_ASM_9.921	0.415462	undirected	NA	NA
evm.TU.HIC_ASM_17.1107	evm.TU.HIC_ASM_2.699	0.217185	undirected	NA	NA
evm.TU.HIC_ASM_17.1107	evm.TU.HIC_ASM_14.727	0.26404	undirected	NA	NA
evm.TU.HIC_ASM_17.1107	evm.TU.HIC_ASM_1.1149	0.275848	undirected	NA	NA
evm.TU.HIC_ASM_17.1107	evm.TU.HIC_ASM_3.1068	0.442612	undirected	NA	NA
evm.TU.HIC_ASM_17.1107	evm.TU.HIC_ASM_8.1034	0.128585	undirected	NA	NA
evm.TU.HIC_ASM_17.1107	evm.TU.HIC_ASM_5.1254	0.183984	undirected	NA	NA
evm.TU.HIC_ASM_17.1107	evm.TU.HIC_ASM_10.363	0.398579	undirected	NA	NA
evm.TU.HIC_ASM_17.1107	evm.TU.HIC_ASM_5.511	0.442612	undirected	NA	NA
evm.TU.HIC_ASM_17.1107	evm.TU.HIC_ASM_15.1720	0.442612	undirected	NA	NA
evm.TU.HIC_ASM_17.1107	evm.TU.HIC_ASM_3.1212	0.442612	undirected	NA	NA
evm.TU.HIC_ASM_17.1107	evm.TU.HIC_ASM_6.958	0.442612	undirected	NA	NA
evm.TU.HIC_ASM_17.1107	evm.TU.HIC_ASM_6.153	0.350459	undirected	NA	NA
evm.TU.HIC_ASM_17.1107	evm.TU.HIC_ASM_6.1755	0.198533	undirected	NA	NA
evm.TU.HIC_ASM_17.1107	evm.TU.HIC_ASM_1.842	0.442612	undirected	NA	NA
evm.TU.HIC_ASM_17.1107	evm.TU.HIC_ASM_8.967	0.429912	undirected	NA	NA
evm.TU.HIC_ASM_17.1107	evm.TU.HIC_ASM_5.882	0.30545	undirected	NA	NA
evm.TU.HIC_ASM_17.1107	evm.TU.HIC_ASM_15.1639	0.442612	undirected	NA	NA
evm.TU.HIC_ASM_17.1107	evm.TU.HIC_ASM_6.2922	0.108432	undirected	NA	NA
evm.TU.HIC_ASM_17.1107	evm.TU.HIC_ASM_9.156	0.442612	undirected	NA	NA
evm.TU.HIC_ASM_17.1107	evm.TU.HIC_ASM_10.322	0.101799	undirected	NA	NA
evm.TU.HIC_ASM_17.1107	evm.TU.HIC_ASM_12.970	0.260206	undirected	NA	NA
evm.TU.HIC_ASM_17.1107	evm.TU.HIC_ASM_6.1050	0.440376	undirected	NA	NA
evm.TU.HIC_ASM_17.1107	evm.TU.HIC_ASM_6.367	0.373619	undirected	NA	NA
evm.TU.HIC_ASM_17.1107	evm.TU.ORIGINAL_426.23	0.420674	undirected	NA	NA
evm.TU.HIC_ASM_17.1107	evm.TU.HIC_ASM_17.1015	0.322861	undirected	NA	NA
evm.TU.HIC_ASM_17.1107	evm.TU.HIC_ASM_17.327	0.442612	undirected	NA	NA
evm.TU.HIC_ASM_17.1107	evm.TU.HIC_ASM_10.975	0.233567	undirected	NA	NA
evm.TU.HIC_ASM_17.1107	evm.TU.HIC_ASM_4.55	0.115454	undirected	NA	NA
evm.TU.HIC_ASM_17.1107	evm.TU.HIC_ASM_9.157	0.442612	undirected	NA	NA
evm.TU.HIC_ASM_17.1107	evm.TU.HIC_ASM_10.352	0.442612	undirected	NA	NA
evm.TU.HIC_ASM_17.1107	evm.TU.HIC_ASM_1.927	0.186125	undirected	NA	NA
evm.TU.HIC_ASM_17.1107	evm.TU.HIC_ASM_13.775	0.374991	undirected	NA	NA
evm.TU.HIC_ASM_17.1107	evm.TU.FRAGSCAFF_44__FRAGMENT_2.14	0.442612	undirected	NA	NA
evm.TU.HIC_ASM_17.1107	evm.TU.HIC_ASM_13.1208	0.359393	undirected	NA	NA
evm.TU.HIC_ASM_17.1107	evm.TU.HIC_ASM_10.359	0.425891	undirected	NA	NA
evm.TU.HIC_ASM_17.1107	evm.TU.HIC_ASM_11.737	0.256759	undirected	NA	NA
evm.TU.HIC_ASM_17.1107	evm.TU.HIC_ASM_15.2413	0.312985	undirected	NA	NA
evm.TU.HIC_ASM_17.1107	evm.TU.HIC_ASM_9.1271	0.17886	undirected	NA	NA
evm.TU.HIC_ASM_17.1107	evm.TU.HIC_ASM_14.390	0.197775	undirected	NA	NA
evm.TU.HIC_ASM_17.1107	evm.TU.HIC_ASM_8.138	0.249111	undirected	NA	NA
evm.TU.HIC_ASM_17.1107	evm.TU.HIC_ASM_2.188	0.341508	undirected	NA	NA
evm.TU.HIC_ASM_17.1107	evm.TU.HIC_ASM_6.2683	0.445419	undirected	NA	NA
evm.TU.HIC_ASM_17.1107	evm.TU.HIC_ASM_0.511	0.323014	undirected	NA	NA
evm.TU.HIC_ASM_17.1107	evm.TU.ORIGINAL_183__FRAGMENT_2.6	0.164048	undirected	NA	NA
evm.TU.HIC_ASM_17.1107	evm.TU.HIC_ASM_4.909	0.454249	undirected	NA	NA
evm.TU.HIC_ASM_17.1107	evm.TU.HIC_ASM_0.109	0.442612	undirected	NA	NA
evm.TU.HIC_ASM_17.1107	evm.TU.HIC_ASM_1.1403	0.309302	undirected	NA	NA
evm.TU.HIC_ASM_17.1107	evm.TU.HIC_ASM_1.1655	0.442612	undirected	NA	NA
evm.TU.HIC_ASM_17.1107	evm.TU.HIC_ASM_11.724	0.442612	undirected	NA	NA
evm.TU.HIC_ASM_17.1107	evm.TU.HIC_ASM_17.1049	0.138313	undirected	NA	NA
evm.TU.HIC_ASM_17.1107	evm.TU.HIC_ASM_1.1560	0.444365	undirected	NA	NA
evm.TU.HIC_ASM_17.1107	evm.TU.HIC_ASM_4.534	0.442612	undirected	NA	NA
evm.TU.HIC_ASM_17.1107	evm.TU.HIC_ASM_0.638	0.186363	undirected	NA	NA
evm.TU.HIC_ASM_17.1107	evm.TU.HIC_ASM_14.425	0.412878	undirected	NA	NA
evm.TU.HIC_ASM_17.1107	evm.TU.HIC_ASM_9.1436	0.442612	undirected	NA	NA
evm.TU.HIC_ASM_17.1107	evm.TU.HIC_ASM_3.1387	0.269668	undirected	NA	NA
evm.TU.HIC_ASM_17.1107	evm.TU.HIC_ASM_9.1767	0.307711	undirected	NA	NA
evm.TU.HIC_ASM_17.1107	evm.TU.HIC_ASM_6.68	0.442612	undirected	NA	NA
evm.TU.HIC_ASM_17.1107	evm.TU.HIC_ASM_18.858	0.164101	undirected	NA	NA
evm.TU.HIC_ASM_17.1107	evm.TU.HIC_ASM_0.45	0.442612	undirected	NA	NA
evm.TU.HIC_ASM_17.1107	evm.TU.HIC_ASM_4.383	0.233786	undirected	NA	NA
evm.TU.HIC_ASM_17.1107	evm.TU.HIC_ASM_6.1654	0.394123	undirected	NA	NA
evm.TU.HIC_ASM_17.1107	evm.TU.HIC_ASM_5.1069	0.442612	undirected	NA	NA
evm.TU.HIC_ASM_17.1107	evm.TU.HIC_ASM_10.98	0.442612	undirected	NA	NA
evm.TU.HIC_ASM_17.1107	evm.TU.HIC_ASM_2.278	0.389005	undirected	NA	NA
evm.TU.HIC_ASM_17.1107	evm.TU.HIC_ASM_2.1239	0.126255	undirected	NA	NA
evm.TU.HIC_ASM_17.1107	evm.TU.HIC_ASM_13.950	0.442612	undirected	NA	NA
evm.TU.HIC_ASM_17.1107	evm.TU.FRAGSCAFF_7__FRAGMENT_1.11	0.412302	undirected	NA	NA
evm.TU.HIC_ASM_17.1107	evm.TU.HIC_ASM_10.892	0.442612	undirected	NA	NA
evm.TU.HIC_ASM_17.1107	evm.TU.HIC_ASM_6.386	0.381591	undirected	NA	NA
evm.TU.HIC_ASM_17.1107	evm.TU.HIC_ASM_0.987	0.282132	undirected	NA	NA
evm.TU.HIC_ASM_17.1107	evm.TU.FRAGSCAFF_75__FRAGMENT_3.46	0.186636	undirected	NA	NA
evm.TU.HIC_ASM_17.1107	evm.TU.HIC_ASM_6.2506	0.442612	undirected	NA	NA
evm.TU.HIC_ASM_17.1107	evm.TU.HIC_ASM_5.971	0.334074	undirected	NA	NA
evm.TU.HIC_ASM_17.1107	evm.TU.HIC_ASM_6.3887	0.322501	undirected	NA	NA
evm.TU.HIC_ASM_17.1107	evm.TU.HIC_ASM_15.2042	0.32563	undirected	NA	NA
evm.TU.HIC_ASM_17.1107	evm.TU.HIC_ASM_12.1044	0.139767	undirected	NA	NA
evm.TU.HIC_ASM_17.1107	evm.TU.HIC_ASM_9.341	0.442612	undirected	NA	NA
evm.TU.HIC_ASM_17.1107	evm.TU.HIC_ASM_6.1678	0.442612	undirected	NA	NA
evm.TU.HIC_ASM_17.1107	evm.TU.HIC_ASM_9.1256	0.442612	undirected	NA	NA
evm.TU.HIC_ASM_17.1107	evm.TU.HIC_ASM_8.1967	0.442612	undirected	NA	NA
evm.TU.HIC_ASM_17.1107	evm.TU.HIC_ASM_6.674	0.445404	undirected	NA	NA
evm.TU.HIC_ASM_17.1107	evm.TU.FRAGSCAFF_72__FRAGMENT_5.1	0.442612	undirected	NA	NA
evm.TU.HIC_ASM_17.1107	evm.TU.HIC_ASM_6.3315	0.442612	undirected	NA	NA
evm.TU.HIC_ASM_17.1107	evm.TU.HIC_ASM_7.1547	0.442612	undirected	NA	NA
evm.TU.HIC_ASM_17.1107	evm.TU.HIC_ASM_4.1159	0.338498	undirected	NA	NA
evm.TU.HIC_ASM_17.1107	evm.TU.HIC_ASM_17.1433	0.210528	undirected	NA	NA
evm.TU.HIC_ASM_17.1107	evm.TU.HIC_ASM_15.2392	0.442612	undirected	NA	NA
evm.TU.HIC_ASM_17.1107	evm.TU.HIC_ASM_11.72	0.442612	undirected	NA	NA
evm.TU.HIC_ASM_17.1107	evm.TU.HIC_ASM_2.31	0.115896	undirected	NA	NA
evm.TU.HIC_ASM_17.1107	evm.TU.HIC_ASM_1.184	0.128653	undirected	NA	NA
evm.TU.HIC_ASM_17.1107	evm.TU.HIC_ASM_7.418	0.262092	undirected	NA	NA
evm.TU.HIC_ASM_17.1107	evm.TU.HIC_ASM_6.3740	0.433777	undirected	NA	NA
evm.TU.HIC_ASM_17.1107	evm.TU.FRAGSCAFF_44__FRAGMENT_2.40	0.159035	undirected	NA	NA
evm.TU.HIC_ASM_17.1107	evm.TU.HIC_ASM_8.1025	0.442612	undirected	NA	NA
evm.TU.HIC_ASM_17.1107	evm.TU.HIC_ASM_11.428	0.442612	undirected	NA	NA
evm.TU.HIC_ASM_17.1107	evm.TU.ORIGINAL_290.4	0.442612	undirected	NA	NA
evm.TU.HIC_ASM_17.1107	evm.TU.HIC_ASM_1.1532	0.120958	undirected	NA	NA
evm.TU.HIC_ASM_17.1107	evm.TU.HIC_ASM_15.1602	0.139472	undirected	NA	NA
evm.TU.HIC_ASM_17.1107	evm.TU.HIC_ASM_2.692	0.442612	undirected	NA	NA
evm.TU.HIC_ASM_17.1107	evm.TU.HIC_ASM_8.807	0.442612	undirected	NA	NA
evm.TU.HIC_ASM_17.1107	evm.TU.HIC_ASM_3.2098	0.105907	undirected	NA	NA
evm.TU.HIC_ASM_17.1107	evm.TU.FRAGSCAFF_5__FRAGMENT_2.2	0.418831	undirected	NA	NA
evm.TU.HIC_ASM_17.1107	evm.TU.HIC_ASM_13.214	0.442612	undirected	NA	NA
evm.TU.HIC_ASM_17.1107	evm.TU.HIC_ASM_7.2167	0.442612	undirected	NA	NA
evm.TU.HIC_ASM_17.1107	evm.TU.HIC_ASM_8.768	0.442612	undirected	NA	NA
evm.TU.HIC_ASM_17.1107	evm.TU.HIC_ASM_6.3888	0.327955	undirected	NA	NA
evm.TU.HIC_ASM_17.1107	evm.TU.HIC_ASM_15.532	0.442612	undirected	NA	NA
evm.TU.HIC_ASM_17.1107	evm.TU.HIC_ASM_6.1449	0.442612	undirected	NA	NA
evm.TU.HIC_ASM_17.1107	evm.TU.HIC_ASM_0.377	0.28013	undirected	NA	NA
evm.TU.HIC_ASM_17.1107	evm.TU.HIC_ASM_13.828	0.138528	undirected	NA	NA
evm.TU.HIC_ASM_17.1107	evm.TU.HIC_ASM_6.77	0.442612	undirected	NA	NA
evm.TU.HIC_ASM_17.1107	evm.TU.HIC_ASM_14.372	0.442612	undirected	NA	NA
evm.TU.HIC_ASM_17.1107	evm.TU.HIC_ASM_0.182	0.345552	undirected	NA	NA
evm.TU.HIC_ASM_17.1107	evm.TU.HIC_ASM_8.1884	0.442612	undirected	NA	NA
evm.TU.HIC_ASM_17.1107	evm.TU.HIC_ASM_12.1002	0.106331	undirected	NA	NA
evm.TU.HIC_ASM_17.1107	evm.TU.HIC_ASM_6.2965	0.442612	undirected	NA	NA
evm.TU.HIC_ASM_17.1107	evm.TU.HIC_ASM_14.424	0.442612	undirected	NA	NA
evm.TU.HIC_ASM_17.1107	evm.TU.HIC_ASM_8.356	0.442612	undirected	NA	NA
evm.TU.HIC_ASM_17.1107	evm.TU.HIC_ASM_6.2642	0.22815	undirected	NA	NA
evm.TU.HIC_ASM_17.1107	evm.TU.HIC_ASM_13.929	0.238451	undirected	NA	NA
evm.TU.HIC_ASM_17.1107	evm.TU.HIC_ASM_8.1725	0.442612	undirected	NA	NA
evm.TU.HIC_ASM_17.1107	evm.TU.HIC_ASM_9.446	0.442612	undirected	NA	NA
evm.TU.HIC_ASM_17.1107	evm.TU.HIC_ASM_18.1256	0.442612	undirected	NA	NA
evm.TU.HIC_ASM_17.1107	evm.TU.HIC_ASM_18.114	0.442612	undirected	NA	NA
evm.TU.HIC_ASM_17.1107	evm.TU.HIC_ASM_8.1832	0.442612	undirected	NA	NA
evm.TU.HIC_ASM_17.1107	evm.TU.ORIGINAL_435__FRAGMENT_2.7	0.442612	undirected	NA	NA
evm.TU.HIC_ASM_17.1107	evm.TU.HIC_ASM_7.2466	0.442612	undirected	NA	NA
evm.TU.HIC_ASM_17.1107	evm.TU.HIC_ASM_12.1145	0.442612	undirected	NA	NA
evm.TU.HIC_ASM_17.1107	evm.TU.HIC_ASM_11.238	0.102354	undirected	NA	NA
evm.TU.HIC_ASM_17.1107	evm.TU.HIC_ASM_14.1185	0.442612	undirected	NA	NA
evm.TU.HIC_ASM_17.1107	evm.TU.HIC_ASM_0.611	0.442612	undirected	NA	NA
evm.TU.HIC_ASM_17.1107	evm.TU.HIC_ASM_6.282	0.442612	undirected	NA	NA
evm.TU.HIC_ASM_17.1107	evm.TU.HIC_ASM_5.1101	0.442612	undirected	NA	NA
evm.TU.HIC_ASM_17.1107	evm.TU.HIC_ASM_1.821	0.442612	undirected	NA	NA
evm.TU.HIC_ASM_17.1107	evm.TU.HIC_ASM_6.163	0.442612	undirected	NA	NA
evm.TU.HIC_ASM_17.1107	evm.TU.HIC_ASM_13.1246	0.442612	undirected	NA	NA
evm.TU.HIC_ASM_17.1107	evm.TU.HIC_ASM_11.14	0.442612	undirected	NA	NA
evm.TU.HIC_ASM_17.1107	evm.TU.HIC_ASM_3.2358	0.125594	undirected	NA	NA
evm.TU.HIC_ASM_17.1107	evm.TU.FRAGSCAFF_89__FRAGMENT_1.20	0.442612	undirected	NA	NA
evm.TU.HIC_ASM_17.1107	evm.TU.HIC_ASM_0.44	0.442612	undirected	NA	NA
evm.TU.HIC_ASM_17.1107	evm.TU.FRAGSCAFF_36.15	0.442612	undirected	NA	NA
evm.TU.HIC_ASM_17.1107	evm.TU.HIC_ASM_18.1215	0.230792	undirected	NA	NA
evm.TU.HIC_ASM_17.1107	evm.TU.HIC_ASM_10.369	0.442612	undirected	NA	NA
evm.TU.HIC_ASM_17.1107	evm.TU.HIC_ASM_10.724	0.442612	undirected	NA	NA
evm.TU.HIC_ASM_17.1107	evm.TU.HIC_ASM_3.496	0.442612	undirected	NA	NA
evm.TU.HIC_ASM_17.1107	evm.TU.HIC_ASM_18.1148	0.442612	undirected	NA	NA
evm.TU.HIC_ASM_17.1108	evm.TU.HIC_ASM_9.1066	0.265267	undirected	NA	NA
evm.TU.HIC_ASM_17.1108	evm.TU.HIC_ASM_14.383	0.256927	undirected	NA	NA
evm.TU.HIC_ASM_17.1108	evm.TU.HIC_ASM_5.1149	0.187357	undirected	NA	NA
evm.TU.HIC_ASM_17.1108	evm.TU.HIC_ASM_14.209	0.181045	undirected	NA	NA
evm.TU.HIC_ASM_17.1108	evm.TU.HIC_ASM_2.1271	0.210121	undirected	NA	NA
evm.TU.HIC_ASM_17.1108	evm.TU.HIC_ASM_3.766	0.254558	undirected	NA	NA
evm.TU.HIC_ASM_17.1108	evm.TU.HIC_ASM_6.2775	0.206129	undirected	NA	NA
evm.TU.HIC_ASM_17.1108	evm.TU.HIC_ASM_8.507	0.14416	undirected	NA	NA
evm.TU.HIC_ASM_17.1108	evm.TU.HIC_ASM_17.485	0.180117	undirected	NA	NA
evm.TU.HIC_ASM_17.1108	evm.TU.HIC_ASM_7.672	0.115731	undirected	NA	NA
evm.TU.HIC_ASM_17.1108	evm.TU.HIC_ASM_17.1253	0.181039	undirected	NA	NA
evm.TU.HIC_ASM_17.1108	evm.TU.HIC_ASM_10.424	0.154459	undirected	NA	NA
evm.TU.HIC_ASM_17.1108	evm.TU.HIC_ASM_1.1758	0.197411	undirected	NA	NA
evm.TU.HIC_ASM_17.1108	evm.TU.HIC_ASM_3.2368	0.14987	undirected	NA	NA
evm.TU.HIC_ASM_17.1108	evm.TU.HIC_ASM_5.1332	0.107882	undirected	NA	NA
evm.TU.HIC_ASM_17.1108	evm.TU.HIC_ASM_14.981	0.108531	undirected	NA	NA
evm.TU.HIC_ASM_17.1108	evm.TU.HIC_ASM_6.2609_evm.TU.HIC_ASM_6.2607	0.103256	undirected	NA	NA
evm.TU.HIC_ASM_17.1108	evm.TU.HIC_ASM_6.358	0.144796	undirected	NA	NA
evm.TU.HIC_ASM_17.1108	evm.TU.HIC_ASM_10.232	0.141237	undirected	NA	NA
evm.TU.HIC_ASM_17.1108	evm.TU.HIC_ASM_3.1443	0.171548	undirected	NA	NA
evm.TU.HIC_ASM_17.1108	evm.TU.HIC_ASM_11.809	0.101751	undirected	NA	NA
evm.TU.HIC_ASM_17.1108	evm.TU.HIC_ASM_15.1144	0.342352	undirected	NA	NA
evm.TU.HIC_ASM_17.1108	evm.TU.HIC_ASM_3.1853	0.37937	undirected	NA	NA
evm.TU.HIC_ASM_17.1108	evm.TU.HIC_ASM_6.550	0.313539	undirected	NA	NA
evm.TU.HIC_ASM_17.1108	evm.TU.HIC_ASM_9.427	0.158429	undirected	NA	NA
evm.TU.HIC_ASM_17.1108	evm.TU.HIC_ASM_16.1200	0.122855	undirected	NA	NA
evm.TU.HIC_ASM_17.1108	evm.TU.HIC_ASM_5.714	0.124574	undirected	NA	NA
evm.TU.HIC_ASM_17.1108	evm.TU.HIC_ASM_6.1431	0.221752	undirected	NA	NA
evm.TU.HIC_ASM_17.1108	evm.TU.HIC_ASM_1.2649	0.117717	undirected	NA	NA
evm.TU.HIC_ASM_17.1108	evm.TU.HIC_ASM_16.1278	0.111	undirected	NA	NA
evm.TU.HIC_ASM_17.1108	evm.TU.HIC_ASM_3.1871	0.476657	undirected	NA	NA
evm.TU.HIC_ASM_17.1108	evm.TU.HIC_ASM_15.1701	0.183225	undirected	NA	NA
evm.TU.HIC_ASM_17.1108	evm.TU.HIC_ASM_7.1173	0.120788	undirected	NA	NA
evm.TU.HIC_ASM_17.1108	evm.TU.HIC_ASM_12.965	0.450219	undirected	NA	NA
evm.TU.HIC_ASM_17.1108	evm.TU.HIC_ASM_16.1254	0.11758	undirected	NA	NA
evm.TU.HIC_ASM_17.1108	evm.TU.HIC_ASM_17.1128	0.152846	undirected	NA	NA
evm.TU.HIC_ASM_17.1108	evm.TU.HIC_ASM_4.1000	0.220463	undirected	NA	NA
evm.TU.HIC_ASM_17.1108	evm.TU.HIC_ASM_15.1488	0.311117	undirected	NA	NA
evm.TU.HIC_ASM_17.1108	evm.TU.HIC_ASM_4.1287	0.15237	undirected	NA	NA
evm.TU.HIC_ASM_17.1108	evm.TU.HIC_ASM_4.335	0.319947	undirected	NA	NA
evm.TU.HIC_ASM_17.1108	evm.TU.HIC_ASM_8.868	0.345444	undirected	NA	NA
evm.TU.HIC_ASM_17.1108	evm.TU.HIC_ASM_11.469	0.21909	undirected	NA	NA
evm.TU.HIC_ASM_17.1108	evm.TU.HIC_ASM_8.757	0.159326	undirected	NA	NA
evm.TU.HIC_ASM_17.1108	evm.TU.HIC_ASM_3.1192_evm.TU.HIC_ASM_3.1193	0.118853	undirected	NA	NA
evm.TU.HIC_ASM_17.1108	evm.TU.FRAGSCAFF_44__FRAGMENT_2.44	0.142196	undirected	NA	NA
evm.TU.HIC_ASM_17.1108	evm.TU.HIC_ASM_12.122	0.141075	undirected	NA	NA
evm.TU.HIC_ASM_17.1108	evm.TU.HIC_ASM_1.844	0.257348	undirected	NA	NA
evm.TU.HIC_ASM_17.1108	evm.TU.HIC_ASM_11.735	0.225602	undirected	NA	NA
evm.TU.HIC_ASM_17.1108	evm.TU.HIC_ASM_0.152	0.481583	undirected	NA	NA
evm.TU.HIC_ASM_17.1108	evm.TU.HIC_ASM_7.159	0.29142	undirected	NA	NA
evm.TU.HIC_ASM_17.1108	evm.TU.HIC_ASM_9.83	0.225628	undirected	NA	NA
evm.TU.HIC_ASM_17.1108	evm.TU.HIC_ASM_15.1755	0.131959	undirected	NA	NA
evm.TU.HIC_ASM_17.1108	evm.TU.HIC_ASM_16.445	0.139477	undirected	NA	NA
evm.TU.HIC_ASM_17.1108	evm.TU.HIC_ASM_15.2691	0.106923	undirected	NA	NA
evm.TU.HIC_ASM_17.1108	evm.TU.HIC_ASM_8.249	0.141195	undirected	NA	NA
evm.TU.HIC_ASM_17.1108	evm.TU.HIC_ASM_6.2128	0.154048	undirected	NA	NA
evm.TU.HIC_ASM_17.1108	evm.TU.HIC_ASM_12.49	0.127059	undirected	NA	NA
evm.TU.HIC_ASM_17.1108	evm.TU.HIC_ASM_0.968	0.183204	undirected	NA	NA
evm.TU.HIC_ASM_17.1108	evm.TU.HIC_ASM_10.224	0.139666	undirected	NA	NA
evm.TU.HIC_ASM_17.1108	evm.TU.HIC_ASM_4.1631	0.275156	undirected	NA	NA
evm.TU.HIC_ASM_17.1108	evm.TU.HIC_ASM_13.349	0.134308	undirected	NA	NA
evm.TU.HIC_ASM_17.1108	evm.TU.FRAGSCAFF_49__FRAGMENT_1.8	0.137675	undirected	NA	NA
evm.TU.HIC_ASM_17.1108	evm.TU.HIC_ASM_8.1235	0.324749	undirected	NA	NA
evm.TU.HIC_ASM_17.1108	evm.TU.HIC_ASM_6.2762	0.11562	undirected	NA	NA
evm.TU.HIC_ASM_17.1108	evm.TU.HIC_ASM_12.744	0.129842	undirected	NA	NA
evm.TU.HIC_ASM_17.1108	evm.TU.HIC_ASM_15.52	0.207696	undirected	NA	NA
evm.TU.HIC_ASM_17.1108	evm.TU.HIC_ASM_15.1737	0.113781	undirected	NA	NA
evm.TU.HIC_ASM_17.1108	evm.TU.HIC_ASM_4.569	0.291485	undirected	NA	NA
evm.TU.HIC_ASM_17.1108	evm.TU.HIC_ASM_7.258	0.204886	undirected	NA	NA
evm.TU.HIC_ASM_17.1108	evm.TU.HIC_ASM_15.397_evm.TU.HIC_ASM_15.398	0.371816	undirected	NA	NA
evm.TU.HIC_ASM_17.1108	evm.TU.HIC_ASM_3.1119	0.132547	undirected	NA	NA
evm.TU.HIC_ASM_17.1108	evm.TU.HIC_ASM_3.541	0.159911	undirected	NA	NA
evm.TU.HIC_ASM_17.1108	evm.TU.HIC_ASM_1.824	0.417494	undirected	NA	NA
evm.TU.HIC_ASM_17.1108	evm.TU.HIC_ASM_8.133	0.152476	undirected	NA	NA
evm.TU.HIC_ASM_17.1108	evm.TU.HIC_ASM_11.1233	0.179592	undirected	NA	NA
evm.TU.HIC_ASM_17.1108	evm.TU.HIC_ASM_7.1242	0.382968	undirected	NA	NA
evm.TU.HIC_ASM_17.1108	evm.TU.HIC_ASM_7.2201	0.144089	undirected	NA	NA
evm.TU.HIC_ASM_17.1108	evm.TU.HIC_ASM_6.26	0.270961	undirected	NA	NA
evm.TU.HIC_ASM_17.1108	evm.TU.HIC_ASM_1.1160	0.19491	undirected	NA	NA
evm.TU.HIC_ASM_17.1108	evm.TU.HIC_ASM_8.464	0.278523	undirected	NA	NA
evm.TU.HIC_ASM_17.1108	evm.TU.HIC_ASM_16.1357	0.207513	undirected	NA	NA
evm.TU.HIC_ASM_17.1108	evm.TU.HIC_ASM_17.340	0.241622	undirected	NA	NA
evm.TU.HIC_ASM_17.1108	evm.TU.HIC_ASM_9.1685	0.203448	undirected	NA	NA
evm.TU.HIC_ASM_17.1108	evm.TU.HIC_ASM_16.1163	0.138958	undirected	NA	NA
evm.TU.HIC_ASM_17.1108	evm.TU.HIC_ASM_16.639	0.183422	undirected	NA	NA
evm.TU.HIC_ASM_17.1108	evm.TU.HIC_ASM_7.2048	0.350999	undirected	NA	NA
evm.TU.HIC_ASM_17.1108	evm.TU.HIC_ASM_8.1134	0.199783	undirected	NA	NA
evm.TU.HIC_ASM_17.1108	evm.TU.FRAGSCAFF_75__FRAGMENT_3.7	0.417443	undirected	NA	NA
evm.TU.HIC_ASM_17.1108	evm.TU.HIC_ASM_14.474	0.101603	undirected	NA	NA
evm.TU.HIC_ASM_17.1108	evm.TU.HIC_ASM_4.1632	0.130752	undirected	NA	NA
evm.TU.HIC_ASM_17.1108	evm.TU.HIC_ASM_15.1396	0.158106	undirected	NA	NA
evm.TU.HIC_ASM_17.1108	evm.TU.HIC_ASM_5.847	0.102687	undirected	NA	NA
evm.TU.HIC_ASM_17.1108	evm.TU.HIC_ASM_3.1781	0.371969	undirected	NA	NA
evm.TU.HIC_ASM_17.1108	evm.TU.HIC_ASM_15.1832	0.156314	undirected	NA	NA
evm.TU.HIC_ASM_17.1108	evm.TU.HIC_ASM_10.1217	0.215921	undirected	NA	NA
evm.TU.HIC_ASM_17.1108	evm.TU.HIC_ASM_2.325	0.339413	undirected	NA	NA
evm.TU.HIC_ASM_17.1108	evm.TU.HIC_ASM_1.2707	0.15513	undirected	NA	NA
evm.TU.HIC_ASM_17.1108	evm.TU.HIC_ASM_11.131	0.130306	undirected	NA	NA
evm.TU.HIC_ASM_17.1108	evm.TU.HIC_ASM_8.815_evm.TU.HIC_ASM_8.816	0.143097	undirected	NA	NA
evm.TU.HIC_ASM_17.1108	evm.TU.HIC_ASM_9.355	0.231409	undirected	NA	NA
evm.TU.HIC_ASM_17.1108	evm.TU.HIC_ASM_14.230	0.167337	undirected	NA	NA
evm.TU.HIC_ASM_17.1108	evm.TU.HIC_ASM_17.882	0.203838	undirected	NA	NA
evm.TU.HIC_ASM_17.1108	evm.TU.HIC_ASM_9.105	0.473807	undirected	NA	NA
evm.TU.HIC_ASM_17.1108	evm.TU.HIC_ASM_8.1147	0.478881	undirected	NA	NA
evm.TU.HIC_ASM_17.1108	evm.TU.HIC_ASM_8.1773	0.150228	undirected	NA	NA
evm.TU.HIC_ASM_17.1108	evm.TU.HIC_ASM_1.976	0.114844	undirected	NA	NA
evm.TU.HIC_ASM_17.1108	evm.TU.HIC_ASM_17.756	0.254295	undirected	NA	NA
evm.TU.HIC_ASM_17.1108	evm.TU.HIC_ASM_4.1306	0.377225	undirected	NA	NA
evm.TU.HIC_ASM_17.1108	evm.TU.HIC_ASM_1.2092	0.129032	undirected	NA	NA
evm.TU.HIC_ASM_17.1108	evm.TU.HIC_ASM_1.724	0.127994	undirected	NA	NA
evm.TU.HIC_ASM_17.1108	evm.TU.HIC_ASM_0.258	0.225809	undirected	NA	NA
evm.TU.HIC_ASM_17.1108	evm.TU.HIC_ASM_1.1201	0.127645	undirected	NA	NA
evm.TU.HIC_ASM_17.1108	evm.TU.HIC_ASM_6.323	0.246801	undirected	NA	NA
evm.TU.HIC_ASM_17.1108	evm.TU.HIC_ASM_9.1607	0.227541	undirected	NA	NA
evm.TU.HIC_ASM_17.1108	evm.TU.ORIGINAL_320__FRAGMENT_2.10	0.138078	undirected	NA	NA
evm.TU.HIC_ASM_17.1108	evm.TU.HIC_ASM_4.738	0.218506	undirected	NA	NA
evm.TU.HIC_ASM_17.1108	evm.TU.HIC_ASM_11.470	0.477209	undirected	NA	NA
evm.TU.HIC_ASM_17.1108	evm.TU.HIC_ASM_7.555	0.258855	undirected	NA	NA
evm.TU.HIC_ASM_17.1108	evm.TU.HIC_ASM_9.1206	0.112932	undirected	NA	NA
evm.TU.HIC_ASM_17.1108	evm.TU.ORIGINAL_247__FRAGMENT_2.37	0.237582	undirected	NA	NA
evm.TU.HIC_ASM_17.1108	evm.TU.HIC_ASM_18.646	0.193505	undirected	NA	NA
evm.TU.HIC_ASM_17.1108	evm.TU.HIC_ASM_4.686	0.27468	undirected	NA	NA
evm.TU.HIC_ASM_17.1108	evm.TU.HIC_ASM_15.60	0.138854	undirected	NA	NA
evm.TU.HIC_ASM_17.1108	evm.TU.HIC_ASM_3.1267	0.176725	undirected	NA	NA
evm.TU.HIC_ASM_17.1108	evm.TU.HIC_ASM_5.725	0.103957	undirected	NA	NA
evm.TU.HIC_ASM_17.1108	evm.TU.HIC_ASM_9.281	0.326855	undirected	NA	NA
evm.TU.HIC_ASM_17.1108	evm.TU.HIC_ASM_9.736	0.287625	undirected	NA	NA
evm.TU.HIC_ASM_17.1108	evm.TU.HIC_ASM_7.1996	0.102235	undirected	NA	NA
evm.TU.HIC_ASM_17.1108	evm.TU.HIC_ASM_15.2077	0.15216	undirected	NA	NA
evm.TU.HIC_ASM_17.1108	evm.TU.HIC_ASM_7.129	0.102991	undirected	NA	NA
evm.TU.HIC_ASM_17.1108	evm.TU.HIC_ASM_7.2304	0.17053	undirected	NA	NA
evm.TU.HIC_ASM_17.1108	evm.TU.HIC_ASM_3.2297	0.103968	undirected	NA	NA
evm.TU.HIC_ASM_17.1108	evm.TU.HIC_ASM_6.1506	0.448317	undirected	NA	NA
evm.TU.HIC_ASM_17.1108	evm.TU.HIC_ASM_6.2608	0.477209	undirected	NA	NA
evm.TU.HIC_ASM_17.1108	evm.TU.HIC_ASM_6.2848	0.333925	undirected	NA	NA
evm.TU.HIC_ASM_17.1108	evm.TU.HIC_ASM_6.2227	0.196463	undirected	NA	NA
evm.TU.HIC_ASM_17.1108	evm.TU.HIC_ASM_12.499	0.144488	undirected	NA	NA
evm.TU.HIC_ASM_17.1108	evm.TU.HIC_ASM_9.1831	0.190543	undirected	NA	NA
evm.TU.HIC_ASM_17.1108	evm.TU.HIC_ASM_7.2368	0.463605	undirected	NA	NA
evm.TU.HIC_ASM_17.1108	evm.TU.HIC_ASM_6.2741	0.234056	undirected	NA	NA
evm.TU.HIC_ASM_17.1108	evm.TU.HIC_ASM_1.1573	0.146059	undirected	NA	NA
evm.TU.HIC_ASM_17.1108	evm.TU.HIC_ASM_7.832	0.223294	undirected	NA	NA
evm.TU.HIC_ASM_17.1108	evm.TU.HIC_ASM_9.892	0.240694	undirected	NA	NA
evm.TU.HIC_ASM_17.1108	evm.TU.HIC_ASM_8.1726	0.398725	undirected	NA	NA
evm.TU.HIC_ASM_17.1108	evm.TU.HIC_ASM_7.423	0.282298	undirected	NA	NA
evm.TU.HIC_ASM_17.1108	evm.TU.HIC_ASM_3.504	0.178665	undirected	NA	NA
evm.TU.HIC_ASM_17.1108	evm.TU.HIC_ASM_6.230	0.101233	undirected	NA	NA
evm.TU.HIC_ASM_17.1108	evm.TU.HIC_ASM_15.1424	0.130332	undirected	NA	NA
evm.TU.HIC_ASM_17.1108	evm.TU.HIC_ASM_8.1123	0.346139	undirected	NA	NA
evm.TU.HIC_ASM_17.1108	evm.TU.HIC_ASM_8.1724	0.448382	undirected	NA	NA
evm.TU.HIC_ASM_17.1108	evm.TU.HIC_ASM_0.461	0.317439	undirected	NA	NA
evm.TU.HIC_ASM_17.1108	evm.TU.HIC_ASM_12.247	0.167885	undirected	NA	NA
evm.TU.HIC_ASM_17.1108	evm.TU.HIC_ASM_17.723	0.128815	undirected	NA	NA
evm.TU.HIC_ASM_17.1108	evm.TU.ORIGINAL_134__FRAGMENT_1.27	0.152772	undirected	NA	NA
evm.TU.HIC_ASM_17.1108	evm.TU.HIC_ASM_6.3036	0.13561	undirected	NA	NA
evm.TU.HIC_ASM_17.1108	evm.TU.HIC_ASM_6.1256	0.189683	undirected	NA	NA
evm.TU.HIC_ASM_17.1108	evm.TU.HIC_ASM_7.608	0.291168	undirected	NA	NA
evm.TU.HIC_ASM_17.1108	evm.TU.HIC_ASM_6.1385	0.469303	undirected	NA	NA
evm.TU.HIC_ASM_17.1108	evm.TU.HIC_ASM_1.69	0.34065	undirected	NA	NA
evm.TU.HIC_ASM_17.1108	evm.TU.HIC_ASM_16.62	0.448154	undirected	NA	NA
evm.TU.HIC_ASM_17.1108	evm.TU.HIC_ASM_12.987	0.298389	undirected	NA	NA
evm.TU.HIC_ASM_17.1108	evm.TU.HIC_ASM_10.723	0.10329	undirected	NA	NA
evm.TU.HIC_ASM_17.1108	evm.TU.HIC_ASM_16.906	0.203894	undirected	NA	NA
evm.TU.HIC_ASM_17.1108	evm.TU.HIC_ASM_0.583	0.251925	undirected	NA	NA
evm.TU.HIC_ASM_17.1108	evm.TU.HIC_ASM_8.1345	0.163594	undirected	NA	NA
evm.TU.HIC_ASM_17.1108	evm.TU.HIC_ASM_16.268	0.279133	undirected	NA	NA
evm.TU.HIC_ASM_17.1108	evm.TU.HIC_ASM_14.672	0.474465	undirected	NA	NA
evm.TU.HIC_ASM_17.1108	evm.TU.FRAGSCAFF_90__FRAGMENT_1.42	0.192007	undirected	NA	NA
evm.TU.HIC_ASM_17.1108	evm.TU.HIC_ASM_18.217	0.188923	undirected	NA	NA
evm.TU.HIC_ASM_17.1108	evm.TU.HIC_ASM_18.1203	0.453843	undirected	NA	NA
evm.TU.HIC_ASM_17.1108	evm.TU.HIC_ASM_18.1029	0.306782	undirected	NA	NA
evm.TU.HIC_ASM_17.1108	evm.TU.HIC_ASM_0.48	0.105668	undirected	NA	NA
evm.TU.HIC_ASM_17.1108	evm.TU.HIC_ASM_12.743	0.126473	undirected	NA	NA
evm.TU.HIC_ASM_17.1108	evm.TU.HIC_ASM_6.4126	0.159774	undirected	NA	NA
evm.TU.HIC_ASM_17.1108	evm.TU.HIC_ASM_3.1314	0.222424	undirected	NA	NA
evm.TU.HIC_ASM_17.1108	evm.TU.HIC_ASM_7.59	0.239084	undirected	NA	NA
evm.TU.HIC_ASM_17.1108	evm.TU.HIC_ASM_8.922	0.1367	undirected	NA	NA
evm.TU.HIC_ASM_17.1108	evm.TU.HIC_ASM_15.2490	0.225538	undirected	NA	NA
evm.TU.HIC_ASM_17.1108	evm.TU.HIC_ASM_18.1202	0.429758	undirected	NA	NA
evm.TU.HIC_ASM_17.1108	evm.TU.HIC_ASM_5.1319	0.256832	undirected	NA	NA
evm.TU.HIC_ASM_17.1108	evm.TU.HIC_ASM_6.4114	0.334379	undirected	NA	NA
evm.TU.HIC_ASM_17.1108	evm.TU.ORIGINAL_394.2	0.21373	undirected	NA	NA
evm.TU.HIC_ASM_17.1108	evm.TU.HIC_ASM_9.849	0.480222	undirected	NA	NA
evm.TU.HIC_ASM_17.1108	evm.TU.HIC_ASM_9.1862	0.103018	undirected	NA	NA
evm.TU.HIC_ASM_17.1108	evm.TU.HIC_ASM_1.311	0.202838	undirected	NA	NA
evm.TU.HIC_ASM_17.1108	evm.TU.HIC_ASM_2.637	0.218172	undirected	NA	NA
evm.TU.HIC_ASM_17.1108	evm.TU.HIC_ASM_12.1009	0.300921	undirected	NA	NA
evm.TU.HIC_ASM_17.1108	evm.TU.HIC_ASM_6.2879	0.102023	undirected	NA	NA
evm.TU.HIC_ASM_17.1108	evm.TU.HIC_ASM_3.1949	0.269904	undirected	NA	NA
evm.TU.HIC_ASM_17.1108	evm.TU.HIC_ASM_6.2720	0.164699	undirected	NA	NA
evm.TU.HIC_ASM_17.1108	evm.TU.ORIGINAL_402__FRAGMENT_2.7	0.108539	undirected	NA	NA
evm.TU.HIC_ASM_17.1108	evm.TU.HIC_ASM_6.1476	0.162299	undirected	NA	NA
evm.TU.HIC_ASM_17.1108	evm.TU.HIC_ASM_3.1213	0.131193	undirected	NA	NA
evm.TU.HIC_ASM_17.1108	evm.TU.HIC_ASM_10.802	0.19905	undirected	NA	NA
evm.TU.HIC_ASM_17.1108	evm.TU.HIC_ASM_8.1653	0.113378	undirected	NA	NA
evm.TU.HIC_ASM_17.1108	evm.TU.HIC_ASM_8.1915	0.222431	undirected	NA	NA
evm.TU.HIC_ASM_17.1108	evm.TU.HIC_ASM_7.1184	0.336837	undirected	NA	NA
evm.TU.HIC_ASM_17.1108	evm.TU.HIC_ASM_5.682	0.16185	undirected	NA	NA
evm.TU.HIC_ASM_17.1108	evm.TU.HIC_ASM_18.60	0.266897	undirected	NA	NA
evm.TU.HIC_ASM_17.1108	evm.TU.HIC_ASM_9.1318	0.15739	undirected	NA	NA
evm.TU.HIC_ASM_17.1108	evm.TU.HIC_ASM_1.1838	0.352163	undirected	NA	NA
evm.TU.HIC_ASM_17.1108	evm.TU.HIC_ASM_2.1205	0.100393	undirected	NA	NA
evm.TU.HIC_ASM_17.1108	evm.TU.HIC_ASM_12.1189	0.147787	undirected	NA	NA
evm.TU.HIC_ASM_17.1108	evm.TU.HIC_ASM_13.648	0.116134	undirected	NA	NA
evm.TU.HIC_ASM_17.1108	evm.TU.HIC_ASM_12.667	0.170884	undirected	NA	NA
evm.TU.HIC_ASM_17.1108	evm.TU.HIC_ASM_0.68	0.110414	undirected	NA	NA
evm.TU.HIC_ASM_17.1108	evm.TU.HIC_ASM_6.290	0.172023	undirected	NA	NA
evm.TU.HIC_ASM_17.1108	evm.TU.HIC_ASM_17.1028	0.113705	undirected	NA	NA
evm.TU.HIC_ASM_17.1108	evm.TU.HIC_ASM_2.1468	0.15636	undirected	NA	NA
evm.TU.HIC_ASM_17.1108	evm.TU.HIC_ASM_15.1472	0.451846	undirected	NA	NA
evm.TU.HIC_ASM_17.1108	evm.TU.HIC_ASM_11.756	0.11756	undirected	NA	NA
evm.TU.HIC_ASM_17.1108	evm.TU.HIC_ASM_0.484	0.247269	undirected	NA	NA
evm.TU.HIC_ASM_17.1108	evm.TU.HIC_ASM_6.4203	0.291217	undirected	NA	NA
[truncated: 278,878+ more rows]

## Sheet: Table S6
Table S6 The performance of predictive model by machine learning
size	specie	presence/absence	family/gene	f-score
500bp	Pto	presence/absence	fam	0.766366
700bp	Pto	presence/absence	fam	0.766858
1200bp	Pto	presence/absence	fam	0.765874
1700bp	Pto	presence/absence	fam	0.770833
2200bp	Pto	presence/absence	fam	0.764764
2700bp	Pto	presence/absence	fam	0.76542
3200bp	Pto	presence/absence	fam	0.765748
500bp	Pto	presence/absence	gene	0.767842
700bp	Pto	presence/absence	gene	0.761116
1200bp	Pto	presence/absence	gene	0.759967
1700bp	Pto	presence/absence	gene	0.762467
2200bp	Pto	presence/absence	gene	0.761975
2700bp	Pto	presence/absence	gene	0.765256
3200bp	Pto	presence/absence	gene	0.763287
1200bp	Potri	presence/absence	gene	0.725167
1700bp	Potri	presence/absence	gene	0.729523
2200bp	Potri	presence/absence	gene	0.726733
2700bp	Potri	presence/absence	gene	0.721085
3200bp	Potri	presence/absence	gene	0.726294

## Sheet: Table S7
Table S7 Non-redundant families of TFBSs with high importance score (top 5) for P. tomentosa
Importance score	500bp	700bp	1200bp	1700bp	2200bp	2700bp	3200bp
MIKC_MADS	0.00455727	0.000314421	1e-07	1e-07	1e-07	1e-07	1e-07
TALE	0.0036348	0.00321384	0.000776584	0.000714882	0.000905676	0.000509218	0.0010069
BBR.BPC	0.00340769	0.00373171	0.000864429	0.00104335	0.00121678	0.000872906	0.00166146
ERF	0.00339994	0.000719806	0.000152445	0.000238014	0.000333252	0.00030726	0.000599075
Dof	0.00325639	0.00153614	0.000473569	0.00031602	0.00021615	1e-07	1e-07
GRAS	0.00220155	0.00221297	0.000655345	0.000589786	0.000667827	0.000838599	0.00163533
M.type_MADS	0.0013891	0.00212527	0.000890706	0.000842341	0.000654692	0.00104142	0.0020336
bHLH	0.00248439	0.00144567	0.000705919	0.000782831	0.000682138	0.000627382	0.000617019
BES1	0.00140988	0.00114063	0.000631084	0.000770009	0.000655542	0.000835126	0.000796186
AP2	0.00159162	0.00125815	0.000281442	0.000420764	0.000276012	0.000511854	0.00103838

## Sheet: Table S8
Table S8 Non-redundant TFBSs with high importance score (top 50)
Importance of TFBS	Specie	1200bp	1700bp	2200bp	2700bp	3200bp
Potri.018G066300	Pto	0.00343187	0.0012303	0.00179142	0.00186822	0.000949763
Potri.003G077700	Pto	0.00167914	0.000456332	0.000520303	0.000457815	0.000269677
Potri.005G125600	Pto	0.00106509	-	0.00047025	-	-
Potri.008G156100	Pto	0.000999995	-	-	-	-
Potri.001G336700	Pto	0.000975553	-	0.000265541	-	-
Potri.002G068600	Pto	0.000865369	-	-	-	-
Potri.010G101400	Pto	0.000834721	0.000392083	0.000423271	0.000354217	-
Potri.T044100	Pto	0.000804026	0.000249747	0.000627718	0.000940776	0.000301776
Potri.002G026700	Pto	0.000735673	0.000328969	0.000296472	-	-
Potri.006G085600	Pto	0.000711243	-	0.00039042	-	-
Potri.005G139700	Pto	0.000707708	0.000361442	0.000443572	0.000417828	0.000581557
Potri.008G215600	Pto	0.000645185	0.000238771	0.000265495	0.000284512	0.000234778
Potri.006G241700	Pto	0.000644029	-	0.000307356	-	-
Potri.008G010800	Pto	0.000643853	0.000600271	0.00090469	0.0017065	0.000784021
Potri.010G040000	Pto	0.000626931	0.00100305	0.00190193	0.00164241	0.00127964
Potri.001G060000	Pto	0.000619348	0.000374709	0.000961263	0.000511606	0.000838338
Potri.002G167100	Pto	0.000616194	0.000458698	0.000506505	0.000941276	0.000352612
Potri.006G083000	Pto	0.000592089	0.000795506	0.00104097	0.00176325	0.00103064
Potri.007G029400	Pto	0.00055961	0.000380221	0.000651778	0.00105889	0.000467913
Potri.002G252800	Pto	0.000554752	0.000699412	0.00100822	0.000736026	0.000680334
Potri.005G087200	Pto	0.000554039	0.000249388	0.000355821	0.000267973	0.000198925
Potri.007G135000	Pto	0.000543722	-	-	-	-
Potri.008G081500	Pto	0.000524036	0.000265849	-	-	-
Potri.002G125400	Pto	0.000521038	0.000701727	0.00163819	0.00208522	0.00105726
Potri.005G001800	Pto	0.000520493	0.000401683	0.000308225	-	0.000306149
Potri.004G074300	Pto	0.000517735	0.000284021	-	-	-
Potri.015G030400	Pto	0.000508161	0.000240797	-	-	-
Potri.014G106800	Pto	0.000507017	-	-	-	-
Potri.015G030200	Pto	0.000498398	0.000302981	-	-	-
Potri.001G322700	Pto	0.000483713	-	-	-	-
Potri.006G133000	Pto	0.000480711	0.000226637	-	-	-
Potri.015G138200	Pto	0.000480331	0.000331107	0.000552848	0.000793986	0.000762537
Potri.017G013700	Pto	0.00047029	-	-	-	-
Potri.017G139500	Pto	0.000461163	-	-	-	-
Potri.001G327100	Pto	0.000453367	0.000381447	0.000502863	0.000491689	0.000552078
Potri.001G238400	Pto	0.000449685	-	-	-	-
Potri.003G097600	Pto	0.000441386	0.000422286	0.000443178	0.000658824	0.000329111
Potri.018G021900	Pto	0.000441267	-	-	-	-
Potri.014G004900	Pto	0.000433582	-	-	-	-
Potri.004G086300	Pto	0.00042639	-	-	-	-
Potri.010G181000	Pto	0.000425631	-	-	-	-
Potri.019G031600	Pto	0.000421017	-	-	-	-
Potri.005G207200	Pto	0.000416142	0.000290974	-	-	-
Potri.007G036400	Pto	0.000414948	-	-	-	-
Potri.004G045800	Pto	0.000412423	-	-	-	-
Potri.007G017500	Pto	0.00039809	-	-	0.000272905	-
Potri.001G404400	Pto	0.000391394	-	-	-	-
Potri.001G154200	Pto	0.000389003	-	-	-	-
Potri.015G023200	Pto	0.000383349	-	-	-	-
Potri.001G066900	Pto	0.00038092	-	-	-	-
Potri.010G137600	Pto	-	0.000536152	0.00044427	0.000536437	0.000416398
Potri.015G048000	Pto	-	0.000531279	0.000560726	0.000448173	0.000397273
Potri.002G235400	Pto	-	0.000413235	0.000352531	0.000337785	0.000626709
Potri.014G066500	Pto	-	0.000405173	0.000289853	0.000508823	0.000494987
Potri.002G114700	Pto	-	0.000402261	0.00031	0.000330962	0.000299089
Potri.015G004100	Pto	-	0.000320008	-	-	-
Potri.002G152200	Pto	-	0.00030199	0.000486688	0.000749911	0.000732403
Potri.012G007500	Pto	-	0.000296017	-	-	-
Potri.007G023600	Pto	-	0.000281944	-	-	0.000203013
Potri.014G099700	Pto	-	0.000273961	0.000376226	0.000360477	0.000305687
Potri.015G046800	Pto	-	0.000271519	-	-	-
Potri.011G106800	Pto	-	0.000254361	0.000315539	0.000328043	0.000331381
Potri.010G072900	Pto	-	0.000252285	0.000327139	0.000368909	0.000284049
Potri.014G041600	Pto	-	0.000242339	-	-	0.000251072
Potri.011G070100	Pto	-	0.000233097	0.000337996	0.000381042	0.00019796
Potri.005G090300	Pto	-	0.000227818	-	-	0.000331802
Potri.001G460600	Pto	-	0.000227519	0.000505345	0.000662764	0.000336118
Potri.003G161000	Pto	-	0.000226634	0.000284727	0.000305319	-
Potri.003G106500	Pto	-	0.000224322	-	0.000309021	0.000221711
Potri.001G356100	Pto	-	0.000219113	-	0.000279559	0.00022502
Potri.019G079900	Pto	-	0.000218941	-	-	0.000196365
Potri.002G061300	Pto	-	0.000216909	-	-	-
Potri.013G090400	Pto	-	0.00021351	0.000277721	-	-
Potri.002G005800	Pto	-	0.00021227	-	-	-
Potri.010G099100	Pto	-	-	0.000462002	-	-
Potri.004G228800	Pto	-	-	0.000371101	0.000302177	0.000206434
Potri.010G160100	Pto	-	-	0.000361872	0.000487382	0.000201478
Potri.018G109500	Pto	-	-	0.00035782	0.000279267	0.000298936
Potri.013G110700	Pto	-	-	0.000357007	0.000347665	0.000222177
Potri.004G065800	Pto	-	-	0.000350329	0.000373329	0.000234031
Potri.014G090300	Pto	-	-	0.000324152	0.00037801	0.000234069
Potri.003G036900	Pto	-	-	0.000324125	-	-
Potri.002G043500	Pto	-	-	0.000306847	0.00032816	0.000299523
Potri.005G221100	Pto	-	-	0.000280239	0.000263422	0.000307248
Potri.003G040100	Pto	-	-	0.000269721	-	-
Potri.016G050500	Pto	-	-	0.000264853	-	-
Potri.016G128300	Pto	-	-	0.000264829	-	-
Potri.015G065400	Pto	-	-	-	0.000369328	-
Potri.018G008500	Pto	-	-	-	0.00036208	0.000240343
Potri.T043800	Pto	-	-	-	0.000297709	0.000244598
Potri.014G078500	Pto	-	-	-	0.000277498	0.000198693
Potri.001G163700	Pto	-	-	-	0.000273975	0.000218744
Potri.004G072000	Pto	-	-	-	0.000264733	-
Potri.004G140600	Pto	-	-	-	0.0002642	-
Potri.004G141200	Pto	-	-	-	0.00026275	-
Potri.011G079300	Pto	-	-	-	0.000250886	0.000239718
Potri.014G099900	Pto	-	-	-	-	0.000253208
Potri.009G053900	Pto	-	-	-	-	0.000227282
Potri.002G026700	Potri	0.00424777	0.0034284	0.00253683	0.00173455	0.00209167
Potri.008G156100	Potri	0.00321019	0.00235292	0.00294951	0.00274254	0.00225568
Potri.010G101400	Potri	0.00303908	0.00254914	0.00131334	0.000884993	0.000830545
Potri.015G065400	Potri	0.00303497	0.00420702	0.00358006	0.00327646	0.00282696
Potri.002G113300	Potri	0.00225893	0.00282564	0.000953307	0.000655478	0.000418882
Potri.001G238400	Potri	0.00189466	0.00196371	0.000365625	0.000480788	0.000514507
Potri.010G204800	Potri	0.00163873	0.000639513	0.00130067	0.00145016	0.0012604
Potri.006G117700	Potri	0.00124913	0.00198205	0.000895534	0.000786096	0.0010126
Potri.008G010800	Potri	0.00124169	0.00107666	0.00176859	0.00161036	0.00218161
Potri.004G045800	Potri	0.00118024	0.00191271	0.000239342	-	-
Potri.001G322700	Potri	0.00108728	0.0018576	-	-	-
Potri.006G083000	Potri	0.00103144	0.000874276	0.00106344	0.00143427	0.00105607
Potri.002G125400	Potri	0.000958724	0.00108506	0.000970971	0.00157553	0.00108981
Potri.007G036400	Potri	0.000955723	0.000898699	0.000323251	0.000359403	0.000455133
Potri.002G167100	Potri	0.000948082	0.0011782	0.000788792	0.000740713	0.000604019
Potri.002G252000	Potri	0.000827177	0.0018063	-	-	-
Potri.002G068600	Potri	0.000820157	0.00088922	0.000566641	0.00066153	0.000484928
Potri.010G223200	Potri	0.000814259	0.000692609	0.000490519	0.000356301	0.00052961
Potri.003G034200	Potri	0.000803926	0.0013428	0.000431622	0.000382075	0.000654938
Potri.004G074300	Potri	0.000798354	0.000499037	0.000603807	0.000458355	0.000323254
Potri.014G099700	Potri	0.000777298	-	0.000339144	0.000380592	0.000677088
Potri.016G005900	Potri	0.000747937	0.000625847	0.0004559	0.000507604	0.000408448
Potri.003G097600	Potri	0.00074694	0.00080526	0.000518716	0.000503578	0.00060202
Potri.006G133000	Potri	0.000733406	0.000818937	0.000756738	0.000549969	0.000413761
Potri.008G148200	Potri	0.000727094	0.000711636	0.00031849	0.000385727	0.000516113
Potri.004G056900	Potri	0.000723934	0.000754628	0.000706503	0.00033069	0.000457344
Potri.012G081300	Potri	0.000718827	0.000765858	0.000654834	0.000646874	0.000660186
Potri.006G129300	Potri	0.000645366	-	0.000283239	0.000442544	0.000351981
Potri.010G099100	Potri	0.000634936	-	-	-	-
Potri.002G252800	Potri	0.000621445	0.000960921	0.000585042	0.00177936	0.00230956
Potri.007G029400	Potri	0.000615939	0.000705948	0.000448697	0.000658462	0.000512637
Potri.017G082900	Potri	0.000611699	0.000612983	0.000501612	0.000540086	0.000755004
Potri.006G084200	Potri	0.000602423	0.000902369	0.000474823	0.000398446	0.000498692
Potri.015G030400	Potri	0.000601195	0.000590244	0.000551231	0.000399084	-
Potri.002G068400	Potri	0.000588237	0.000970505	0.000408943	0.000295106	0.000307636
Potri.014G106800	Potri	0.000560561	0.000468649	0.000464776	0.000399321	0.000313645
Potri.010G040000	Potri	0.000546221	0.000466829	0.00053274	0.000937545	0.00124166
Potri.005G122500	Potri	0.00053249	0.000616358	0.000394487	0.000355611	0.000576873
Potri.008G131700	Potri	0.000491667	0.000577071	0.000251442	0.000340629	0.000327576
Potri.015G048300	Potri	0.000461352	-	0.000263989	-	-
Potri.008G157600	Potri	0.000459487	0.00044488	0.00027975	-	-
Potri.010G129200	Potri	0.000451072	0.000657181	0.000383985	0.000313036	-
Potri.002G009700	Potri	0.000443665	0.000497456	-	0.000335445	0.000371757
Potri.005G125600	Potri	0.000432102	-	-	-	-
Potri.015G048000	Potri	0.000431531	-	0.000622231	0.00100504	0.00113749
Potri.011G106800	Potri	0.000416943	-	0.000316443	0.000310606	0.000372853
Potri.016G050500	Potri	0.000410096	-	-	-	-
Potri.001G053500	Potri	0.000392773	0.000573384	0.000331136	-	-
Potri.014G036900	Potri	0.000390519	0.000651159	-	-	0.00050001
Potri.010G181000	Potri	0.00038767	-	-	0.000275259	-
Potri.005G182200	Potri	-	0.00061196	-	-	-
Potri.015G023200	Potri	-	0.000602563	-	-	-
Potri.010G001300	Potri	-	0.00056079	-	-	-
Potri.018G028000	Potri	-	0.000558849	-	-	-
Potri.017G013700	Potri	-	0.000479906	-	-	-
Potri.002G085600	Potri	-	0.000476015	-	-	-
Potri.008G081600	Potri	-	0.000450577	-	-	-
Potri.019G079900	Potri	-	0.000447634	-	-	-
Potri.018G021900	Potri	-	0.000443893	-	-	-
Potri.014G089300	Potri	-	-	0.000557092	0.000633735	0.00043609
Potri.002G235400	Potri	-	-	0.000417138	0.000528564	0.000280267
Potri.010G137600	Potri	-	-	0.000326321	0.000493048	0.000530466
Potri.010G072900	Potri	-	-	0.000312287	0.000266702	0.000302497
Potri.005G139700	Potri	-	-	0.000295094	0.000422603	0.000363317
Potri.008G140400	Potri	-	-	0.000292374	0.000306757	0.000474309
Potri.002G114700	Potri	-	-	0.000289129	0.000319199	0.000373384
Potri.005G001800	Potri	-	-	0.000233126	-	-
Potri.014G066500	Potri	-	-	-	0.000299252	0.000356779
Potri.003G106500	Potri	-	-	-	0.000268932	0.000350166
Potri.019G066000	Potri	-	-	-	0.000252171	-
Potri.017G084600	Potri	-	-	-	-	0.000347744
Potri.014G066700	Potri	-	-	-	-	0.00028439

## Sheet: Table S9
Table S9 FIMO results for promoter of PopRTS1
motif_id	TFfamily	motif_alt_id	sequence_name	start(5')	stop(3')	strand	score	p-value	q-value	matched_sequence
Potri.010G186400	ERF	MP00674	PopRTS1	1030	1039	+	14.9101	1.5e-06	0.00449	CGCTGCCCCC
Potri.006G122100	MYB	MP00406	PopRTS1	961	975	-	16.4394	2.13e-06	0.00538	GCAAAATTAGGTATT
Potri.008G140400	C2H2	MP00254	PopRTS1	1265	1279	+	14.7121	5.37e-06	0.0148	TAAATAAGACAACAT
Potri.001G155100	HD-ZIP	MP00550	PopRTS1	1405	1415	+	14.2727	8.77e-06	0.0217	TTTAATCATTT
Potri.004G074300	MYB_related	MP00515	PopRTS1	800	813	+	14.5455	9.41e-06	0.0237	AAACAAATATCTTC
Potri.006G133000	MYB_related	MP00338	PopRTS1	800	811	-	14.4394	1.01e-05	0.0244	AGATATTTGTTT
Potri.009G055700	MIKC_MADS	MP00508	PopRTS1	95	113	+	12.8636	1.15e-05	0.0297	AATTCCTTTTTCAGAATAA
Potri.005G207200	bHLH	MP00082	PopRTS1	1360	1367	+	14.4857	1.21e-05	0.036	TCACGTGG
Potri.002G124800	HSF	MP00187	PopRTS1	46	60	+	11.5263	1.28e-05	0.0379	AGAATGACCTAGAAG
Potri.002G180800	MYB_related	MP00654	PopRTS1	804	812	-	11.1919	1.33e-05	0.0357	AAGATATTT
Potri.014G089300	MYB_related	MP00423	PopRTS1	801	811	-	13.8182	1.34e-05	0.0323	AGATATTTGTT
Potri.002G114800	AP2	MP00088	PopRTS1	863	883	+	10.8764	1.6e-05	0.0473	GAACGCAGATACCAAATTGCA
Potri.003G034200	Dof	MP00199	PopRTS1	1149	1169	+	13.0909	1.67e-05	0.0421	AAACACAAAAAGGAGGCTAGA
Potri.005G122500	ZF-HD	MP00268	PopRTS1	1207	1221	-	13.3284	1.76e-05	0.0291	ATTTGTAATTAGGTT
Potri.008G140400	C2H2	MP00254	PopRTS1	460	474	-	12.4242	1.84e-05	0.0157	AATATGAGACAACAA
Potri.001G066900	Trihelix	MP00288	PopRTS1	1247	1264	+	12.8	1.85e-05	0.0489	GTACTATTCTACCCTTAA
Potri.014G106800	MYB_related	MP00119	PopRTS1	802	811	-	13.2576	1.92e-05	0.0459	AGATATTTGT
Potri.004G115600	MYB	MP00388	PopRTS1	960	973	-	13.0455	2.04e-05	0.0574	AAAATTAGGTATTT
Potri.005G001800	bHLH	MP00081	PopRTS1	1360	1369	-	13.5455	2.05e-05	0.061	GACCACGTGA
Potri.014G066500	bHLH	MP00034	PopRTS1	1360	1367	-	13.3878	2.2e-05	0.0655	CCACGTGA
Potri.007G135000	C2H2	MP00125	PopRTS1	1264	1283	+	10.9697	2.23e-05	0.0626	ATAAATAAGACAACATAAAT
Potri.019G081100	C2H2	MP00229	PopRTS1	565	583	+	11.448	2.26e-05	0.0326	CAGCATCCCCCTCCTCAAT
Potri.008G140400	C2H2	MP00254	PopRTS1	768	782	+	12	2.27e-05	0.0157	AGCGGAAGACAAAAT
Potri.008G140400	C2H2	MP00254	PopRTS1	979	993	+	12	2.27e-05	0.0157	AGCGGAAGACAAAAT
Potri.005G122500	ZF-HD	MP00268	PopRTS1	1403	1417	-	13.0149	2.32e-05	0.0291	TAAAATGATTAAATA
Potri.014G074200	MIKC_MADS	MP00076	PopRTS1	761	781	-	12.4925	2.33e-05	0.0679	TTTTGTCTTCCGCTGCTTTTG
Potri.002G151700	MIKC_MADS	MP00076	PopRTS1	761	781	-	12.4925	2.33e-05	0.0679	TTTTGTCTTCCGCTGCTTTTG
Potri.008G101400	MYB	MP00334	PopRTS1	964	978	-	12.8636	2.37e-05	0.0684	TCTGCAAAATTAGGT
Potri.015G030400	MYB_related	MP00146	PopRTS1	802	813	+	12.1061	2.48e-05	0.0588	ACAAATATCTTC
Potri.014G074100	MIKC_MADS	MP00315	PopRTS1	93	111	-	10.8485	2.51e-05	0.0592	ATTCTGAAAAAGGAATTCT
Potri.003G096300	G2-like	MP00174	PopRTS1	354	368	+	12.7286	2.89e-05	0.0401	ATACTCATATTCTTC
Potri.001G137600	G2-like	MP00174	PopRTS1	354	368	+	12.7286	2.89e-05	0.0404	ATACTCATATTCTTC
Potri.006G122100	MYB	MP00406	PopRTS1	1205	1219	-	10.1515	2.94e-05	0.0371	TTGTAATTAGGTTAA
Potri.001G188800	HD-ZIP	MP00200	PopRTS1	1406	1420	-	12.1642	3.01e-05	0.0514	AATTAAAATGATTAA
Potri.015G048300	Dof	MP00570	PopRTS1	93	106	-	12.5909	3.1e-05	0.0782	GAAAAAGGAATTCT
Potri.013G040700	bZIP	MP00040	PopRTS1	1357	1368	+	12.3776	3.2e-05	0.0952	CCGTCACGTGGT
Potri.006G129300	C2H2	MP00485	PopRTS1	1264	1283	-	10.803	3.3e-05	0.085	ATTTATGTTGTCTTATTTAT
Potri.010G123000	MYB	MP00216	PopRTS1	962	976	-	12.5303	3.35e-05	0.0951	TGCAAAATTAGGTAT
Potri.015G048000	bHLH	MP00498	PopRTS1	1353	1366	-	12.5909	3.37e-05	0.1	CACGTGACGGAGAT
Potri.003G096300	G2-like	MP00174	PopRTS1	576	590	+	12.4143	3.52e-05	0.0401	TCCTCAATATTCTTA
Potri.001G137600	G2-like	MP00174	PopRTS1	576	590	+	12.4143	3.52e-05	0.0404	TCCTCAATATTCTTA
Potri.006G133000	MYB_related	MP00338	PopRTS1	986	997	-	12.3788	3.54e-05	0.0429	TGATATTTTGTC
Potri.010G204800	Dof	MP00407	PopRTS1	1144	1164	-	11.6667	3.54e-05	0.085	CCTCCTTTTTGTGTTTGATCT
Potri.014G106800	MYB_related	MP00119	PopRTS1	988	997	-	12.4394	3.54e-05	0.0459	TGATATTTTG
Potri.004G065800	TCP	MP00006	PopRTS1	272	279	+	13.3252	3.6e-05	0.108	GGCACCAC
Potri.007G008200	HD-ZIP	MP00477	PopRTS1	1405	1414	+	13.0658	3.62e-05	0.0991	TTTAATCATT
Potri.019G081100	C2H2	MP00229	PopRTS1	617	635	+	10.576	3.63e-05	0.0326	CCCCCACATCTTCTTACCC
Potri.005G125600	C2H2	MP00592	PopRTS1	1264	1280	+	10.0303	3.64e-05	0.0785	ATAAATAAGACAACATA
Potri.009G161300	NAC	MP00280	PopRTS1	627	645	-	11.5455	3.86e-05	0.113	ATTTCCTTAAGGGTAAGAA
Potri.008G157600	HSF	MP00371	PopRTS1	46	60	+	11.1212	3.93e-05	0.0954	AGAATGACCTAGAAG
Potri.T137400	HSF	MP00379	PopRTS1	54	64	+	10.9242	3.95e-05	0.118	CTAGAAGGTAC
Potri.004G074300	MYB_related	MP00515	PopRTS1	986	999	+	12.2424	4.09e-05	0.0515	GACAAAATATCACT
Potri.019G081100	C2H2	MP00229	PopRTS1	571	589	+	10.344	4.11e-05	0.0326	CCCCCTCCTCAATATTCTT
Potri.001G188800	HD-ZIP	MP00200	PopRTS1	31	45	+	11.4627	4.24e-05	0.0514	TATTCTGATGATTAG
Potri.002G228700	MYB	MP00287	PopRTS1	1426	1440	-	11.803	4.27e-05	0.123	TACACAAACCGATAC
Potri.002G186600	WRKY	MP00115	PopRTS1	152	170	-	12.0303	4.28e-05	0.114	GCCTTCTGTTGACTCTGTT
Potri.004G056900	Dof	MP00166	PopRTS1	1211	1231	+	11.7727	4.29e-05	0.114	TAATTACAAATAAAGTATATA
Potri.016G069300	Dof	MP00405	PopRTS1	96	106	-	12.2121	4.42e-05	0.114	GAAAAAGGAAT
Potri.002G124800	HSF	MP00187	PopRTS1	176	190	+	8.22368	4.53e-05	0.067	AGAACGATGCAGAAT
Potri.014G090700	WRKY	MP00317	PopRTS1	153	166	-	11.5909	4.53e-05	0.132	TCTGTTGACTCTGT
Potri.002G164900	WRKY	MP00317	PopRTS1	153	166	-	11.5909	4.53e-05	0.132	TCTGTTGACTCTGT
Potri.014G089300	MYB_related	MP00423	PopRTS1	987	997	-	11.5758	4.54e-05	0.0546	TGATATTTTGT
Potri.007G036400	Dof	MP00402	PopRTS1	761	781	-	11.7727	4.54e-05	0.118	TTTTGTCTTCCGCTGCTTTTG
Potri.019G081100	C2H2	MP00229	PopRTS1	568	586	+	10.128	4.6e-05	0.0326	CATCCCCCTCCTCAATATT
Potri.008G098500	MIKC_MADS	MP00096	PopRTS1	97	108	-	11.512	4.61e-05	0.112	CTGAAAAAGGAA
Potri.015G030400	MYB_related	MP00146	PopRTS1	988	999	+	9.98485	4.71e-05	0.0588	CAAAATATCACT
Potri.005G139700	bHLH	MP00035	PopRTS1	1360	1368	-	11.8889	4.72e-05	0.141	ACCACGTGA
Potri.013G090400	WRKY	MP00304	PopRTS1	155	166	-	11.8182	4.75e-05	0.136	TCTGTTGACTCT
Potri.001G066900	Trihelix	MP00288	PopRTS1	622	639	+	11.6714	4.79e-05	0.0634	ACATCTTCTTACCCTTAA
Potri.012G031700	WRKY	MP00525	PopRTS1	155	165	+	10.7879	4.86e-05	0.139	AGAGTCAACAG
Potri.T043800	WRKY	MP00506	PopRTS1	154	166	+	11.5455	5.03e-05	0.145	CAGAGTCAACAGA
Potri.013G090300	WRKY	MP00408	PopRTS1	154	166	-	9.9697	5.16e-05	0.143	TCTGTTGACTCTG
Potri.004G007500	WRKY	MP00209	PopRTS1	146	164	-	11.5286	5.19e-05	0.146	TGTTGACTCTGTTGTCAGT
Potri.005G071900	HD-ZIP	MP00271	PopRTS1	1407	1417	+	11.8955	5.24e-05	0.132	TAATCATTTTA
Potri.010G072900	bHLH	MP00102	PopRTS1	1359	1368	+	8.86885	5.27e-05	0.0785	GTCACGTGGT
Potri.010G072900	bHLH	MP00102	PopRTS1	1359	1368	-	8.86885	5.27e-05	0.0785	ACCACGTGAC
Potri.004G073300	MYB_related	MP00625	PopRTS1	804	812	-	13.9725	5.3e-05	0.133	AAGATATTT
Potri.007G135000	C2H2	MP00125	PopRTS1	456	475	-	8.65152	5.32e-05	0.0748	AAATATGAGACAACAAAAGA
Potri.002G114700	bHLH	MP00135	PopRTS1	1352	1372	+	11.0921	5.6e-05	0.0973	AATCTCCGTCACGTGGTCTCT
Potri.015G065400	HD-ZIP	MP00323	PopRTS1	909	919	+	12.0149	5.64e-05	0.0667	AAAATAATTGC
Potri.015G065400	HD-ZIP	MP00323	PopRTS1	938	948	+	12.0149	5.64e-05	0.0667	AAAATAATTGC
Potri.005G227900	ZF-HD	MP00238	PopRTS1	1209	1219	-	12.1343	5.75e-05	0.159	TTGTAATTAGG
Potri.002G043500	WRKY	MP00284	PopRTS1	154	164	+	10.6818	5.81e-05	0.156	CAGAGTCAACA
Potri.011G071700	HSF	MP00443	PopRTS1	43	61	+	9.95455	5.84e-05	0.155	TAGAGAATGACCTAGAAGG
Potri.007G023600	bHLH	MP00106	PopRTS1	1357	1368	+	11.623	5.89e-05	0.176	CCGTCACGTGGT
Potri.001G396400	NAC	MP00562	PopRTS1	1260	1278	+	10.3939	5.91e-05	0.155	CTTAATAAATAAGACAACA
Potri.001G396300	NAC	MP00562	PopRTS1	1260	1278	+	10.3939	5.91e-05	0.155	CTTAATAAATAAGACAACA
Potri.002G193000	WRKY	MP00069	PopRTS1	157	164	+	12.1531	5.93e-05	0.177	AGTCAACA
Potri.001G044500	WRKY	MP00251	PopRTS1	152	166	-	11.7121	5.96e-05	0.168	TCTGTTGACTCTGTT
Potri.001G460600	WRKY	MP00171	PopRTS1	154	166	+	10.6364	5.96e-05	0.162	CAGAGTCAACAGA
Potri.006G224100	WRKY	MP00531	PopRTS1	152	164	-	10.3788	6.1e-05	0.168	TGTTGACTCTGTT
Potri.001G155100	HD-ZIP	MP00550	PopRTS1	36	46	-	11.8485	6.2e-05	0.0766	TCTAATCATCA
Potri.002G028400	MIKC_MADS	MP00077	PopRTS1	96	110	-	10.9	6.27e-05	0.159	TTCTGAAAAAGGAAT
Potri.014G074100	MIKC_MADS	MP00315	PopRTS1	1213	1231	+	8.65152	6.33e-05	0.0746	ATTACAAATAAAGTATATA
Potri.010G040000	bHLH	MP00207	PopRTS1	1353	1373	-	11.6364	6.41e-05	0.19	GAGAGACCACGTGACGGAGAT
Potri.008G157600	HSF	MP00371	PopRTS1	176	190	+	10.1364	6.42e-05	0.0954	AGAACGATGCAGAAT
Potri.002G114700	bHLH	MP00135	PopRTS1	1355	1375	-	10.7237	6.58e-05	0.0973	GGGAGAGACCACGTGACGGAG
Potri.002G235400	bHLH	MP00660	PopRTS1	1360	1367	-	12.3061	6.8e-05	0.203	CCACGTGA
Potri.014G066700	YABBY	MP00620	PopRTS1	1188	1197	-	10.6216	6.86e-05	0.162	CATTCATAAT
Potri.006G122100	MYB	MP00406	PopRTS1	1457	1471	+	6.75758	6.94e-05	0.0585	GTATTTTTAGGTATT
Potri.T098900	G2-like	MP00022	PopRTS1	1348	1357	-	11.0726	6.99e-05	0.194	GAGATTCTGC
Potri.011G070100	WRKY	MP00167	PopRTS1	154	164	+	10.7273	7.03e-05	0.197	CAGAGTCAACA
Potri.004G115600	MYB	MP00388	PopRTS1	1204	1217	-	11.4394	7.03e-05	0.0992	GTAATTAGGTTAAG
Potri.011G167600	MYB	MP00564	PopRTS1	1204	1218	-	11.4091	7.08e-05	0.19	TGTAATTAGGTTAAG
Potri.016G128300	WRKY	MP00299	PopRTS1	154	164	+	11.303	7.17e-05	0.2	CAGAGTCAACA
Potri.010G129200	RAV	MP00024	PopRTS1	1273	1280	-	11.7959	7.22e-05	0.209	TATGTTGT
Potri.004G072000	WRKY	MP00561	PopRTS1	154	166	-	8.33333	7.25e-05	0.197	TCTGTTGACTCTG
Potri.010G160100	WRKY	MP00067	PopRTS1	155	164	+	10.6364	7.27e-05	0.194	AGAGTCAACA
Potri.015G004100	NAC	MP00398	PopRTS1	1260	1274	+	9.84848	7.29e-05	0.195	CTTAATAAATAAGAC
Potri.012G007500	NAC	MP00398	PopRTS1	1260	1274	+	9.84848	7.29e-05	0.195	CTTAATAAATAAGAC
Potri.011G079300	WRKY	MP00440	PopRTS1	154	166	-	11.2727	7.31e-05	0.215	TCTGTTGACTCTG
Potri.018G008500	WRKY	MP00464	PopRTS1	153	166	-	9.81818	7.33e-05	0.204	TCTGTTGACTCTGT
Potri.003G034200	Dof	MP00199	PopRTS1	755	775	+	11.0303	7.34e-05	0.0806	AGAATGCAAAAGCAGCGGAAG
Potri.015G048300	Dof	MP00570	PopRTS1	1154	1167	+	11.3788	7.4e-05	0.0933	CAAAAAGGAGGCTA
Potri.012G081300	Dof	MP00580	PopRTS1	1146	1166	+	10.9242	7.52e-05	0.19	ATCAAACACAAAAAGGAGGCT
Potri.002G123300	WRKY	MP00450	PopRTS1	153	166	-	7.07576	7.59e-05	0.202	TCTGTTGACTCTGT
Potri.005G125600	C2H2	MP00592	PopRTS1	456	472	-	7.90909	7.71e-05	0.0785	TATGAGACAACAAAAGA
Potri.006G263600	WRKY	MP00465	PopRTS1	154	164	+	11.6212	7.72e-05	0.21	CAGAGTCAACA
Potri.015G048000	bHLH	MP00498	PopRTS1	1361	1374	+	10.1818	7.74e-05	0.115	CACGTGGTCTCTCC
Potri.004G064300	MIKC_MADS	MP00609	PopRTS1	93	111	+	10.6338	7.74e-05	0.203	AGAATTCCTTTTTCAGAAT
Potri.018G074200	G2-like	MP00261	PopRTS1	1350	1360	+	11.1061	7.78e-05	0.215	AGAATCTCCGT
Potri.005G027400	NF-YB	MP00133	PopRTS1	117	123	+	11.9634	7.93e-05	0.216	TGAAAAC
Potri.008G097800	YABBY	MP00220	PopRTS1	1407	1414	-	12.0455	7.95e-05	0.205	AATGATTA
Potri.010G137600	bHLH	MP00219	PopRTS1	1352	1366	-	10.197	8e-05	0.148	CACGTGACGGAGATT
Potri.002G114800	AP2	MP00088	PopRTS1	1388	1408	+	6.29213	8.05e-05	0.119	AGGCACAAAGTCCCATATTTA
Potri.001G108100	HSF	MP00432	PopRTS1	176	189	-	7.98485	8.21e-05	0.238	TTCTGCATCGTTCT
Potri.016G053200	ERF	MP00411	PopRTS1	168	178	-	9.31818	8.23e-05	0.245	TCTCCACTGCC
Potri.005G001800	bHLH	MP00081	PopRTS1	276	285	-	11.2121	8.24e-05	0.123	AGGCATGTGG
Potri.014G090300	WRKY	MP00422	PopRTS1	154	166	+	9.59091	8.28e-05	0.218	CAGAGTCAACAGA
Potri.006G117700	HD-ZIP	MP00486	PopRTS1	908	920	-	10.0448	8.31e-05	0.0747	TGCAATTATTTTG
Potri.006G117700	HD-ZIP	MP00486	PopRTS1	937	949	-	10.0448	8.31e-05	0.0747	TGCAATTATTTTG
Potri.008G101400	MYB	MP00334	PopRTS1	1208	1222	-	11.3636	8.34e-05	0.12	TATTTGTAATTAGGT
Potri.006G129300	C2H2	MP00485	PopRTS1	453	472	+	8.60606	8.37e-05	0.085	ACCTCTTTTGTTGTCTCATA
Potri.010G123000	MYB	MP00216	PopRTS1	581	595	+	11.1818	8.41e-05	0.119	AATATTCTTAGGTAT
Potri.005G125600	C2H2	MP00592	PopRTS1	459	475	-	7.56061	8.64e-05	0.0785	AAATATGAGACAACAAA
Potri.006G117300	Trihelix	MP00340	PopRTS1	1352	1365	-	10.2121	8.88e-05	0.241	ACGTGACGGAGATT
Potri.004G217100	C2H2	MP00522	PopRTS1	226	243	+	9.92857	8.91e-05	0.252	CTGTTAAAAACTGTACCA
Potri.008G140400	C2H2	MP00254	PopRTS1	838	852	+	8.81818	9.03e-05	0.0499	AACACAAAACAAATT
Potri.004G074300	MYB_related	MP00515	PopRTS1	1011	1024	-	10.2273	9.18e-05	0.0772	TCCCAAATATCAAT
Potri.006G117700	HD-ZIP	MP00486	PopRTS1	532	544	+	9.73134	9.36e-05	0.0747	TTGCATTATTTGC
Potri.006G129300	C2H2	MP00485	PopRTS1	456	475	+	8.31818	9.38e-05	0.085	TCTTTTGTTGTCTCATATTT
Potri.007G135000	C2H2	MP00125	PopRTS1	978	997	+	6.90909	9.53e-05	0.0892	AAGCGGAAGACAAAATATCA
Potri.019G081100	C2H2	MP00229	PopRTS1	166	184	-	8.704	9.56e-05	0.0541	CATCGTTCTCCACTGCCTT
Potri.003G034200	Dof	MP00199	PopRTS1	1214	1234	+	10.6061	9.57e-05	0.0806	TTACAAATAAAGTATATATAG
Potri.008G148200	HD-ZIP	MP00225	PopRTS1	1406	1416	+	11.2985	9.9e-05	0.24	TTAATCATTTT
Potri.010G137600	bHLH	MP00219	PopRTS1	1361	1375	+	9.51515	9.97e-05	0.148	CACGTGGTCTCTCCC
